# Supplementary material for: The Listeria monocytogenes Bile Stimulon under Acidic Conditions Is Characterized by Strain-Specific Patterns and the Upregulation of Motility, Cell Wall Modification Functions, and the PrfA Regulon
Source: Front Microbiol. 2018 Feb 6;9:120. doi: 10.3389/fmicb.2018.00120 (PMC5808219; doi:10.3389/fmicb.2018.00120)
Supplement: Supplementary Table 1 — Combined BaySeq analysis for 10403S and H7858 with and without exposure to bile. [file Table1.XLSX]

## Sheet: Combined
EGD_e_name	EGD_e_locus	Locus	ANNOTATION	H7858_Locus	Function	LM10403s_FDRBileDE	LM10403s_Foldchange	H7858_FDRBileDE	H7858_Foldchange
		SAM_133933				2.94817e-09	68.2296
lmo0135	lmo0135	LMRG_02384	peptide/nickel transport system substrate-binding protein	H7858_peg_156	Oligopeptide ABC transporter2C periplasmic oligopeptide-binding protein OppA (TC 3.A.1.5.1)	2.12374e-10	67.655	0	92.237
lmo1634	lmo1634	LMRG_01332	bifunctional acetaldehyde-CoA/alcohol dehydrogenase	H7858_peg_1507	Alcohol dehydrogenase (EC 1.1.1.1)%3B Acetaldehyde dehydrogenase (EC 1.2.1.10)	1.42109e-14	58.8686	0	29.3166
glnR	lmo1298	LMRG_00748	HTH-type transcriptional regulator glnR	H7858_peg_1161	transcriptional repressor GlnR	5.32978e-11	35.2576	1.53e-12	67.8544
lmo0136	lmo0136	LMRG_02385	peptide/nickel transport system permease	H7858_peg_157	Oligopeptide transport system permease protein OppB (TC 3.A.1.5.1)	8.90831e-11	27.7597	5.47e-12	43.2435
lmo0137	lmo0137	LMRG_02386	peptide/nickel transport system permease	H7858_peg_158	Oligopeptide transport system permease protein OppC (TC 3.A.1.5.1)	7.30573e-08	22.8314	4.66e-11	25.3393
lmo0152	lmo0152	LMRG_02397	peptide/nickel transport system substrate-binding protein	H7858_peg_172	Oligopeptide ABC transporter2C periplasmic oligopeptide-binding protein OppA (TC 3.A.1.5.1)	8.54645e-09	21.9691	2.64e-12	29.2115
glnA	lmo1299	LMRG_00749	glutamine synthetase type I	H7858_peg_1162	Glutamine synthetase type I (EC 6.3.1.2)	5.73358e-09	19.0343	4.51e-13	11.4082
lmo0278	lmo0278	LMRG_02597	maltose/maltodextrin transport system ATP-binding protein	H7858_peg_2695	Multiple sugar ABC transporter2C ATP-binding protein	5.40215e-07	13.5103	2.15e-11	14.231
lmo2236	lmo2236	LMRG_01596	shikimate 5-dehydrogenase	H7858_peg_2851	Shikimate/quinate 5-dehydrogenase I beta (EC 1.1.1.282)	5.62697e-07	12.9779	2.24e-07	11.94
lmo2637	lmo2637	LMRG_02182	pheromone lipoprotein	H7858_peg_2445	Putative pheromone precursor lipoprotein	4.56691e-08	12.4371	0	8.6951
lmo1257	lmo1257	LMRG_00706	hypothetical protein	H7858_peg_1121	FIG00774071: hypothetical protein	5.30007e-08	11.7983	3.72e-09	11.714
lmo2433	lmo2433	LMRG_01815	tributyrin esterase	H7858_peg_2257	tributyrin esterase	1.48652e-06	11.5766	1.06e-09	8.53009
eutA	lmo1174	LMRG_00620	ethanolamine utilisation protein EutA	H7858_peg_1032	Ethanolamine utilization protein EutA	0.205502	11.0462	0.136975	6.7861
lmo2410	lmo2410	LMRG_01838	hypothetical protein	H7858_peg_2154	FIG00775569: hypothetical protein	2.70573e-05	10.9929	0.190078	0.844031
lmo2352	lmo2352	LMRG_01491	HTH-type transcriptional regulator ytlI	H7858_peg_2175	HTH-type transcriptional regulator YtlI2C LysR family	3.61183e-05	10.0915	9.71e-10	22.1598
lmo2234	lmo2234	LMRG_01598	hypothetical protein	H7858_peg_2849	Inosose isomerase (EC 5.3.99.-)	2.50762e-05	9.87553	1.66e-07	14.0688
lmo2237	lmo2237	LMRG_01595	hypothetical protein	H7858_peg_2852	transport protein	2.49856e-06	9.30737	2.14e-07	6.47368
lmo0903	lmo0903	LMRG_02003	OsmC/Ohr family protein	H7858_peg_762	OsmC/Ohr family protein	2.91163e-05	8.76008	3.18e-07	5.74471
		rli57_1175437				0.00601974	8.46692
lmo1190	lmo1190	LMRG_00636	hypothetical protein	H7858_peg_1047	Substrate-specific component CblT of predicted B12-regulated ECF transporter for dimethylbenzimidazole	0.039104	8.43373	0.00634032	6.43225
lmo2351	lmo2351	LMRG_01492	FMN reductase	H7858_peg_2174	FMN reductase (EC 1.5.1.29)	0.00506656	8.3749	0.00313787	5.1199
lmo2235	lmo2235	LMRG_01597	NADH oxidase	H7858_peg_2850	22C4-dienoyl-CoA reductase [NADPH] (EC 1.3.1.34)	7.83589e-06	8.30952	2.7e-09	17.7699
arpJ	lmo2250	LMRG_01581	hypothetical protein	H7858_peg_2865	Amino acid ABC transporter2C amino acid-binding/permease protein	6.94348e-05	8.03926	8.77e-06	3.02955
argC	lmo1591	LMRG_01376	N-acetyl-gamma-glutamyl-phosphate reductase	H7858_peg_1461	N-acetyl-gamma-glutamyl-phosphate reductase (EC 1.2.1.38)	0.000112873	7.88017	0.00910186	2.47508
lmo2004	lmo2004	LMRG_01152	transcription regulator GntR family protein			9.02348e-06	7.80575
lmo2003	lmo2003	LMRG_01151	hypothetical protein	H7858_peg_1863	Transcriptional regulator2C GntR family	3.88088e-06	7.58141	1.48e-07	11.874
lmo1516	lmo1516	LMRG_01454	amt familyammonium transporter	H7858_peg_1384	Ammonium transporter	1.71692e-08	7.55765	3.76e-10	16.3295
lmo2172	lmo2172	LMRG_01660	propionate CoA-transferase	H7858_peg_2037	propionate CoA-transferase	5.67705e-06	7.48255	0.0588323	4.49462
		LMRG_02138	CRISPR-associated protein			2.84933e-07	7.33646
lmo0688	lmo0688	LMRG_00376	"flagellin glycosyltransferase, GmaR"	H7858_peg_556	glycosyl transferase2C group 2 family protein	3.02016e-07	7.31914	3.03e-05	4.50899
nrgB	lmo1517	LMRG_01453	nitrogen regulatory protein P-II	H7858_peg_1385	Nitrogen regulatory protein P-II	4.24758e-07	7.17198	2.12e-09	18.917
lmo0689	lmo0689	LMRG_00377	chemotaxis protein CheV	H7858_peg_557	Chemotaxis protein CheV (EC 2.7.3.-)	7.12061e-07	7.15552	3e-05	3.77006
lmo2251	lmo2251	LMRG_01580	polar amino acid transport system ATP-binding protein	H7858_peg_2866	amino acid ABC transporter2C ATP-binding protein	2.58691e-05	6.98373	1.35e-06	2.9456
lmo2350	lmo2350	LMRG_01493	hypothetical protein	H7858_peg_2173	acetyltransferase2C GNAT family	0.00383875	6.67387	0.000510336	7.07817
pduQ	lmo1171	LMRG_00617	iron-containing alcohol dehydrogenase pduQ	H7858_peg_1029	Alcohol dehydrogenase (EC 1.1.1.1)	0.013638	6.55537	0.0615293	1.99255
plcA	lmo0201	LMRG_02623	1-phosphatidylinositol phosphodiesterase	H7858_peg_217	Phosphatidylinositol-specific phospholipase C (EC 4.6.1.13)	0.000311713	6.33274	1.78e-09	11.8637
lmo2171	lmo2171	LMRG_01661	major facilitator family transporter	H7858_peg_2036	Oxalate/formate antiporter	2.86982e-05	6.31511	0.0723028	1.97115
lmo0847	lmo0847	LMRG_02270	glutamine ABC transporter	H7858_peg_703	Glutamine ABC transporter2C periplasmic glutamine-binding protein (TC 3.A.1.3.2) / Glutamine transport system permease protein GlnP (TC 3.A.1.3.2)	3.53021e-07	6.21829	5.7e-11	8.78725
lmo0687	lmo0687	LMRG_00375	hypothetical protein	H7858_peg_555	FIG00774408: hypothetical protein	1.3439e-06	6.1019	0.000331244	3.74255
		LMRG_00005	hypothetical protein	H7858_peg_2727	FIG00775209: hypothetical protein	0.00445115	5.97727	0.00900784	4.40154
lmo2686	lmo2686	LMRG_02232	hypothetical protein			4.08516e-06	5.97257
lmo1180	lmo1180	LMRG_00626	ethanolamine utilization protein	H7858_peg_1038	Ethanolamine utilization protein similar to PduA/PduJ	0.28532	5.9401	0.120177	1.79389
lmo1178	lmo1178	LMRG_00624	ethanolamine utilization polyhedral-body-like protein EutM	H7858_peg_1036	Ethanolamine utilization polyhedral-body-like protein EutM	0.430757	5.91031	0.266011	1.36804
lmo0806	lmo0806	LMRG_02791	hypothetical protein	H7858_peg_658	Transcriptional regulator2C MerR family2C near polyamine transporter	4.36961e-09	5.85166	1.96e-10	12.6124
lmo0412	lmo0412	LMRG_00104	hypothetical protein	H7858_peg_2836	FIG00774089: hypothetical protein	1.61179e-07	5.82502	1.27e-09	7.42045
cysK	lmo0223	LMRG_02645	cysteine synthase A	H7858_peg_239	Cysteine synthase (EC 2.5.1.47)	4.30174e-06	5.77304	3.13e-09	6.40358
argJ	lmo1590	LMRG_01377	ArgJ family protein	H7858_peg_1460	Glutamate N-acetyltransferase (EC 2.3.1.35) / N-acetylglutamate synthase (EC 2.3.1.1)	0.000681832	5.75829	0.0465504	2.21255
lmo1182	lmo1182	LMRG_00628	ethanolamine utilization protein	H7858_peg_1040	Ethanolamine utilization protein similar to PduL	0.413511	5.7156	0.222195	1.0541
aroE	lmo0490	LMRG_00171	shikimate 5-dehydrogenase	H7858_peg_359	Shikimate/quinate 5-dehydrogenase I beta (EC 1.1.1.282)	3.88931e-08	5.62232	7.15e-08	4.28602
lmo0130	lmo0130	LMRG_02379	hypothetical protein	H7858_peg_150	5'-nucleotidase (EC 3.1.3.5)	8.97412e-07	5.55362	1.95e-09	13.2767
lmo0545	lmo0545	LMRG_00227	glucitol operon activator protein	H7858_peg_412	Glucitol operon activator protein	0.452576	5.51412	0.31412	49.5312
actA	lmo0204	LMRG_02626	actin-assembly inducing protein ActA	H7858_peg_220	Actin-assembly inducing protein ActA precursor	0.00091898	5.47766	3.81e-06	5.11776
lmo2800	lmo2800	LMRG_01897	oxidoreductase	H7858_peg_2609	oxidoreductase2C Gfo/Idh/MocA family	0.000150795	5.47068	1.86e-05	5.2838
lmo2002	lmo2002	LMRG_01150	mannose-specific PTS system IIB component	H7858_peg_1862	PTS system2C mannose-specific IIB component (EC 2.7.1.69)	3.67436e-06	5.45555	3.4e-06	11.4115
argG	lmo2090	LMRG_01241	argininosuccinate synthase	H7858_peg_1953	Argininosuccinate synthase (EC 6.3.4.5)	0.00188996	5.40888	0.226202	0.817892
lmo2173	lmo2173	LMRG_01659	hypothetical protein	H7858_peg_2038	Sigma-54 dependent transcriptional regulator	2.25223e-06	5.35509	0.0146466	1.50864
motB	lmo0686	LMRG_00374	chemotaxis protein MotB	H7858_peg_554	Flagellar motor rotation protein MotB	2.42849e-06	5.34885	3.5e-06	5.2607
lmo1671	lmo1671	LMRG_01296	zinc transport system substrate-binding protein	H7858_peg_1547	Zinc ABC transporter2C periplasmic-binding protein ZnuA	7.90076e-07	5.20783	1.78e-08	5.17157
		LMRG_02136	CRISPR-associated protein cas2			8.15216e-07	5.14435
lmo1181	lmo1181	LMRG_00627	ethanolamine utilization cobalamin adenosyltransferase	H7858_peg_1039	ATP:Cob(I)alamin adenosyltransferase (EC 2.5.1.17)2C ethanolamine utilization	0.348904	5.09394	0.127952	1.35834
nanE	lmo2801	LMRG_01896	N-acetylmannosamine-6-phosphate 2-epimerase	H7858_peg_2610	N-acetylmannosamine-6-phosphate 2-epimerase (EC 5.1.3.9)	3.33866e-05	5.07056	8.1e-05	6.80057
lmo0848	lmo0848	LMRG_02271	polar amino acid transport system ATP-binding protein	H7858_peg_704	Glutamate transport ATP-binding protein	4.40952e-06	5.00572	7.25e-10	7.50608
eutB	lmo1175	LMRG_00621	ethanolamine ammonia-lyase large subunit	H7858_peg_1033	Ethanolamine ammonia-lyase heavy chain (EC 4.3.1.7)	0.446671	4.99855	0.0307279	2.09211
lmo1184	lmo1184	LMRG_00630	ethanolamine utilization protein EutN	H7858_peg_1042	Ethanolamine utilization polyhedral-body-like protein EutN	0.39835	4.96349	0.164003	0.59993
		LMRG_00151	predicted protein			0.00175673	4.95474
lmo2447	lmo2447	LMRG_01801	hypothetical protein	H7858_peg_2273	transcriptional activator	5.2769e-06	4.90736	3.86e-06	3.52708
lmo0834	lmo0834	LMRG_02257	hypothetical protein	H7858_peg_690	FIG00774831: hypothetical protein	0.0305172	4.88011	0.0725156	2.23795
lmo2594	lmo2594	LMRG_02134	hypothetical protein	H7858_peg_2888	FIG00776183: hypothetical protein	3.89007e-07	4.86063	0.22833	1.18643
lmo1173	lmo1173	LMRG_00619	sensor histidine kinase	H7858_peg_1031	Ethanolamine sensory transduction histidine kinase	0.000891151	4.8326	6.24e-09	5.87283
lmo2238	lmo2238	LMRG_01594	hypothetical protein	H7858_peg_2853	putative transport system permease protein	2.54391e-07	4.82478	3.6e-08	5.25678
lmo1177	lmo1177	LMRG_00623	ethanolamine utilization protein EutL	H7858_peg_1035	Ethanolamine utilization polyhedral-body-like protein EutL	0.349387	4.76741	0.226469	1.6665
lmo1031	lmo1031	LMRG_00492	hypothetical protein	H7858_peg_892	Unknown pentose isomerase TM0951	3.10442e-06	4.75748	0.0404255	2.05859
lmo0181	lmo0181	LMRG_02746	multiple sugar transport system substrate-binding protein	H7858_peg_197	N-Acetyl-D-glucosamine ABC transport system2C sugar-binding protein	1.01624e-05	4.71257	8.04e-10	5.91874
lmo1172	lmo1172	LMRG_00618	response regulator NasT	H7858_peg_1030	Ethanolamine two-component response regulator	0.00180496	4.7023	7.59e-08	5.94789
eutC	lmo1176	LMRG_00622	ethanolamine ammonia-lyase small subunit	H7858_peg_1034	Ethanolamine ammonia-lyase light chain (EC 4.3.1.7)	0.442375	4.69143	0.0344485	2.29903
		LMRG_02137	CRISPR-associated protein cas1			2.24679e-07	4.69035
lmo1179	lmo1179	LMRG_00625	acetaldehyde dehydrogenase	H7858_peg_1037	Acetaldehyde dehydrogenase2C ethanolamine utilization cluster	0.444249	4.6382	0.0812365	1.68795
lmo0354	lmo0354	LMRG_00045	long-chain fatty-acid-CoA ligase	H7858_peg_2776	long-chain acyl-CoA synthetase	3.28978e-06	4.62034	2.71e-08	6.67893
lmo1183	lmo1183	LMRG_00629	ethanolamine utilization protein	H7858_peg_1041	Protein clustered with ethanolamine utilization	0.406946	4.60771	0.263749	0.878103
		LMRG_02135	csn2 family CRISPR-associated protein			1.21529e-06	4.59331
lmo0355	lmo0355	LMRG_00046	fumarate reductase flavoprotein subunit	H7858_peg_2777	Fumarate reductase flavoprotein subunit (EC 1.3.99.1)	2.08901e-06	4.55265	2.89e-11	4.37855
lmo0810	lmo0810	LMRG_02787	spermidine/putrescine transport system substrate-binding protein	H7858_peg_662	ABC transporter2C periplasmic spermidine putrescine-binding protein PotD (TC 3.A.1.11.1)	4.97083e-07	4.53693	5.91e-10	6.04006
potA	lmo0807	LMRG_02790	spermidine/putrescine transport system ATP-binding protein	H7858_peg_659	Putrescine transport ATP-binding protein PotA (TC 3.A.1.11.1)	3.34988e-07	4.5233	7.52e-09	7.06531
lmo0850	lmo0850	LMRG_02273	hypothetical protein	H7858_peg_706	FIG00774105: hypothetical protein	0.00172107	4.51209	0.217109	1.42722
lmo0859	lmo0859	LMRG_02282	multiple sugar transport system substrate-binding protein	H7858_peg_715	Multiple sugar ABC transporter2C substrate-binding protein	6.1284e-06	4.50624	1.05e-06	5.09951
lmo0307	lmo0307	LMRG_00004	hypothetical protein	H7858_peg_2726	FIG00774072: hypothetical protein	4.11088e-05	4.49332	9.09e-05	3.0943
cobB	lmo1191	LMRG_00637	"cobyrinic acid a,c-diamide synthase"	H7858_peg_1048	Cobyrinic acid A2CC-diamide synthase	0.0280978	4.47003	0.0846855	1.82626
lmo0808	lmo0808	LMRG_02789	spermidine/putrescine transport system permease	H7858_peg_660	Spermidine Putrescine ABC transporter permease component PotB (TC 3.A.1.11.1)	1.1828e-06	4.44107	2.34e-10	7.80005
lmo0737	lmo0737	LMRG_00425	hypothetical protein			0.000128854	4.36365
lmo2252	lmo2252	LMRG_01579	aspartate aminotransferase	H7858_peg_2867	Aspartate aminotransferase (EC 2.6.1.1)	0.00154688	4.31835	4.55e-05	2.49847
tcsA	lmo1388	LMRG_00840	ABC transport system	H7858_peg_1255	Unspecified monosaccharide ABC transport system2C substrate-binding component / CD4+ T cell-stimulating antigen2C lipoprotein	3.20871e-05	4.27996	8.52e-12	5.93429
lmo2687	lmo2687	LMRG_02233	hypothetical protein	H7858_peg_2495	Cell division protein FtsW	3.47492e-06	4.27874	2.3e-09	8.40858
		LMRG_02908	hypothetical protein			1.35409e-05	4.27805
lmo0768	lmo0768	LMRG_00456	multiple sugar transport system substrate-binding protein	H7858_peg_624	Sugar ABC transporter2C sugar-binding protein	0.00211871	4.27556	0.0039619	2.61257
motA	lmo0685	LMRG_00373	chemotaxis protein MotA	H7858_peg_553	Flagellar motor rotation protein MotA	3.03879e-05	4.27206	2.06e-06	5.54059
		LMRG_01890	hypothetical protein			0.0131665	4.26916
lmo2187	lmo2187	LMRG_01645	hypothetical protein	H7858_peg_2054	FIG00774205: hypothetical protein	0.000438912	4.25171	0.143821	1.33962
cspD	lmo1879	LMRG_01026	cold shock protein	H7858_peg_1741	Cold shock protein CspB	1.94518e-05	4.24015	0.000202098	3.34795
lmo2000	lmo2000	LMRG_01148	mannose-specific PTS system IID component	H7858_peg_1860	PTS system2C mannose-specific IID component (EC 2.7.1.69)	5.82649e-05	4.22663	0.000763183	4.4707
pflA	lmo1917	LMRG_01064	formate acetyltransferase	H7858_peg_1781	Pyruvate formate-lyase (EC 2.3.1.54)	1.49248e-05	4.21333	3.68e-07	4.02275
lmo2143	lmo2143	LMRG_02797	mannose-6-phosphate isomerase	H7858_peg_2008	mannose-6-phosphate isomerase2C class I	1.37727e-06	4.19405	1.95e-06	4.38419
lmo0809	lmo0809	LMRG_02788	spermidine/putrescine transport system permease	H7858_peg_661	Spermidine Putrescine ABC transporter permease component potC (TC_3.A.1.11.1)	5.3474e-05	4.09394	5.07e-09	5.62706
lmo2688	lmo2688	LMRG_02234	cell division protein FtsW/RodA/SpoVE	H7858_peg_2496	Cell division protein FtsW	6.78528e-06	4.0639	1.27e-08	8.25465
lmo0180	lmo0180	LMRG_02745	multiple sugar transport system permease	H7858_peg_196	N-Acetyl-D-glucosamine ABC transport system2C permease protein 2	3.51912e-05	4.05274	9.58e-09	6.94963
lmo1144	lmo1144	LMRG_00587	propanediol utilization protein pduU	H7858_peg_1001	Propanediol utilization polyhedral body protein PduU	0.0302738	4.03557	0.0837611	1.85377
lmo2099	lmo2099	LMRG_01250	hypothetical protein	H7858_peg_1962	putative transcriptional regulator	0.000134446	4.02702	0.000427089	4.2357
lmo0735	lmo0735	LMRG_00423	ribulose-phosphate 3-epimerase			0.000258019	4.01936
lmo2808	lmo2808	LMRG_01891	hypothetical protein			0.00114732	4.01574
lmo0814	lmo0814	LMRG_02783	enoyl-[acyl carrier protein] reductase II	H7858_peg_672	Enoyl-[acyl-carrier-protein] reductase [FMN] (EC 1.3.1.9)	1.32694e-05	3.96705	6.24e-07	3.89478
argH	lmo2091	LMRG_01242	argininosuccinate lyase	H7858_peg_1954	Argininosuccinate lyase (EC 4.3.2.1)	0.010061	3.96371	0.174025	0.838114
cobD	lmo1192	LMRG_00638	cobalamin biosynthesis protein CobD	H7858_peg_1049	Adenosylcobinamide-phosphate synthase	0.117638	3.9574	0.157043	1.91108
oppA	lmo2196	LMRG_01636	peptide/nickel transport system substrate-binding protein	H7858_peg_2063	Oligopeptide ABC transporter2C periplasmic oligopeptide-binding protein OppA (TC 3.A.1.5.1)	3.57122e-06	3.92197	5.68e-15	5.29859
lmo1143	lmo1143	LMRG_00586	hypothetical protein	H7858_peg_1000	Propanediol utilization polyhedral body protein PduT	0.0146229	3.90613	0.000535427	2.73392
lmo0334	lmo0334	LMRG_00026	hypothetical protein	H7858_peg_2752	FIG00775086: hypothetical protein	0.000290915	3.88564	0.00072125	4.12295
plcB	lmo0205	LMRG_02627	phospholipase C	H7858_peg_221	Broad-substrate range phospholipase C (EC 3.1.4.3)	0.00214584	3.8643	1.54e-06	4.37555
lmo2838	lmo2838	LMRG_01860	multiple sugar transport system permease	H7858_peg_2645	Inner membrane ABC transporter permease protein YcjO	0.0194469	3.79927	0.161773	2.17217
		FMN_1976999				0.0039086	3.78944
lmo1032	lmo1032	LMRG_00493	transketolase	H7858_peg_893	Transketolase2C N-terminal section (EC 2.2.1.1)	2.24291e-05	3.78737	0.043504	2.36864
lmo0179	lmo0179	LMRG_02744	multiple sugar transport system permease	H7858_peg_195	N-Acetyl-D-glucosamine ABC transport system2C permease protein 1	7.02408e-05	3.7845	5.44e-07	3.56252
lmo2079	lmo2079	LMRG_01230	hypothetical protein	H7858_peg_1942	FIG00774850: hypothetical protein	3.75368e-05	3.78385	2.81e-07	3.87615
hly	lmo0202	LMRG_02624	listeriolysin O	H7858_peg_218	Thiol-activated cytolysin	0.0439679	3.76768	9.68e-07	3.50129
lmo2349	lmo2349	LMRG_01494	polar amino acid transport system substrate-binding protein	H7858_peg_2172	L-Cystine ABC transporter2C periplasmic cystine-binding protein TcyK	0.00143741	3.75735	0.016906	2.4525
pflB	lmo1406	LMRG_00858	formate acetyltransferase	H7858_peg_1273	Pyruvate formate-lyase (EC 2.3.1.54)	4.5547e-05	3.75192	3.45e-08	3.18745
lmo0860	lmo0860	LMRG_02283	multiple sugar transport system permease	H7858_peg_716	Multiple sugar ABC transporter2C membrane-spanning permease protein MsmF	0.000698676	3.73896	2.88e-05	4.8198
lmo1700	lmo1700	LMRG_02774	hypothetical protein	H7858_peg_1576	FIG00774912: hypothetical protein	0.000622181	3.729	1.39e-06	5.96718
lmo0351	lmo0351	LMRG_00042	dihydroxyacetone kinase	H7858_peg_2772	Phosphoenolpyruvate-dihydroxyacetone phosphotransferase (EC 2.7.1.121)2C subunit DhaM%3B DHA-specific IIA component	0.0116439	3.71926	0.0411732	5.44391
lmo2170	lmo2170	LMRG_01662	enoyl-[acyl carrier protein] reductase II	H7858_peg_2035	Enoyl-[acyl-carrier-protein] reductase [FMN] (EC 1.3.1.9) homolog	0.00556999	3.71457	0.159546	1.44395
lmo1034	lmo1034	LMRG_00495	glycerol kinase	H7858_peg_895	Unknown pentose kinase TM0952	4.73109e-05	3.70209	0.231242	1.0408
lmo1033	lmo1033	LMRG_00494	transketolase	H7858_peg_894	Transketolase2C C-terminal section (EC 2.2.1.1)	2.17307e-05	3.69687	0.24845	1.25335
lmo1999	lmo1999	LMRG_01147	glucosamine-fructose-6-phosphate aminotransferase	H7858_peg_1859	putative glucosamine-fructose-6-phosphate aminotransferase	5.97698e-06	3.68787	3.16e-05	3.0689
lmo2661	lmo2661	LMRG_02206	ribulose-phosphate 3-epimerase	H7858_peg_2470	Ribulose-phosphate 3-epimerase (EC 5.1.3.1)	0.00176877	3.6862	2.69e-05	4.21782
lmo1973	lmo1973	LMRG_01120	ascorbate-specific PTS system IIA component			0.00512256	3.66818
lmo0765	lmo0765	LMRG_00453	hypothetical protein	H7858_peg_621	FIG00774513: hypothetical protein	0.00595411	3.66784	0.0118647	3.38496
fliE	lmo0712	LMRG_00401	flagellar hook-basal body complex protein FliE	H7858_peg_580	Flagellar hook-basal body complex protein FliE	0.00131314	3.64	0.00177833	2.8809
cbiF	lmo1197	LMRG_00643	precorrin-4 C11-methyltransferase	H7858_peg_1054	Cobalt-precorrin-4 C11-methyltransferase (EC 2.1.1.133)	0.00928136	3.61206	0.218448	1.28606
		LMRG_01894	hypothetical protein	H7858_peg_2612	FIG00774783: hypothetical protein	1.76195e-05	3.60287	3.33e-05	3.20679
lmo2329	lmo2329	LMRG_01514	"transcriptional regulator, Cro/CI family"			0.00359212	3.6009
lmo2156	lmo2156	LMRG_01676	hypothetical protein	H7858_peg_2021	FIG00774317: hypothetical protein	0.099613	3.5952	0.0258118	2.07876
lmo0182	lmo0182	LMRG_02747	hypothetical protein	H7858_peg_198	glycosyl hydrolase2C family 31	4.52632e-06	3.59049	1.66e-08	4.1663
lmo0709	lmo0709	LMRG_00398	hypothetical protein	H7858_peg_577	FIG00774899: hypothetical protein	0.00113864	3.58698	0.000677247	3.36837
lmo2839	lmo2839	LMRG_01859	multiple sugar transport system substrate-binding protein	H7858_peg_2646	ABC-type sugar transport system2C periplasmic binding protein YcjN	0.0037027	3.58094	0.00148042	5.00708
lmo0736	lmo0736	LMRG_00424	ribose 5-phosphate isomerase B			4.00441e-05	3.57072
		LMRG_01556	gp27			0.00104291	3.51444
lmo0684	lmo0684	LMRG_00372	hypothetical protein	H7858_peg_552	FIG00774517: hypothetical protein	0.000183196	3.49014	1.49e-05	6.07934
lmo0309	lmo0309	LMRG_00006	hypothetical protein	H7858_peg_2728	RloF	0.0200666	3.4853	0.0392308	2.35467
lmo1142	lmo1142	LMRG_00585	hypothetical protein	H7858_peg_999	Cob(III)alamin reductase @ Cob(II)alamin reductase	0.00338012	3.46669	0.000471551	2.53488
lmo2001	lmo2001	LMRG_01149	mannose-specific PTS system IIC component	H7858_peg_1861	PTS system2C mannose-specific IIC component (EC 2.7.1.69)	0.000392773	3.45532	4.3e-06	7.33932
lmo2689	lmo2689	LMRG_02235	magnesium-translocating P-type ATPase	H7858_peg_2497	Mg(2+) transport ATPase2C P-type (EC 3.6.3.2)	3.01841e-06	3.44239	3.91e-08	8.02353
lmo1998	lmo1998	LMRG_01146	sugar isomerase domain-containing protein	H7858_peg_1858	Putative glucosamine-fructose-6-phosphate aminotransferase	8.02805e-06	3.43932	0.00332058	2.14494
pflA	lmo1407	LMRG_00859	pyruvate formate-lyase 1-activating enzyme	H7858_peg_1274	Pyruvate formate-lyase activating enzyme (EC 1.97.1.4)	1.06439e-05	3.43483	8.87e-06	2.67051
lmo0426	lmo0426	LMRG_00118	fructose-specific PTS system IIA component	H7858_peg_289	PTS system2C fructose-specific IIA component (EC 2.7.1.69)	0.000997835	3.43123	0.000314462	4.41672
dltC	lmo0972	LMRG_02071	D-alanine-poly(phosphoribitol) ligase subunit 2	H7858_peg_831	D-alanine--poly(phosphoribitol) ligase subunit 2 (EC 6.1.1.13)	0.00123784	3.42965	4.72e-10	12.2873
lmo1196	lmo1196	LMRG_00642	precorrin-8W decarboxylase	H7858_peg_1053	Cobalt-precorrin-6y C15-methyltransferase [decarboxylating] (EC 2.1.1.-)	0.0804463	3.3926	0.246645	1.07937
cheR	lmo0683	LMRG_00371	chemotaxis protein methyltransferase	H7858_peg_551	Chemotaxis protein methyltransferase CheR (EC 2.1.1.80)	0.000287976	3.39133	2e-07	6.95904
cbiD	lmo1194	LMRG_00640	cobalamin biosynthesis protein CbiD	H7858_peg_1051	Cobalt-precorrin-6 synthase2C anaerobic	0.0206129	3.37028	0.125798	1.4107
lmo0767	lmo0767	LMRG_00455	maltose/maltodextrin ABC transporter permease MalG	H7858_peg_623	ABC transporter2C permease protein	0.00033293	3.35992	0.0115176	2.57724
lmo0769	lmo0769	LMRG_00457	hypothetical protein	H7858_peg_625	putative alpha-12C6-mannanase	2.82789e-05	3.35627	0.0380464	1.63657
lmo1193	lmo1193	LMRG_00639	precorrin-8X methylmutase	H7858_peg_1050	Cobalt-precorrin-8x methylmutase (EC 5.4.1.2)	0.0163948	3.35433	0.131211	1.75198
lmo0383	lmo0383	LMRG_00076	methylmalonate-semialdehyde dehydrogenase	H7858_peg_2801	Methylmalonate-semialdehyde dehydrogenase [inositol] (EC 1.2.1.27)	0.00649024	3.35143	5.48e-05	5.74911
lmo0708	lmo0708	LMRG_00397	flagellar biosynthesis protein fliS	H7858_peg_576	Flagellar biosynthesis protein FliS	0.00139468	3.34669	4.13e-05	4.84715
		LMRG_01555	gp26			0.000817139	3.32527
lmo0711	lmo0711	LMRG_00400	flagellar basal-body rod protein FlgC	H7858_peg_579	Flagellar basal-body rod protein FlgC	0.00381572	3.31914	0.000609917	3.20246
lmo0178	lmo0178	LMRG_02743	hypothetical protein	H7858_peg_194	Putative ROK-family transcriptional regulator	8.61291e-06	3.31215	1.59e-07	4.17148
lmo0027	lmo0027	LMRG_02456	beta-glucoside-specificPTS system IIABC component	H7858_peg_33	PTS system2C beta-glucoside-specific IIB component (EC 2.7.1.69) / PTS system2C beta-glucoside-specific IIC component (EC 2.7.1.69) / PTS system2C beta-glucoside-specific IIA component (EC 2.7.1.69)	7.77583e-05	3.28684	6.94e-08	7.19816
lmo2666	lmo2666	LMRG_02211	galactitol-specific PTS system IIB component	H7858_peg_2475	PTS system2C galactitol-specific IIB component (EC 2.7.1.69)	0.000530433	3.28596	2.09e-06	3.97979
lmo2803	lmo2803	LMRG_01893	hypothetical protein	H7858_peg_2613	FIG00774591: hypothetical protein	0.000535038	3.27407	6.13e-06	3.05148
lmo0546	lmo0546	LMRG_00228	sorbitol-6-phosphate 2-dehydrogenase	H7858_peg_413	Sorbitol-6-phosphate 2-dehydrogenase (EC 1.1.1.140)	0.000317724	3.27266	0.000304433	5.28741
lmo1970	lmo1970	LMRG_01117	hypothetical protein			0.00019752	3.27093
lmo2667	lmo2667	LMRG_02212	hypothetical protein	H7858_peg_2476	PTS system2C galactitol-specific IIA component (EC 2.7.1.69)	0.000137317	3.26756	0.000127115	3.49181
lmo2416	lmo2416	LMRG_01832	hypothetical protein	H7858_peg_2239	FIG00774895: hypothetical protein	1.8835e-05	3.26037	2.91e-09	7.19966
lmo0350	lmo0350	LMRG_00041	hypothetical protein	H7858_peg_2771	FIG00774049: hypothetical protein	0.0109474	3.25743	0.000191152	6.43701
lmo0955	lmo0955	LMRG_02054	hypothetical protein	H7858_peg_812	FIG00774456: hypothetical protein	0.0451901	3.25267	0.0376055	1.41654
lmo2097	lmo2097	LMRG_01248	galactitol-specific PTS system IIB component	H7858_peg_1960	PTS system2C galactitol-specific IIB component (EC 2.7.1.69)	0.0154941	3.20968	0.00592034	4.60625
lmo1149	lmo1149	LMRG_00592	alpha-ribazole phosphatase	H7858_peg_1006	Alpha-ribazole-5'-phosphate phosphatase (EC 3.1.3.73)	0.228084	3.20614	0.0748619	2.00069
lmo0710	lmo0710	LMRG_00399	flagellar basal-body rod protein FlgB	H7858_peg_578	Flagellar basal-body rod protein FlgB	0.000863812	3.20463	2.47e-05	3.63644
lmo2851	lmo2851	LMRG_02422	hypothetical protein	H7858_peg_2657	Transcriptional regulator of rhamnose utilization2C AraC family	0.0031626	3.19849	7.61e-07	5.00508
cbiE	lmo1195	LMRG_00641	precorrin-6y C515-methyltransferase CbiE subunit	H7858_peg_1052	Cobalt-precorrin-6y C5-methyltransferase (EC 2.1.1.-)	0.0252758	3.1979	0.223266	1.05573
hom	lmo2547	LMRG_01700	homoserine dehydrogenase	H7858_peg_2373	Homoserine dehydrogenase (EC 1.1.1.3)	5.82566e-06	3.19347	3.3e-08	4.03489
		LMRG_02074	D-Ala-teichoic acid biosynthesis protein	H7858_peg_834	FIG00774234: hypothetical protein	0.000155611	3.18882	3.46e-07	9.00553
cbiH	lmo1199	LMRG_00645	precorrin-3B C17-methyltransferase	H7858_peg_1056	Cobalt-precorrin-3b C17-methyltransferase	0.00722983	3.18818	0.184544	0.829255
lmo0682	lmo0682	LMRG_00370	flagellar basal-body rod protein FlgG	H7858_peg_550	Flagellar basal-body rod protein FlgG	0.000746404	3.18587	2.63e-06	6.93102
lmo1068	lmo1068	LMRG_00530	hypothetical protein	H7858_peg_925	FIG00775152: hypothetical protein	0.000446263	3.18153	1.4e-05	2.66121
lmo0875	lmo0875	LMRG_02299	cellobiose-specific PTS system IIB component	H7858_peg_732	PTS system2C beta-glucoside-specific2C IIB component	0.0423154	3.15121	0.0638843	4.39173
lmo1699	lmo1699	LMRG_02773	Methyl-accepting chemotaxis protein	H7858_peg_1575	methyl-accepting chemotaxis protein	9.79619e-05	3.13856	1.38e-07	5.47247
lmo1333	lmo1333	LMRG_00783	hypothetical protein	H7858_peg_1196	hypothetical protein	0.0141257	3.13195	0.0007258	2.09825
lmo1971	lmo1971	LMRG_01118	ascorbate-specific PTS system IIC component			4.84873e-05	3.12305
lmo1185	lmo1185	LMRG_00631	ethanolamine utilization protein PduT	H7858_peg_1043	Ethanolamine utilization protein similar to PduT	0.446299	3.11581	0.106582	0.733568
lmo0706	lmo0706	LMRG_00395	flagellar hook-associated protein 3	H7858_peg_574	Flagellar hook-associated protein FlgL	0.000810601	3.09857	3.26e-06	4.55983
lmo1974	lmo1974	LMRG_01121	GntR family transcriptional regulator			0.00035191	3.09132
lmo2185	lmo2185	LMRG_01647	protein with unknown function	H7858_peg_2052	Cell surface protein IsdA2C transfers heme from hemoglobin to apo-IsdC	0.000130228	3.06171	0.00710336	2.51314
mpl	lmo0203	LMRG_02625	zinc metalloproteinase	H7858_peg_219	Zinc metalloproteinase precursor (EC 3.4.24.29)	0.000983242	3.05516	1.43e-06	3.75795
lmo0352	lmo0352	LMRG_00043	hypothetical protein	H7858_peg_2773	Transcriptional regulator of rhamnose utilization2C DeoR family	0.00027117	3.05203	9.89e-06	3.24959
lmo1597	lmo1597	LMRG_01370	hypothetical protein			0.000905	3.03972
lmo1186	lmo1186	LMRG_00632	ethanolamine transporter	H7858_peg_1044	Ethanolamine permease	0.351315	3.03961	0.230185	0.904472
lmo0703	lmo0703	LMRG_00392	hypothetical protein	H7858_peg_571	UDP-N-acetylenolpyruvoylglucosamine reductase (EC 1.1.1.158)	0.0015696	3.0389	0.00859813	3.08112
lmo0599	lmo0599	LMRG_00282	PadR family transcriptional regulator	H7858_peg_466	Transcriptional regulator2C PadR family	0.00285737	3.03533	0.00256412	2.59205
lmo0873	lmo0873	LMRG_02297	hypothetical protein	H7858_peg_730	Transcriptional antiterminator2C PTS system IIA 2 domain protein	0.0493293	3.02965	0.000300446	10.7116
lmo2337	lmo2337	LMRG_01506	hypothetical protein	H7858_peg_2160	Transcriptional repressor of the fructose operon2C DeoR family	3.95143e-05	3.0047	2.49e-06	3.10089
lmo0183	lmo0183	LMRG_02748	alpha-glucosidase	H7858_peg_199	Alpha-glucosidase (EC 3.2.1.20)	1.5507e-05	2.99999	4.18e-06	2.51281
mptA	lmo0096	LMRG_02345	mannose-specific PTS system IIAB component manL	H7858_peg_115	PTS system2C mannose-specific IIB component (EC 2.7.1.69) / PTS system2C mannose-specific IIA component (EC 2.7.1.69)	0.000157293	2.98681	1.57e-10	5.53041
thrC	lmo2546	LMRG_01701	threonine synthase	H7858_peg_2372	Threonine synthase (EC 4.2.3.1)	1.0211e-06	2.98105	2.3e-08	3.91255
fruB	lmo2336	LMRG_01507	1-phosphofructokinase	H7858_peg_2159	fructose-1-phosphate kinase	0.00314373	2.97447	1.18e-06	3.93451
lmo1134	lmo1134	LMRG_00576	regulatory protein	H7858_peg_990	transcriptional regulator2C MerR family	0.00806018	2.9603	0.00117098	2.3196
lmo0153	lmo0153	LMRG_02398	zinc transport system substrate-binding protein	H7858_peg_173	Zinc ABC transporter2C periplasmic-binding protein ZnuA	5.61661e-05	2.95061	1.75e-06	8.61451
azoR2	lmo0786	LMRG_00474	FMN-dependent NADH-azoreductase 2	H7858_peg_641	FMN-dependent NADH-azoreductase	7.43661e-05	2.94776	8.66e-05	2.55481
lmo0540	lmo0540	LMRG_00222	hypothetical protein	H7858_peg_407	Penicillin-binding protein	0.000654401	2.94439	0.0097892	1.98923
dltD	lmo0971	LMRG_02070	D-alanine transfer protein	H7858_peg_830	Poly(glycerophosphate chain) D-alanine transfer protein DltD	0.00124705	2.94305	3.72e-11	10.1005
lmo2799	lmo2799	LMRG_01898	hypothetical protein	H7858_peg_2608	PTS system2C mannitol-specific IIB component (EC 2.7.1.69) / PTS system2C mannitol-specific IIC component (EC 2.7.1.69)	0.00386194	2.94106	0.00742711	2.51293
		ykoK_2728886				0.0602202	2.93615
lmo2469	lmo2469	LMRG_01779	APA family basic amino acid/polyamine antiporter	H7858_peg_2293	amino acid permease family protein	2.04034e-05	2.92062	2.56e-06	4.13521
lmo2511	lmo2511	LMRG_01737	sigma-54 modulation protein	H7858_peg_2335	Ribosomal subunit interface protein	0.000144618	2.91276	0.00652353	2.42017
lmo0874	lmo0874	LMRG_02298	cellobiose-specific PTS system IIA component	H7858_peg_731	PTS system2C beta-glucoside-specific2C IIA component	0.352756	2.89669	0.0980207	14.2778
pyrE	lmo1831	LMRG_00978	orotate phosphoribosyltransferase	H7858_peg_1693	Orotate phosphoribosyltransferase (EC 2.4.2.10)	0.00292608	2.89459	9.69e-05	2.16681
lmo2517	lmo2517	LMRG_01731	ribosomal-protein-alanine N-acetyltransferase	H7858_peg_2342	FIG009148: Acetyltransferase2C GNAT family	2.19489e-06	2.88853	5.33e-05	2.64202
lmo2109	lmo2109	LMRG_01263	hypothetical protein	H7858_peg_1973	hydrolase2C alpha/beta fold family	0.000273918	2.8809	2.19e-07	4.48307
lmo1972	lmo1972	LMRG_01119	ascorbate-specific PTS system IIB component			0.0146943	2.86915
lmo1871	lmo1871	LMRG_01018	phosphomannomutase	H7858_peg_1734	Phosphoglucomutase	1.29949e-05	2.86014	9.4e-07	3.57558
		Purine_591192				0.00582342	2.85778
lmo0030	lmo0030	LMRG_02459	hypothetical protein	H7858_peg_42	hydrolase2C haloacid dehalogenase-like family	4.4395e-05	2.84725	6.56e-10	4.49448
lmo0427	lmo0427	LMRG_00119	fructose-specific PTS system IIB component	H7858_peg_290	PTS system2C fructose-specific IIB component (EC 2.7.1.69)	0.000954297	2.8469	0.00776031	2.7752
thrB	lmo2545	LMRG_01702	homoserine kinase	H7858_peg_2371	Homoserine kinase (EC 2.7.1.39)	0.000116667	2.84643	6.03e-07	4.32017
lmo0510	lmo0510	LMRG_00191	hypothetical protein	H7858_peg_378	FIG00774638: hypothetical protein	0.00138415	2.83767	0.00235032	2.07523
lmo0496	lmo0496	LMRG_00177	hypothetical protein	H7858_peg_365	FIG00774390: hypothetical protein	0.164268	2.83119	0.00363572	1.97284
lmo2804	lmo2804	LMRG_01892	hypothetical protein	H7858_peg_2614	FIG00774232: hypothetical protein	8.32167e-05	2.83057	2.35e-07	3.00883
lmo0415	lmo0415	LMRG_00107	peptidoglycan N-acetylglucosamine deacetylase	H7858_peg_281	Peptidoglycan N-acetylglucosamine deacetylase (EC 3.5.1.-)	0.00178084	2.82444	7.64e-06	2.78153
lmo0961	lmo0961	LMRG_02060	protease	H7858_peg_820	peptidase2C U32 family large subunit [C1]	1.05224e-06	2.8086	5.65e-09	5.63483
		LMRG_02967	hypothetical protein	H7858_peg_2401	FIG00775233: hypothetical protein	0.348178	2.80632	0.321276	4.08247
lmo0702	lmo0702	LMRG_00391	hypothetical protein	H7858_peg_570	FIG00774477: hypothetical protein	0.00149165	2.79617	0.000698695	3.07446
lmo0023	lmo0023	LMRG_02452	mannose-specific PTS system IIC component	H7858_peg_29	PTS system2C mannose/fructose/sorbose family2C IIC component	0.0884424	2.79506	0.0632913	11.2422
		LMRG_00152	predicted protein			0.000870609	2.79077
mptC	lmo0097	LMRG_02346	mannose-specific PTS system IIC component	H7858_peg_116	PTS system2C mannose-specific IIC component (EC 2.7.1.69)	0.00160419	2.7906	2.49e-09	5.33073
lmo2248	lmo2248	LMRG_01583	hypothetical protein	H7858_peg_2863	Phosphate transport regulator (distant homolog of PhoU)	1.82323e-06	2.7903	8.91e-09	4.75825
lmo1262	lmo1262	LMRG_00711	transcriptional regulator			0.000212655	2.78945
lmo0715	lmo0715	LMRG_00404	flagellar assembly protein H	H7858_peg_583	hypothetical protein	0.00526619	2.77503	1.79e-05	2.78603
lmo0707	lmo0707	LMRG_00396	flagellar hook-associated protein 2	H7858_peg_575	Flagellar hook-associated protein FliD	0.00140529	2.77494	7.7e-05	4.09982
ilvN	lmo1985	LMRG_01133	acetolactate synthase small subunit	H7858_peg_1845	Acetolactate synthase small subunit (EC 2.2.1.6)	0.0494924	2.77182	0.317265	1.15411
lmo0047	lmo0047	LMRG_02476	hypothetical protein	H7858_peg_59	lipoprotein2C putative	0.0405524	2.76911	0.000256237	2.24112
lmo1135	lmo1135	LMRG_00577	hypothetical protein	H7858_peg_991	FIG00774886: hypothetical protein	0.000431707	2.76672	0.000161758	2.21359
lmo0631	lmo0631	LMRG_00314	hypothetical protein			0.113652	2.76553
lmo0766	lmo0766	LMRG_00454	multiple sugar transport system permease	H7858_peg_622	ABC transporter2C permease protein	0.0094723	2.75924	0.0049417	2.85842
lmo1147	lmo1147	LMRG_00590	adenosylcobinamide kinase/adenosylcobinamide-phosphate guanylyltransferase	H7858_peg_1004	Adenosylcobinamide-phosphate guanylyltransferase (EC 2.7.7.62)	0.0561931	2.75754	0.027595	1.87313
lmo1263	lmo1263	LMRG_00712	transcriptional regulator	H7858_peg_2148	transcriptional regulator	0.125002	2.7557	0.00365651	3.45047
lmo1189	lmo1189	LMRG_00635	hypothetical protein	H7858_peg_1046	Transcriptional regulator2C AraC family	0.017917	2.75287	1.01e-05	2.38545
lmo2668	lmo2668	LMRG_02213	hypothetical protein	H7858_peg_2477	Predicted galactitol operon regulator (Transcriptional antiterminator)2C BglG family / PTS system2C mannitol/fructose-specific IIA component (EC 2.7.1.69)	2.35373e-05	2.74529	5.05e-08	3.872
lmo2591	lmo2591	LMRG_02131	N-acetylmuramoyl-L-alanine amidase	H7858_peg_2885	N-acetylmuramoyl-L-alanine amidase2C family 4	3.42672e-05	2.73597	1.36e-08	3.29816
lmo2150	lmo2150	LMRG_01682	predicted protein	H7858_peg_2015	FIG00774336: hypothetical protein	5.09334e-05	2.73432	2.8e-05	2.99319
lmo1515	lmo1515	LMRG_01455	HTH-type transcriptional regulator cymR	H7858_peg_1383	Iron-sulfur cluster regulator IscR	6.70526e-05	2.7334	8.59e-05	2.34202
lmo2249	lmo2249	LMRG_01582	PiT family inorganic phosphate transporter	H7858_peg_2864	Probable low-affinity inorganic phosphate transporter	0.00450333	2.73269	1.83e-07	5.6783
lmo0797	lmo0797	LMRG_00485	hypothetical protein			0.000131621	2.71103
		LMRG_02847	hypothetical protein	H7858_peg_80	Synthetic lethal KAR3-like protein	0.0576294	2.7071	0.15455	1.70618
miaA	lmo1294	LMRG_00744	tRNA delta(2)-isopentenylpyrophosphate transferase	H7858_peg_1156	tRNA delta(2)-isopentenylpyrophosphate transferase (EC 2.5.1.8)	1.44472e-07	2.70345	2.57e-08	3.55086
lmo2516	lmo2516	LMRG_01732	hypothetical protein	H7858_peg_2341	FIG000605: protein co-occurring with transport systems (COG1739)	2.85462e-06	2.69641	1.8e-06	2.81065
pdp	lmo1993	LMRG_01141	pyrimidine-nucleoside phosphorylase	H7858_peg_1853	Pyrimidine-nucleoside phosphorylase (EC 2.4.2.2)	1.70051e-05	2.69606	1.19e-08	5.58972
lmo0600	lmo0600	LMRG_00283	hypothetical protein	H7858_peg_467	hypothetical protein	0.000616858	2.69534	0.000117646	2.47286
lmo0912	lmo0912	LMRG_02012	nitrite transporter NirC	H7858_peg_771	Formate efflux transporter (TC 2.A.44 family)	0.0240557	2.69074	0.000640716	3.14901
lmo0861	lmo0861	LMRG_02284	multiple sugar transport system permease	H7858_peg_717	Sugar ABC transporter2C permease protein precursor	0.00909363	2.69031	0.00337673	2.88075
lmo0718	lmo0718	LMRG_00407	hypothetical protein	H7858_peg_586	FIG00774152: hypothetical protein	0.000453678	2.68132	0.000938571	2.15071
lmo0488	lmo0488	LMRG_00169	LysR family transcriptional regulator	H7858_peg_357	transcriptional regulator2C LysR family	0.000693003	2.67079	2.22e-06	3.91197
lmo0863	lmo0863	LMRG_02286	hypothetical protein	H7858_peg_719	FIG00774057: hypothetical protein	0.00060623	2.66427	0.00502418	2.30386
agrD	lmo0049	LMRG_02478	hypothetical protein	H7858_peg_61	Accessory gene regulator protein D	0.00439941	2.66323	3.43e-05	4.86278
lmo1499	lmo1499	LMRG_01471	aminodeoxychorismate lyase	H7858_peg_1367	FIG004453: protein YceG like	0.00070436	2.66199	0.0131121	1.3658
lmo0371	lmo0371	LMRG_00063	hypothetical protein	H7858_peg_2789	Transcriptional regulator2C GntR family	9.93487e-06	2.66021	1.27e-05	2.48096
lmo0816	lmo0816	LMRG_02781	protease synthase and sporulation negative regulatory protein PAI 1	H7858_peg_674	protease synthase and sporulation negative regulatory protein pai 1	0.146382	2.65996	0.215229	0.769358
lmo0306	lmo0306	LMRG_00003	hypothetical protein	H7858_peg_2725	FIG00774255: hypothetical protein	0.0277713	2.65516	0.0997549	0.563429
lmo0601	lmo0601	LMRG_00284	hypothetical protein	H7858_peg_468	FIG00774808: hypothetical protein	0.000494734	2.65494	4.34e-05	2.82933
pgk	lmo2458	LMRG_01790	phosphoglycerate kinase	H7858_peg_2282	Phosphoglycerate kinase (EC 2.7.2.3)	0.000138755	2.64547	2.75e-07	2.86485
lmo2664	lmo2664	LMRG_02209	L-iditol 2-dehydrogenase	H7858_peg_2473	Galactitol-1-phosphate 5-dehydrogenase (EC 1.1.1.251)	0.000627496	2.64248	1.66e-05	4.00434
lmo1715	lmo1715	LMRG_02555	hypothetical protein	H7858_peg_1591	methyltransferase	0.0306387	2.64052	0.000333446	4.34223
gpmI	lmo2456	LMRG_01792	"2,3-bisphosphoglycerate-independent phosphoglycerate mutase"	H7858_peg_2280	22C3-bisphosphoglycerate-independent phosphoglycerate mutase (EC 5.4.2.1)	0.00192681	2.63693	5.24e-07	2.92127
cbiL	lmo1203	LMRG_00649	precorrin-2 C20-methyltransferase	H7858_peg_1060	Cobalt-precorrin-2 C20-methyltransferase (EC 2.1.1.130)	0.142676	2.63619	0.132581	0.712457
lmo2138	lmo2138	LMRG_02802	DNA-binding/PRD domain-containing protein	H7858_peg_2003	Transcription antiterminator2C BglG family	0.116033	2.63244	0.12258	2.43272
lmo2348	lmo2348	LMRG_01495	polar amino acid transport system permease	H7858_peg_2171	L-Cystine ABC transporter2C permease protein TcyL	0.050812	2.62939	0.0175312	2.26652
lmo0206	lmo0206	LMRG_02628	hypothetical protein	H7858_peg_222	Distant similarity with viral glycoprotein gp160 of HIV type 1	0.0650172	2.6253	0.00459536	3.5216
dltA	lmo0974	LMRG_02073	D-alanine-poly(phosphoribitol) ligase subunit 1	H7858_peg_833	D-alanine--poly(phosphoribitol) ligase subunit 1 (EC 6.1.1.13)	0.00881649	2.6251	1.29e-11	10.826
lmo0960	lmo0960	LMRG_02059	hypothetical protein	H7858_peg_819	peptidase2C U32 family small subunit [C1]	1.93981e-07	2.62413	7.37e-08	4.21487
lmo1239	lmo1239	LMRG_00685	rdgB/HAM1 family non-canonical purine NTP pyrophosphatase	H7858_peg_1096	Nucleoside 5-triphosphatase RdgB (dHAPTP2C dITP2C XTP-specific) (EC 3.6.1.15)	2.54704e-05	2.62391	4.72e-08	3.46567
lmo2665	lmo2665	LMRG_02210	galactitol-specific PTS system IIC component	H7858_peg_2474	PTS system2C galactitol-specific IIC component (EC 2.7.1.69)	0.00290865	2.62391	1.16e-06	4.58753
manR	lmo0785	LMRG_00473	transcriptional factor ManR	H7858_peg_640	NtrC family Transcriptional regulator2C ATPase domain	6.95325e-06	2.60336	1.35e-07	3.0173
lmo2331	lmo2331	LMRG_01513	predicted protein			0.00346387	2.59339
dltB	lmo0973	LMRG_02072	membrane protein	H7858_peg_832	D-alanyl transfer protein DltB	0.0103296	2.58506	1.17e-10	11.6487
lmo0425	lmo0425	LMRG_00117	PRD/PTS system IIA 2 domain-containing regulatory protein	H7858_peg_288	Transcription antiterminator2C BglG family	5.68494e-05	2.57846	3.17e-06	3.74697
lmo1334	lmo1334	LMRG_00784	secreted protein	H7858_peg_1197	FIG00774344: hypothetical protein	0.000206073	2.57496	0.000247923	2.06982
lmo0713	lmo0713	LMRG_00402	flagellar M-ring protein FliF	H7858_peg_581	Flagellar M-ring protein FliF	0.00301511	2.57415	0.0002632	3.23453
lmo1187	lmo1187	LMRG_00633	ethanolamine utilization protein EutQ	H7858_peg_1045	Ethanolamine utilization protein EutQ	0.391489	2.57402	0.193674	0.916574
		LMRG_02846	hypothetical protein			0.0499845	2.57373
lmo1145	lmo1145	LMRG_00588	ethanolamine utilization protein EutP	H7858_peg_1002	Propanediol utilization protein PduV	0.0448847	2.57318	0.0189275	1.9235
lmo2650	lmo2650	LMRG_02195	hypothetical protein	H7858_peg_2457	PTS system2C lactose/cellobiose specific IIB subunit	0.0254805	2.57273	0.00139545	4.42964
lmo2486	lmo2486	LMRG_01762	hypothetical protein	H7858_peg_2310	FIG00774998: hypothetical protein	0.0029612	2.56356	9.31e-05	2.53753
lmo2326	lmo2326	LMRG_01518	gp41	H7858_peg_2141	Protein gp41 [Bacteriophage A118]	0.177519	2.54895	0.000909151	3.93644
lmo2691	lmo2691	LMRG_02238	autolysin	H7858_peg_2499	N-acetylmuramoyl-L-alanine amidase family 4 (EC 3.5.1.28)2C needed for cell separation and autolysis	0.00424675	2.54558	0.000349532	1.86449
tpiA1	lmo2457	LMRG_01791	triosephosphate isomerase	H7858_peg_2281	Triosephosphate isomerase (EC 5.3.1.1)	0.000403379	2.54405	6.42e-06	2.94419
ldh1	lmo0210	LMRG_02632	L-lactate dehydrogenase	H7858_peg_226	L-lactate dehydrogenase (EC 1.1.1.27)	0.000126099	2.54364	0.00868814	1.56139
lmo2345	lmo2345	LMRG_01498	hypothetical protein	H7858_peg_2168	Bacterial luciferase family protein YtmO2C in cluster with L-cystine ABC transporter	0.0233539	2.54072	0.00135457	2.59212
lmo0826	lmo0826	LMRG_02251	hypothetical protein	H7858_peg_684	Na/Pi cotransporter II-related protein	5.40328e-06	2.53934	1.22e-06	3.11089
lmo0385	lmo0385	LMRG_00078	5-dehydro-2-deoxygluconokinase	H7858_peg_2803	5-keto-2-deoxygluconokinase (EC 2.7.1.92)	0.0361736	2.53489	0.139989	1.30583
lmo1061	lmo1061	LMRG_00523	histidine kinase			0.00182906	2.53476
lmo2136	lmo2136	LMRG_02804	fructose-specific PTS system IIB component	H7858_peg_2001	PTS system2C fructose-specific IIB component (EC 2.7.1.69)	0.325825	2.52913	0.129305	2.2173
lmo0788	lmo0788	LMRG_00476	hypothetical protein	H7858_peg_643	Activator of (R)-2-hydroxyglutaryl-CoA dehydratase	0.000179202	2.52843	0.000182151	2.02945
lmo2327	lmo2327	LMRG_01517	hypothetical protein			0.218512	2.52184
mptD	lmo0098	LMRG_02347	mannose-specific PTS system IID component	H7858_peg_117	PTS system2C mannose-specific IID component (EC 2.7.1.69)	3.25157e-05	2.52063	1.15e-09	4.7353
lmo2186	lmo2186	LMRG_01646	heme uptake protein IsdC	H7858_peg_2053	NPQTN cell wall anchored protein IsdC	0.0115242	2.51631	0.010738	3.49805
lmo0723	lmo0723	LMRG_00412	methyl-accepting chemotaxis protein	H7858_peg_591	methyl-accepting chemotaxis protein	0.000716022	2.51546	0.000103486	0.304779
lmo0382	lmo0382	LMRG_00075	DeoR family transcriptional regulator	H7858_peg_2800	Transcriptional repressor of the myo-inositol catabolic operon DeoR family	0.00260939	2.51441	0.00217176	2.29969
lmo0701	lmo0701	LMRG_00390	hypothetical protein	H7858_peg_569	FIG00774560: hypothetical protein	0.0048212	2.51408	1.5e-05	4.26988
xerD	lmo1955	LMRG_01102	tyrosine recombinase XerD	H7858_peg_1823	Tyrosine recombinase XerD	3.56485e-05	2.51237	1.52e-07	3.4558
lmo1116	lmo1116	LMRG_00559	hypothetical protein	H7858_peg_969	Transcriptional regulator2C AraC family	0.000521338	2.50882	7.91e-06	3.03327
int	lmo2332	LMRG_01511	site-specific DNA recombinase	H7858_peg_2155	Integrase [Bacteriophage A118]	0.0078878	2.50756	0.238074	0.880366
deoB	lmo1954	LMRG_01101	phosphopentomutase	H7858_peg_1822	Phosphopentomutase (EC 5.4.2.7)	0.000305734	2.50305	9.79e-06	3.89062
lmo0372	lmo0372	LMRG_00064	beta-glucosidase	H7858_peg_2790	Beta-glucosidase (EC 3.2.1.21)	0.00563266	2.48349	7.13e-06	8.99566
lmo0416	lmo0416	LMRG_00108	transcriptional regulator	H7858_peg_282	DNA-binding protein	0.00361371	2.47128	0.00802125	1.6295
lmo0393	lmo0393	LMRG_00086	hypothetical protein	H7858_peg_2811	FIG00774100: hypothetical protein	0.000791052	2.46876	4.86e-07	3.36763
lmo2340	lmo2340	LMRG_01503	hypothetical protein	H7858_peg_2163	Pseudouridine 5'-phosphate glycosidase	0.000428125	2.46266	9.74e-08	4.20522
lmo0489	lmo0489	LMRG_00170	hypothetical protein	H7858_peg_358	22C4-dienoyl-CoA reductase [NADPH] (EC 1.3.1.34)	0.00185331	2.44551	0.00191522	2.08678
lmo0716	lmo0716	LMRG_00405	flagellar protein export ATPase FliI	H7858_peg_584	Flagellum-specific ATP synthase FliI	0.00221469	2.44158	0.00249123	2.37269
lmo0502	lmo0502	LMRG_00183	hypothetical protein	H7858_peg_370	Polysialic acid capsule expression protein KpsF	0.0348311	2.43823	0.176246	2.14781
lmo1343	lmo1343	LMRG_00793	competence protein ComGE	H7858_peg_1206	Late competence protein ComGE2C FIG015564	0.426477	2.43427	0.351231	3.15588
		LMRG_00281	biotin biosynthesis protein BioY	H7858_peg_465	Substrate-specific component BioY of biotin ECF transporter	0.0371336	2.42676	0.00454299	3.58472
lmo1997	lmo1997	LMRG_01145	mannose-specific PTS system IIA component	H7858_peg_1857	PTS system2C mannose-specific IIA component (EC 2.7.1.69)	0.0024653	2.42078	0.0132432	2.18528
lmo1205	lmo1205	LMRG_00651	cobalt transporter	H7858_peg_1062	Additional substrate-specific component CbiN of cobalt ECF transporter	0.0737553	2.41537	0.22992	0.714911
		Purine_1915332				0.0263052	2.4132
lmo2341	lmo2341	LMRG_01502	hypothetical protein	H7858_peg_2164	Pseudouridine kinase (EC 2.7.1.83)	0.000358471	2.41301	5.93e-08	3.55446
lmo2240	lmo2240	LMRG_01592	ABC-2 type transport system ATP-binding protein	H7858_peg_2855	ABC transporter2C ATP-binding protein	0.00867905	2.41084	1.29e-05	2.50923
lmo0517	lmo0517	LMRG_00198	phosphoglycerate mutase	H7858_peg_385	Phosphoglycerate mutase family	0.162768	2.40793	0.00253474	3.44688
lmo0717	lmo0717	LMRG_00406	hypothetical protein	H7858_peg_585	transglycosylase2C SLT family	0.000473534	2.4068	0.000548895	2.47488
fruA	lmo2335	LMRG_01508	hypothetical protein	H7858_peg_2158	PTS system2C fructose-specific IIA component (EC 2.7.1.69) / PTS system2C fructose-specific IIB component (EC 2.7.1.69) / PTS system2C fructose-specific IIC component (EC 2.7.1.69)	0.000105331	2.40473	3.37e-09	3.50742
ami	lmo2558	LMRG_02909	N-acetylmuramoyl-L-alanine amidase	H7858_peg_2382	Autolysin2C amidase	6.25353e-05	2.40427	3.55e-06	2.48494
lmo0573	lmo0573	LMRG_00255	AGZA family MFS transporter xanthine/uracil permease	H7858_peg_440	xanthine/uracil permease family protein	0.00923408	2.40392	4.68e-07	5.04496
lmo0428	lmo0428	LMRG_00120	fructose-specific PTS system IIC component	H7858_peg_291	PTS system2C IIC component	0.000830442	2.40299	2.12e-05	2.64744
lmo1122	lmo1122	LMRG_00564	hypothetical protein	H7858_peg_976	FIG00774231: hypothetical protein	0.0117645	2.40199	0.133404	1.40273
lmo2374	lmo2374	LMRG_02719	aspartate kinase	H7858_peg_2198	Aspartokinase (EC 2.7.2.4)	1.09021e-05	2.39816	5.43e-06	2.98466
lmo1240	lmo1240	LMRG_00686	hypothetical protein	H7858_peg_1097	FIG009886: phosphoesterase	9.13802e-05	2.39622	3.38e-07	3.50288
lmo1215	lmo1215	LMRG_00661	hypothetical protein	H7858_peg_1072	N-acetylmuramoyl-L-alanine amidase2C family 4	0.000102839	2.39603	0.0222093	1.68855
lmo1188	lmo1188	LMRG_00634	major teichoic acid biosynthesis protein C	H7858_peg_930	Putative major teichoic acid biosynthesis protein C	1.27301e-05	2.39452	0.190355	0.878849
lmo0714	lmo0714	LMRG_00403	flagellar motor switch protein FliG	H7858_peg_582	Flagellar motor switch protein FliG	0.0268241	2.39248	4.05e-05	3.12176
lmo0384	lmo0384	LMRG_00077	5-deoxy-glucuronate isomerase	H7858_peg_2802	5-deoxy-glucuronate isomerase (EC 5.3.1.-)	0.0851031	2.39092	0.0172951	2.01916
lmo1201	lmo1201	LMRG_00647	uroporphyrin-III C-methyltransferase/uroporphyrinogen-III synthase	H7858_peg_1058	Uroporphyrinogen-III methyltransferase (EC 2.1.1.107) / Uroporphyrinogen-III synthase (EC 4.2.1.75)	0.00981208	2.38546	0.308672	0.867486
		LMRG_05059				0.00108142	2.38204
lmo2149	lmo2149	LMRG_01683	hypothetical protein	H7858_peg_2014	P26	0.00107372	2.38158	0.00963778	1.74516
lmo0724	lmo0724	LMRG_00413	hypothetical protein	H7858_peg_592	FIG00774328: hypothetical protein	0.000168019	2.38017	1.09e-05	0.276329
lmo2098	lmo2098	LMRG_01249	galactitol-specific PTS system IIA component	H7858_peg_1961	PTS system2C galactitol-specific IIA component (EC 2.7.1.69)	0.150417	2.37872	0.24042	3.22059
ilvC	lmo1986	LMRG_01134	ketol-acid reductoisomerase	H7858_peg_1846	Ketol-acid reductoisomerase (EC 1.1.1.86)	0.00210522	2.37636	0.0853795	1.62196
lmo2636	lmo2636	LMRG_02181	thiamine biosynthesis lipoprotein	H7858_peg_2444	Hypothetical similar to thiamin biosynthesis lipoprotein ApbE	8.41681e-05	2.37473	5.21e-08	3.78275
		LMRG_05056				1.19361e-05	2.37165
lmo0303	lmo0303	LMRG_02565	lysin rich protein	H7858_peg_2722	lipoprotein	0.0110044	2.37069	0.0167516	2.06188
lmo0031	lmo0031	LMRG_02460	LacI family transcription regulator	H7858_peg_43	transcriptional regulator LacI family	0.000143116	2.36685	1.13e-07	3.8892
lmo2108	lmo2108	LMRG_01262	N-acetylglucosamine-6-phosphate deacetylase	H7858_peg_1972	N-acetylglucosamine-6-phosphate deacetylase (EC 3.5.1.25)	0.000600942	2.36618	1.45e-08	4.12241
lmo0681	lmo0681	LMRG_00369	flagellar biosynthesis regulator FlhF	H7858_peg_549	Flagellar biosynthesis protein FlhF	0.000643584	2.36524	1.37e-06	5.94224
lmo2487	lmo2487	LMRG_01761	hypothetical protein	H7858_peg_2311	Hypothetical protein2C homolog of fig|393130.3.peg.2627	0.0232536	2.36082	3.81e-05	2.40405
lmo0704	lmo0704	LMRG_00393	hypothetical protein	H7858_peg_572	FIG00774686: hypothetical protein	0.00490123	2.35413	0.00378418	2.9751
tdk	lmo2544	LMRG_01703	thymidine kinase	H7858_peg_2370	Thymidine kinase (EC 2.7.1.21)	0.000159047	2.35411	2.17e-05	2.39991
lmo2662	lmo2662	LMRG_02207	ribose 5-phosphate isomerase B	H7858_peg_2471	Ribose 5-phosphate isomerase B (EC 5.3.1.6)	0.00677363	2.35015	0.00751011	2.8934
lmo1341	lmo1341	LMRG_00791	late competence protein ComGG	H7858_peg_1204	Late competence protein ComGG2C FIG007920	0.217006	2.34244	0.354797	1.60114
pnp	lmo1953	LMRG_01100	purine nucleoside phosphorylase I	H7858_peg_1821	Purine nucleoside phosphorylase (EC 2.4.2.1)	0.000285053	2.33836	2.46e-06	3.65788
lmo0705	lmo0705	LMRG_00394	flagellar hook-associated protein FlgK	H7858_peg_573	Flagellar hook-associated protein FlgK	0.000659865	2.32751	1.88e-05	3.80962
		rli69_2423105				0.0352304	2.32086
lmo0381	lmo0381	LMRG_00074	hypothetical protein	H7858_peg_2799	FIG00774936: hypothetical protein	0.107868	2.32032	0.30037	1.54887
lmo0862	lmo0862	LMRG_02285	trehalose-6-phosphate hydrolase	H7858_peg_718	Trehalose-6-phosphate hydrolase (EC 3.2.1.93)	0.000503588	2.31962	0.0195303	2.19483
lmo0630	lmo0630	LMRG_00313	transcriptional antiterminator			0.0770357	2.31549
		LMRG_02492	hypothetical protein	H7858_peg_76	Putative EsaC protein analog (Listeria type 3)	0.0991091	2.313	0.0198782	3.99943
lmo2344	lmo2344	LMRG_01499	hypothetical protein	H7858_peg_2167	glutaredoxin family protein	0.138999	2.30904	0.0114033	2.66061
lmo1124	lmo1124	LMRG_00566	hypothetical protein	H7858_peg_978	FIG00774564: hypothetical protein	0.00379273	2.30774	0.309584	1.03885
lmo0738	lmo0738	LMRG_00426	D-allose-specific PTS system IIB component			0.000226252	2.30362
		LMRG_02899	hypothetical protein			0.377582	2.30227
ppnK2	lmo1586	LMRG_01381	inorganic polyphosphate/ATP-NAD kinase 2	H7858_peg_1456	NAD kinase (EC 2.7.1.23)	0.000265723	2.3006	1.52e-06	3.01481
lmo1815	lmo1815	LMRG_00962	hypothetical protein	H7858_peg_1677	FIG001802: Putative alkaline-shock protein	0.000223966	2.29282	0.0225059	1.30566
lmo1264	lmo1264	LMRG_00713	hypothetical protein			0.254287	2.28904
		LMRG_01516	hypothetical protein	H7858_peg_2142	FIG00774306: hypothetical protein	0.244372	2.28744	0.00023331	3.70402
lmo0516	lmo0516	LMRG_00197	poly-gamma-glutamate synthesis protein	H7858_peg_384	Capsule biosynthesis protein capA	7.95589e-05	2.28516	7.25e-05	2.35929
lmo1884	lmo1884	LMRG_01031	NCS2 family nucleobase:cation symporter-2	H7858_peg_1746	Xanthine permease	0.000676339	2.27559	9.99e-07	4.02188
lmo1060	lmo1060	LMRG_00522	hypothetical protein			0.000435311	2.27543
lmo2460	lmo2460	LMRG_01788	transcriptional regulator	H7858_peg_2284	Central glycolytic genes regulator	0.00282364	2.2719	0.00115651	2.34065
lmo0378	lmo0378	LMRG_00070	hypothetical protein	H7858_peg_2796	FIG00774829: hypothetical protein	0.110756	2.27076	0.195609	1.86644
lmo0048	lmo0048	LMRG_02477	accessory regulator protein	H7858_peg_60	Accessory gene regulator protein B (EC 3.4.-.-)	0.00145896	2.27048	1.78e-07	6.36041
lmo1391	lmo1391	LMRG_00843	simple sugar transport system permease	H7858_peg_1258	Unspecified monosaccharide ABC transport system2C permease component 2	0.00372513	2.26666	0.00192616	2.81043
lmo1653	lmo1653	LMRG_01314	cellsurface protein	H7858_peg_1525	Putative cellsurface protein	0.120617	2.26326	6.65e-07	3.31393
lmo2086	lmo2086	LMRG_01237	transcription regulator	H7858_peg_1949	DNA-binding protein	0.00066536	2.26304	0.0158485	1.4021
		LMRG_02934	predicted protein			0.00520809	2.25783
lmo0645	lmo0645	LMRG_00332	APA family basic amino acid/polyamine antiporter	H7858_peg_508	amino acid permease family protein	0.000101605	2.25687	1.98e-05	2.3151
		LMRG_02887	predicted protein			0.0223537	2.25528
		LMRG_01512	predicted protein			0.0257888	2.255
lmo2542	lmo2542	LMRG_01705	protein-(glutamine-N5) methyltransferase	H7858_peg_2368	Methylase of polypeptide chain release factors	6.45275e-06	2.25463	2.31e-05	2.18937
lmo0138	lmo0138	LMRG_02387	hypothetical protein	H7858_peg_160	FIG00774141: hypothetical protein	0.0903765	2.2475	0.00630405	2.57995
		LMRG_01584	hypothetical protein			0.365716	2.24546
eno	lmo2455	LMRG_01793	phosphopyruvate hydratase	H7858_peg_2279	Enolase (EC 4.2.1.11)	0.00476801	2.24386	3.53e-07	2.82752
lmo0032	lmo0032	LMRG_02461	hypothetical protein	H7858_peg_44	Sugar kinase and transcription regulator (EC 2.7.1.-)	0.0896496	2.23848	0.0141047	2.94509
lmo1266	lmo1266	LMRG_00715	hypothetical protein	H7858_peg_1126	hypothetical protein	0.00374764	2.23679	0.0318836	0.860851
		LMRG_01530	gp68			0.0270325	2.22691
lmo0207	lmo0207	LMRG_02629	hypothetical protein	H7858_peg_223	hypothetical lipoprotein	0.0960831	2.225	4.91e-05	4.39499
pyrD	lmo1833	LMRG_00980	dihydroorotate oxidase	H7858_peg_1695	Dihydroorotate dehydrogenase2C catalytic subunit (EC 1.3.3.1)	0.0066303	2.21924	4.73e-05	2.54606
		LMRG_02494	hypothetical protein	H7858_peg_78	FIG00774982: hypothetical protein	0.102149	2.21766	0.10864	2.71306
lmo2241	lmo2241	LMRG_01591	GntR family transcriptional regulator	H7858_peg_2856	Transcriptional regulator2C GntR family	0.0273449	2.21634	0.000106921	2.42102
lmo0349	lmo0349	LMRG_00040	hypothetical protein	H7858_peg_2770	FIG00774378: hypothetical protein	0.102919	2.21394	0.232561	2.65818
lmo1121	lmo1121	LMRG_00563	hypothetical protein	H7858_peg_975	hypothetical protein	0.0101141	2.21071	0.101502	1.51318
lmo0417	lmo0417	LMRG_00109	hypothetical protein	H7858_peg_283	FIG00774627: hypothetical protein	0.0335224	2.20795	0.0093414	1.68899
lmo0429	lmo0429	LMRG_00121	hypothetical protein	H7858_peg_292	glycosyl hydrolase2C family 38	0.000149229	2.20604	1.73e-05	2.49674
rph	lmo1238	LMRG_00684	ribonuclease PH	H7858_peg_1095	Ribonuclease PH (EC 2.7.7.56)	6.78291e-05	2.19943	2.87e-07	3.06635
agrA	lmo0051	LMRG_02480	response regulator AgrA	H7858_peg_63	Response regulator of the competence regulon ComE	0.00447719	2.19922	1.16e-07	7.38948
lmo0057	lmo0057	LMRG_02487	hypothetical protein	H7858_peg_71	Putative secretion accessory protein EsaA/YueB	0.0129712	2.19722	0.00206298	3.8843
lmo2408	lmo2408	LMRG_01840	transcriptional regulator			0.179027	2.19698
		rli24_262938				0.0339113	2.19547
mbl	lmo2525	LMRG_01723	rod shape-determining protein MreB	H7858_peg_2351	MreB-like protein (Mbl protein)	5.21885e-05	2.19504	0.00016392	2.70536
lmo0058	lmo0058	LMRG_02488	secretion system component EssA	H7858_peg_72	Putative secretion system component EssA	0.104996	2.1894	0.0270214	3.9319
lmo0147	lmo0147	LMRG_02390	hypothetical protein			0.0632585	2.18925
		LMRG_02863	hypothetical protein			0.000740199	2.18741
gap	lmo2459	LMRG_01789	glyceraldehyde-3-phosphate dehydrogenase	H7858_peg_2283	NAD-dependent glyceraldehyde-3-phosphate dehydrogenase (EC 1.2.1.12)	0.0057278	2.1865	2.83e-05	2.40926
		LMRG_02931	hypothetical protein			0.11023	2.1851
lmo2669	lmo2669	LMRG_02214	hypothetical protein	H7858_peg_2478	membrane protein	0.00120103	2.18495	5.09e-06	2.32384
lmo2254	lmo2254	LMRG_01577	AGZA family MFS transporter xanthine/uracil permease	H7858_peg_2869	Xanthine/uracil/thiamine/ascorbate permease family protein	0.0071904	2.18149	8.77e-08	5.27864
lmo0700	lmo0700	LMRG_00389	CheC	H7858_peg_568	Flagellar motor switch protein FliN	0.00487448	2.18075	0.000109551	4.15232
lmo0815	lmo0815	LMRG_02782	hypothetical protein	H7858_peg_673	Transcriptional regulator2C MarR family	0.0797609	2.17975	0.218717	0.820563
lmo0285	lmo0285	LMRG_02586	D-methionine transport system substrate-binding protein	H7858_peg_2702	Methionine ABC transporter substrate-binding protein	0.000765406	2.17863	0.000528958	2.46196
lmo0369	lmo0369	LMRG_00061	hypothetical protein	H7858_peg_2787	FIG00774322: hypothetical protein	1.14144e-05	2.1739	1.08e-05	2.8888
lmo1255	lmo1255	LMRG_00704	trehalose-specific PTS system IIBC component	H7858_peg_1119	PTS system2C trehalose-specific IIB component (EC 2.7.1.69) / PTS system2C trehalose-specific IIC component (EC 2.7.1.69)	2.07215e-05	2.17384	2.93e-07	4.15879
lmo2142	lmo2142	LMRG_02798	hypothetical protein	H7858_peg_2007	FIG00774385: hypothetical protein	0.00248117	2.1738	0.000636834	1.99186
		LMRG_00323	hypothetical protein			0.147242	2.17014
lmo0168	lmo0168	LMRG_02413	transcriptional pleiotropic regulator	H7858_peg_188	Transition state regulatory protein AbrB	0.00763449	2.1659	0.0190125	1.59693
lmo0835	lmo0835	LMRG_02258	peptidoglycan bound protein	H7858_peg_691	Putative peptidoglycan bound protein (LPXTG motif) Lmo0835 homolog	0.183559	2.16078	0.00120748	3.33736
cbiG	lmo1198	LMRG_00644	cobalamin biosynthesis protein CbiG	H7858_peg_1055	Cobalamin biosynthesis protein CbiG	0.0790758	2.15962	0.187861	1.27408
lmo2642	lmo2642	LMRG_02187	serine/threonine protein phosphatase	H7858_peg_2450	serine/threonine protein phosphatase family protein	2.13805e-05	2.15772	3.03e-06	2.09469
lmo2239	lmo2239	LMRG_01593	hypothetical protein	H7858_peg_2854	membrane protein	0.000457534	2.15033	1.38e-05	2.01682
nifJ	lmo0829	LMRG_02252	pyruvate:ferredoxin oxidoreductase	H7858_peg_685	Pyruvate-flavodoxin oxidoreductase (EC 1.2.7.-)	0.000191298	2.14871	6.74e-08	3.15934
lmo2107	lmo2107	LMRG_01261	hypothetical protein	H7858_peg_1971	Transcriptional regulator2C DeoR family	0.000911931	2.14824	1.02e-05	2.85966
lmo2233	lmo2233	LMRG_01599	transcriptional regulator	H7858_peg_2848	transcriptional regulator2C LysR family	0.00015238	2.14612	1.24e-05	2.37836
lmo0131	lmo0131	LMRG_02380	hypothetical protein	H7858_peg_151	FIG00774523: hypothetical protein	0.00327905	2.14421	0.17347	1.15167
lmo0148	lmo0148	LMRG_02391	hypothetical protein	H7858_peg_169	FIG00774858: hypothetical protein	0.033652	2.14324	0.28569	1.05713
lmo0813	lmo0813	LMRG_02784	fructokinase	H7858_peg_671	Fructokinase (EC 2.7.1.4)	2.78716e-05	2.1429	5.54e-07	3.69533
fbaA	lmo2556	LMRG_01691	fructose-16-bisphosphate aldolase class II	H7858_peg_2381	Fructose-bisphosphate aldolase class II (EC 4.1.2.13)	0.0127129	2.14166	6.14e-07	3.45166
		LMRG_02864	hypothetical protein	H7858_peg_973	FIG00774173: hypothetical protein	0.0346987	2.13999	0.0427152	1.40225
pyrF	lmo1832	LMRG_00979	orotidine 5'-phosphate decarboxylase	H7858_peg_1694	Orotidine 5'-phosphate decarboxylase (EC 4.1.1.23)	0.0020142	2.1397	1.55e-05	2.43904
lmo2464	lmo2464	LMRG_01784	hypothetical protein	H7858_peg_2288	Transcriptional regulator2C TetR family	0.00342207	2.13832	0.131485	1.26116
rpsR	lmo0046	LMRG_02475	30S ribosomal protein S18	H7858_peg_58	SSU ribosomal protein S18p	4.97072e-05	2.13686	0.000378321	2.29753
lmo2663	lmo2663	LMRG_02208	L-iditol 2-dehydrogenase	H7858_peg_2472	Galactitol-1-phosphate 5-dehydrogenase (EC 1.1.1.251)	0.00730879	2.1358	0.000351888	3.14674
		LMRG_02493	hypothetical protein	H7858_peg_77	FIG00776001: hypothetical protein	0.180835	2.12837	0.0481851	2.83054
		LMRG_02850	hypothetical protein	H7858_peg_83	FIG00774088: hypothetical protein	0.0634524	2.12788	0.195885	1.04285
lmo2346	lmo2346	LMRG_01497	polar amino acid transport system ATP-binding protein	H7858_peg_2169	L-Cystine ABC transporter2C ATP-binding protein TcyN	0.0781639	2.12739	0.0103612	3.34367
dat	lmo1619	LMRG_01347	D-amino acid aminotransferase	H7858_peg_1489	D-alanine aminotransferase (EC 2.6.1.21)	0.00277392	2.12077	0.00159788	1.66535
lmo0400	lmo0400	LMRG_00093	fructose-specific PTS system IIC component	H7858_peg_2825	PTS system2C fructose-specific2C IIC component	0.0692963	2.11945	0.0321448	2.20474
lmo0881	lmo0881	LMRG_02305	hypothetical protein	H7858_peg_738	Lmo0881 homolog2C only in Listeria	0.0107768	2.11917	0.276689	1.16968
lmo1651	lmo1651	LMRG_01316	ABC transporter	H7858_peg_1523	ABC transporter2C ATP-binding/permease protein	0.000843719	2.11898	4.33e-07	3.50524
lmo0212	lmo0212	LMRG_02634	acetyltransferase	H7858_peg_228	acetyltransferase2C GNAT family	8.22937e-05	2.11724	0.0856112	1.24153
lmo2224	lmo2224	LMRG_01608	hypothetical protein	H7858_peg_2839	Hypothetical protein SAV1846	0.00895433	2.11338	0.10276	1.18827
lmo0882	lmo0882	LMRG_02306	hypothetical protein	H7858_peg_739	Hypothetical protein2C ydbS homolog	0.00127482	2.1133	0.000629088	2.43815
pdxT	lmo2102	LMRG_01253	glutamine amidotransferase subunit pdxT	H7858_peg_1965	Pyridoxine biosynthesis glutamine amidotransferase2C glutaminase subunit (EC 2.4.2.-)	0.071825	2.11195	9.26e-08	6.78432
lmo2146	lmo2146	LMRG_01686	hypothetical protein	H7858_peg_2011	LysR family transcriptional regulator YeiE	0.000268424	2.10922	0.000660733	2.23273
thiE	lmo0318	LMRG_00011	thiamine-phosphate pyrophosphorylase	H7858_peg_2738	Thiamin-phosphate pyrophosphorylase (EC 2.5.1.3)	0.0389606	2.10843	7.06e-05	3.60735
lmo0635	lmo0635	LMRG_00318	2-haloalkanoic acid dehalogenase	H7858_peg_497	2-haloalkanoic acid dehalogenase (EC 3.8.1.2)	0.00303334	2.10731	0.220055	0.863691
bvrA	lmo2788	LMRG_01909	beta-glucoside operon transcriptional antiterminator			0.000336045	2.10124
ilvB	lmo1984	LMRG_01132	acetolactate synthase large subunit	H7858_peg_1844	Acetolactate synthase large subunit (EC 2.2.1.6)	0.0442731	2.10016	0.0597874	1.96463
lmo1994	lmo1994	LMRG_01142	LacI family transcriptional regulator	H7858_peg_1854	Transcriptional regulator2C LacI family	0.000968714	2.09829	7.9e-05	2.41059
lmo2840	lmo2840	LMRG_01858	sucrose phosphorylase	H7858_peg_2647	Putative sucrose phosphorylase (EC 2.4.1.7)	0.119797	2.09316	0.00178834	5.38977
lmo1254	lmo1254	LMRG_00703	alpha-phosphotrehalase	H7858_peg_1118	Trehalose-6-phosphate hydrolase (EC 3.2.1.93)	2.95382e-05	2.09285	2.43e-08	4.00858
lmo1123	lmo1123	LMRG_00565	hypothetical protein	H7858_peg_977	FIG00774490: hypothetical protein	0.0231532	2.08942	0.229391	1.22887
		LMRG_02849	hypothetical protein	H7858_peg_82	FIG00775292: hypothetical protein	0.0666259	2.08761	0.114618	1.87318
lmo2690	lmo2690	LMRG_02237	hypothetical protein	H7858_peg_2498	Transcriptional regulator2C TetR family	0.00224329	2.08717	0.00194802	1.76885
prfA	lmo2543	LMRG_01704	peptide chain release factor 1	H7858_peg_2369	Peptide chain release factor 1	2.10525e-05	2.08556	8.11e-07	2.68664
ilvD	lmo1983	LMRG_01131	dihydroxy-acid dehydratase	H7858_peg_1843	Dihydroxy-acid dehydratase (EC 4.2.1.9)	0.0589143	2.08506	0.011234	2.08772
lmo0443	lmo0443	LMRG_00135	hypothetical protein	H7858_peg_318	Cell envelope-associated transcriptional attenuator LytR-CpsA-Psr2C subfamily F1 (as in PMID19099556)	9.2432e-05	2.08332	0.00019376	1.99247
lmo2767	lmo2767	LMRG_01928	hypothetical protein	H7858_peg_2579	FIG00774139: hypothetical protein	8.13804e-05	2.08316	6.14e-05	2.26514
		LMRG_02848	hypothetical protein	H7858_peg_81	FIG00774235: hypothetical protein	0.0414314	2.08305	0.147926	1.66498
lmo0501	lmo0501	LMRG_00182	transcription antiterminator	H7858_peg_369	Predicted galactitol operon regulator (Transcriptional antiterminator)2C BglG family / PTS system2C mannitol/fructose-specific IIA component (EC 2.7.1.69)	0.00900076	2.08184	0.00154262	2.60907
pdxS	lmo2101	LMRG_01252	pyridoxine biosynthesis protein	H7858_peg_1964	Pyridoxine biosynthesis glutamine amidotransferase2C synthase subunit (EC 2.4.2.-)	0.166671	2.08137	3.05e-07	6.39876
lmo0386	lmo0386	LMRG_02971	"3D-(3,5/4)-trihydroxycyclohexane-1,2-dione hydrolase"	H7858_peg_2804	Epi-inositol hydrolase (EC 3.7.1.-)	0.0155676	2.08056	0.154274	1.35957
lmo0699	lmo0699	LMRG_00388	flagellar motor switch protein FliM	H7858_peg_567	Flagellar motor switch protein FliM	0.00365806	2.07966	4.42e-05	3.94413
metG	lmo0177	LMRG_02742	methionyl-tRNA synthetase	H7858_peg_193	Methionyl-tRNA synthetase (EC 6.1.1.10)	1.40897e-05	2.07865	2.2e-06	3.00276
lmo0536	lmo0536	LMRG_00218	6-phospho-beta-glucosidase	H7858_peg_403	6-phospho-beta-glucosidase (EC 3.2.1.86)	0.000153973	2.07478	2.43e-06	2.92292
lmo1200	lmo1200	LMRG_00646	precorrin-6x reductase	H7858_peg_1057	Cobalt-precorrin-6x reductase (EC 1.3.1.54)	0.0836894	2.07313	0.26576	0.862019
deoC	lmo1995	LMRG_01143	deoxyribose-phosphate aldolase	H7858_peg_1855	Deoxyribose-phosphate aldolase (EC 4.1.2.4)	0.00471461	2.06963	2.33e-06	2.48891
lmo1584	lmo1584	LMRG_01383	hypothetical protein	H7858_peg_1454	BH3197 unknown conserved protein	0.000396289	2.06622	1.2e-06	3.01648
guaA	lmo1096	LMRG_00558	GMP synthase	H7858_peg_946	GMP synthase [glutamine-hydrolyzing] (EC 6.3.5.2)	1.97587e-05	2.05973	1.77e-06	3.06411
lmo0698	lmo0698	LMRG_00387	hypothetical protein	H7858_peg_566	Flagellar motor switch protein FliN	0.0130363	2.05913	0.000113119	4.37669
		LMRG_02968	hypothetical protein			0.0250712	2.05697
lmo2229	lmo2229	LMRG_01603	penicillin-binding protein	H7858_peg_2844	Multimodular transpeptidase-transglycosylase (EC 2.4.1.129) (EC 3.4.-.-)	0.000146143	2.05397	5.16e-06	2.2957
lmo1306	lmo1306	LMRG_00756	hypothetical protein	H7858_peg_1170	FIG00774757: hypothetical protein	0.112334	2.05334	0.207653	1.50767
lmo1604	lmo1604	LMRG_01363	peroxiredoxin	H7858_peg_1474	Alkyl hydroperoxide reductase subunit C-like protein	6.62729e-05	2.04995	3.47e-05	2.22921
		L13_leader				0.0444262	2.04834
lmo1724	lmo1724	LMRG_02547	ABC-2 type transport system ATP-binding protein			0.0114651	2.04808
lmo0139	lmo0139	LMRG_02388	hypothetical protein	H7858_peg_161	FIG00774625: hypothetical protein	0.0772595	2.048	0.000167201	2.94388
lmo1340	lmo1340	LMRG_00790	hypothetical protein	H7858_peg_1203	lipoprotein	0.00608521	2.04794	0.126873	1.17501
lmo0140	lmo0140	LMRG_02389	hypothetical protein	H7858_peg_352	FIG00775227: hypothetical protein	0.0128413	2.03877	2.99e-07	3.68278
		LMRG_02935	cassette chromosome recombinase B			0.00836516	2.03822
lmo1814	lmo1814	LMRG_00961	hypothetical protein	H7858_peg_1676	Dihydroxyacetone kinase family protein	0.000355188	2.03527	0.000772909	1.48807
lmo0184	lmo0184	LMRG_02970	"oligo-1,6-glucosidase"	H7858_peg_200	Oligo-12C6-glucosidase (EC 3.2.1.10)	0.000208219	2.03405	0.00254942	1.47462
comK'	lmo2270	LMRG_01560	competence protein ComK			0.0272407	2.03062
murI	lmo1237	LMRG_00683	glutamate racemase	H7858_peg_1094	Glutamate racemase (EC 5.1.1.3)	5.47991e-05	2.03061	1.98e-06	2.71864
lmo2317	lmo2317	LMRG_01526	gp49	H7858_peg_2131	Protein gp492C replication initiation [Bacteriophage A118]	0.260651	2.03008	0.00438927	2.642
lmo0304	lmo0304	LMRG_00001	hypothetical protein	H7858_peg_2723	FIG00774034: hypothetical protein	0.00872485	2.02604	0.199743	1.15211
		LMRG_02861	predicted protein			0.0393907	2.02509
lmo1969	lmo1969	LMRG_01116	2-dehydro-3-deoxyphosphogluconate aldolase/4-hydroxy-2-oxoglutarate aldolase			0.0157147	2.02161
lmo0404	lmo0404	LMRG_00097	hypothetical protein	H7858_peg_2829	FIG00774624: hypothetical protein	0.00195138	2.02034	0.0111781	1.44495
carA	lmo1836	LMRG_00983	carbamoyl-phosphate synthase small subunit	H7858_peg_1698	Carbamoyl-phosphate synthase small chain (EC 6.3.5.5)	0.00628496	2.01904	2.82e-06	2.9276
lmo0297	lmo0297	LMRG_02571	transcriptional antiterminator	H7858_peg_2716	Transcriptional antiterminator of lichenan operon2C BglG family / PTS system2C cellobiose-specific IIA component (EC 2.7.1.69)	0.00305156	2.01707	3.16e-08	4.25825
lysA	lmo1952	LMRG_01099	diaminopimelate decarboxylase	H7858_peg_1820	Diaminopimelate decarboxylase (EC 4.1.1.20)	4.38431e-05	2.01584	0.000131933	2.91024
lmo1125	lmo1125	LMRG_00567	hypothetical protein			0.0609733	2.01583
lmo0279	lmo0279	LMRG_02596	anaerobic ribonucleoside-triphosphate reductase	H7858_peg_2696	Ribonucleotide reductase of class III (anaerobic)2C large subunit (EC 1.17.4.2)	0.000486208	2.01494	1.11e-05	3.0124
lmo2782	lmo2782	LMRG_01915	cellobiose-specific PTS system IIB component	H7858_peg_2594	PTS system2C beta-glucoside-specific2C IIB component	0.111808	2.0135	0.202207	1.49338
lmo0791	lmo0791	LMRG_00479	hypothetical protein	H7858_peg_647	FIG00774248: hypothetical protein	0.0518182	2.01323	1.7e-06	2.9018
lmo0675	lmo0675	LMRG_02874	flagellar motor switch protein FliN	H7858_peg_543	Flagellar motor switch protein FliN	0.000110349	2.01287	4.38e-05	4.30451
lmo1621	lmo1621	LMRG_01345	"7,8-dihydro-8-oxoguanine triphosphatase"	H7858_peg_1491	MutT/nudix family protein	0.00161572	2.01284	0.29545	1.01377
topB	lmo2756	LMRG_01940	DNA topoisomerase III	H7858_peg_2566	DNA topoisomerase III (EC 5.99.1.2)	8.82259e-05	2.0122	3.1e-05	1.63923
cbiK	lmo1202	LMRG_00648	sirohydrochlorin cobaltochelatase	H7858_peg_1059	Sirohydrochlorin cobaltochelatase CbiK (EC 4.99.1.3)	0.137023	2.00935	0.253842	0.936266
lmo0022	lmo0022	LMRG_02451	mannose-specific PTS system IIB component	H7858_peg_28	PTS system2C mannose/fructose/sorbose family2C IIB component	0.319392	2.00666	0.144094	3.04224
rplE	lmo2620	LMRG_02164	large subunit ribosomal protein L5	H7858_peg_2430	LSU ribosomal protein L5p (L11e)	0.00352774	2.00609	2.12e-06	2.98287
lmo1938	lmo1938	LMRG_01085	small subunit ribosomal protein S1	H7858_peg_1805	SSU ribosomal protein S1p	0.000228541	2.00171	9.53e-05	2.23008
lmo0154	lmo0154	LMRG_02399	zinc transport system ATP-binding protein	H7858_peg_174	Zinc ABC transporter2C ATP-binding protein ZnuC	0.0202477	1.99969	0.00190432	2.59193
lmo0840	lmo0840	LMRG_02263	MarR family transcriptional regulator	H7858_peg_696	Transcriptional regulator2C MarR family	0.0754867	1.99587	0.274967	0.801626
		glmS_738801				9.03243e-05	1.99487
lmo1345	lmo1345	LMRG_00795	competence protein ComGC	H7858_peg_1208	Late competence protein ComGC2C access of DNA to ComEA2C FIG007487	0.418757	1.99414	0.352911	2.58744
		LMRG_00561	hypothetical protein	H7858_peg_972	hypothetical protein	0.00460828	1.99349	0.0381935	1.33743
lmo0344	lmo0344	LMRG_00035	short chain dehydrogenase	H7858_peg_2765	oxidoreductase2C short-chain dehydrogenase/reductase family	0.0102751	1.99073	0.180674	1.1733
		LMRG_02841	hypothetical protein	H7858_peg_757	DUF 1768	0.064819	1.98937	0.00446484	1.93341
lmo1265	lmo1265	LMRG_00714	hypothetical protein			0.185076	1.98875
fufA	lmo2184	LMRG_01648	heme ABC transporter heme-binding protein isdE	H7858_peg_2050	Heme transporter IsdDEF2C lipoprotein IsdE	0.0171766	1.98748	0.0520474	2.33497
lmo1079	lmo1079	LMRG_00541	hypothetical protein			0.000442581	1.97895
lmo1746	lmo1746	LMRG_02525	Bacitracin export permease protein	H7858_peg_1618	Bacitracin export permease protein BceB	0.000385744	1.97816	0.000559169	1.74091
		LMRG_02933	hypothetical protein			0.0122038	1.97715
xpt	lmo1885	LMRG_01032	xanthine phosphoribosyltransferase	H7858_peg_1747	Xanthine phosphoribosyltransferase (EC 2.4.2.22)	0.000201789	1.97565	4.42e-07	3.41837
lmo0694	lmo0694	LMRG_02872	hypothetical protein	H7858_peg_562	FIG00774728: hypothetical protein	0.0238554	1.97477	0.000212093	4.26865
pyrK	lmo1834	LMRG_00981	dihydroorotate dehydrogenase electron transfer subunit	H7858_peg_1696	Dihydroorotate dehydrogenase electron transfer subunit (EC 1.3.3.1)	0.0490048	1.97135	4.68e-05	3.01215
lmo0370	lmo0370	LMRG_00062	alkylphosphonate utilization operon protein PhnA	H7858_peg_2788	Alkylphosphonate utilization operon protein PhnA	9.91569e-05	1.97017	6.34e-07	2.82457
lmo2638	lmo2638	LMRG_02183	NADH dehydrogenase	H7858_peg_2446	pyridine nucleotide-disulfide oxidoreductase family protein	0.00233078	1.96462	8.36e-07	2.73551
lmo1941	lmo1941	LMRG_01088	lysM domain-containing protein	H7858_peg_1808	FIG00774026: hypothetical protein	0.161268	1.95439	0.0603639	1.37094
		rli65_510899				0.0110614	1.95266
lmo1481	lmo1481	LMRG_00934	DNA polymerase III delta subunit	H7858_peg_1349	DNA polymerase III delta subunit (EC 2.7.7.7)	0.00914008	1.9516	0.117258	1.33038
lmo2820	lmo2820	LMRG_01878	amino-terminal domain-containing protein	H7858_peg_2628	Transcriptional regulator2C AraC family / Glycoside hydrolase	4.27506e-05	1.9499	0.000432487	1.71155
lmo1723	lmo1723	LMRG_02548	hypothetical protein			0.00458167	1.94832
lmo1850	lmo1850	LMRG_00997	hypothetical protein	H7858_peg_1712	Transcriptional regulator2C MarR family	0.000421041	1.94717	2.02e-05	1.87264
lmo0697	lmo0697	LMRG_00386	flagellar hook protein FlgE	H7858_peg_565	Flagellar hook protein FlgE	0.00771802	1.94628	9.02e-05	3.68377
		LMRG_00322	glutamyl endopeptidase	H7858_peg_1733	Glutamyl endopeptidase precursor (EC 3.4.21.19)2C blaSE	0.0728956	1.94445	0.00071218	1.80007
lmo0446	lmo0446	LMRG_00138	putative choloylglycine hydrolase family enzyme			0.0398248	1.9437
lmo0778	lmo0778	LMRG_00466	hypothetical protein	H7858_peg_634	FIG00774426: hypothetical protein	0.153609	1.94019	0.187308	1.38197
lmo2760	lmo2760	LMRG_01936	ABC transporter ATP-binding protein	H7858_peg_2571	ABC transporter ATP-binding protein uup	0.0149102	1.93888	6.2e-06	3.21997
lmo2773	lmo2773	LMRG_02900	beta-glucoside operon transcriptional antiterminator	H7858_peg_2585	Beta-glucoside bgl operon antiterminator2C BglG family	0.0478712	1.93788	1.85e-06	4.01141
lmo1585	lmo1585	LMRG_01382	protease IV	H7858_peg_1455	Protease IV (EC 3.4.21.-)	0.000263132	1.93776	7.19e-05	2.40649
flaA	lmo0690	LMRG_00378	flagellin	H7858_peg_558	Flagellin protein FlaA	0.166371	1.93549	0.00948895	2.53193
lmo0021	lmo0021	LMRG_02450	mannose-specific PTS system IIA component	H7858_peg_27	PTS system2C IIA component	0.0809034	1.93301	0.00146303	2.30278
lmo0456	lmo0456	LMRG_00148	NCS1 family nucleobase:cation symporter-1	H7858_peg_327	Cytosine/purine/uracil/thiamine/allantoin permease family protein	0.050315	1.93221	0.000492228	2.51773
lmo1117	lmo1117	LMRG_00560	hypothetical protein	H7858_peg_970	Glyoxalase family protein	0.00432256	1.93009	1.06e-05	2.67103
lmo1968	lmo1968	LMRG_01115	creatinine amidohydrolase			0.0326263	1.92928
lmo0547	lmo0547	LMRG_00229	DeoR transcriptional regulator	H7858_peg_414	Sorbitol operon transcription regulator	0.000302771	1.92801	2.17e-06	2.72357
rlmN	lmo0482	LMRG_00163	cfr family radical SAM enzyme	H7858_peg_348	Ribosomal RNA large subunit methyltransferase N (EC 2.1.1.-)	0.000516868	1.92755	2.36e-06	3.23955
lmo0867	lmo0867	LMRG_02291	hypothetical protein	H7858_peg_724	Substrate-specific component QueT (COG4708) of predicted queuosine-regulated ECF transporter	0.0574472	1.92378	0.0103081	1.88588
lmo0164	lmo0164	LMRG_02409	initiation-control protein yabA	H7858_peg_184	DNA replication intiation control protein YabA	6.86328e-05	1.92322	1.61e-06	2.66817
lmo1722	lmo1722	LMRG_02549	hypothetical protein	H7858_peg_1597	ATP-dependent RNA helicase YfmL	0.000233173	1.92115	0.0149224	1.46847
lmo0392	lmo0392	LMRG_00085	hypothetical protein	H7858_peg_2810	DUF1432 domain-containing protein	0.000898047	1.92112	6.55e-07	3.08465
lmo0864	lmo0864	LMRG_02287	hypothetical protein	H7858_peg_720	COG2152 predicted glycoside hydrolase	0.0251736	1.91971	0.24328	1.27096
		LMRG_05034				0.107607	1.91647
lmo1152	lmo1152	LMRG_00595	propanediol utilization protein pduB	H7858_peg_1010	Propanediol utilization polyhedral body protein PduB	0.213685	1.91479	0.0534567	3.29167
lmo2707	lmo2707	LMRG_01990	hypothetical protein	H7858_peg_2517	FIG00774270: hypothetical protein	0.0676462	1.91312	0.279628	0.880699
lmo2805	lmo2805	LMRG_01889	hypothetical protein	H7858_peg_2615	hypothetical secreted protein	0.236117	1.91137	9.07e-06	3.13835
lmo1129	lmo1129	LMRG_00571	hypothetical protein	H7858_peg_984	acetyltransferase2C GNAT family	0.0284325	1.91095	0.0807825	0.591521
rpmC	lmo2624	LMRG_02168	50S ribosomal protein L29	H7858_peg_2434	LSU ribosomal protein L29p (L35e)	0.003443	1.90861	5.74e-07	3.24494
lmo0391	lmo0391	LMRG_00084	hypothetical protein	H7858_peg_2809	FIG00774566: hypothetical protein	0.00655958	1.9086	0.000119513	2.5915
lmo0399	lmo0399	LMRG_00092	fructose-specific PTS system IIB component	H7858_peg_2824	PTS system2C IIB component	0.303581	1.90485	0.203298	3.57391
lmo0060	lmo0060	LMRG_02490	YukC protein	H7858_peg_74	Putative secretion system component EssB/YukC	0.158589	1.9047	0.0212506	2.35606
metN1	lmo0284	LMRG_02587	methionine import ATP-binding protein metN 1	H7858_peg_2701	Methionine ABC transporter ATP-binding protein	0.00544578	1.90341	0.00263813	2.70255
lmo2324	lmo2324	LMRG_02920	anti-repressor protein	H7858_peg_2137	Phage antirepressor protein / Antirepressor [Bacteriophage A118]	0.245837	1.90116	0.00608963	2.23493
carB	lmo1835	LMRG_00982	carbamoyl-phosphate synthase large subunit	H7858_peg_1697	Carbamoyl-phosphate synthase large chain (EC 6.3.5.5)	0.00126552	1.90027	1.06e-06	3.0165
lmo0978	lmo0978	LMRG_02078	branched-chain amino acid aminotransferase	H7858_peg_838	Branched-chain amino acid aminotransferase (EC 2.6.1.42)	0.000203922	1.90012	0.129848	1.24254
lmo2258	lmo2258	LMRG_01573	hypothetical protein	H7858_peg_2872	ribulose-phosphate 3-epimerase family protein	0.0292221	1.89801	0.0178495	1.64679
lmo2708	lmo2708	LMRG_01989	cellobiose-specific PTS system IIC component	H7858_peg_2518	PTS system2C cellobiose-specific IIC component (EC 2.7.1.69)	0.0117039	1.89586	1.94e-05	3.20404
lmo1069	lmo1069	LMRG_00531	hypothetical protein	H7858_peg_926	FIG00774805: hypothetical protein	0.0112911	1.89283	0.177908	0.763943
lmo2163	lmo2163	LMRG_01669	hypothetical protein	H7858_peg_2028	Myo-inositol 2-dehydrogenase 1 (EC 1.1.1.18)	0.0229526	1.89062	0.0433454	2.06148
lmo1146	lmo1146	LMRG_00589	alpha-ribazole-5-phosphate synthase CblS	H7858_peg_1003	Predicted alpha-ribazole-5-phosphate synthase CblS for cobalamin biosynthesis	0.126103	1.88911	0.00656037	1.99946
lmo0353	lmo0353	LMRG_00044	hypothetical protein	H7858_peg_2774	acetyltransferase2C GNAT family	0.0105514	1.88615	0.0104679	2.16399
		LMRG_05064				0.0152002	1.88586
lmo0441	lmo0441	LMRG_00133	Penicillin-binding protein 3	H7858_peg_316	Cell division protein FtsI [Peptidoglycan synthetase] (EC 2.4.1.129)	0.000574761	1.88504	1.1e-06	2.68687
lmo2334	lmo2334	LMRG_01509	DNA-binding protein	H7858_peg_2157	DNA-binding protein	0.0664235	1.88403	0.000673105	1.85308
		LMRG_05035				0.0578114	1.88359
lmo0483	lmo0483	LMRG_00164	AraC/XylS family transcriptional regulator	H7858_peg_349	Transcriptional regulator2C AraC family	0.00642167	1.88287	3.45e-06	2.84294
		LMRG_01255	hypothetical protein			0.000559462	1.8813
lmo0085	lmo0085	LMRG_02334	hypothetical protein	H7858_peg_104	FIG00774845: hypothetical protein	0.332651	1.87921	0.120975	2.44021
		L21_leader				0.00152449	1.87917
lmo0544	lmo0544	LMRG_00226	glucitol/sorbitol-specific PTS system IIC component	H7858_peg_411	PTS system2C glucitol/sorbitol-specific IIC component (EC 2.7.1.69)	0.330137	1.87912	0.3281	5.09264
lmo2325	lmo2325	LMRG_02984	hypothetical protein			0.227786	1.87885
lmo0317	lmo0317	LMRG_00010	phosphomethylpyrimidine kinase	H7858_peg_2737	Phosphomethylpyrimidine kinase (EC 2.7.4.7)	0.0147659	1.87765	4.96e-05	3.295
		LMRG_05054				0.0646215	1.87525
		LMRG_02594	putative ABC transporter			0.126935	1.87432
lmo2347	lmo2347	LMRG_01496	polar amino acid transport system permease	H7858_peg_2170	L-Cystine ABC transporter2C permease protein TcyM	0.177821	1.87171	0.0761549	1.90111
lmo2111	lmo2111	LMRG_01265	nitroreductase	H7858_peg_1975	Oxygen-insensitive NADPH nitroreductase (EC 1.-.-.-)	0.00849771	1.86886	0.0254897	1.41695
lmo1120	lmo1120	LMRG_02862	hypothetical protein	H7858_peg_974	hypothetical protein	0.0103843	1.86821	0.0965396	1.47049
comEA	lmo1484	LMRG_00937	competence protein ComEA	H7858_peg_1352	Late competence protein ComEA2C DNA receptor	0.0684699	1.86786	0.00123681	2.31224
lmo0256	lmo0256	LMRG_02653	ribosomal RNA small subunit methyltransferase C			0.00827687	1.86708
		LMRG_05058				0.0570843	1.86551
lmo2772	lmo2772	LMRG_01923	hypothetical protein	H7858_peg_2584	PTS system2C beta-glucoside-specific IIB component (EC 2.7.1.69) / PTS system2C beta-glucoside-specific IIC component (EC 2.7.1.69) / PTS system2C beta-glucoside-specific IIA component (EC 2.7.1.69)	0.00142661	1.8631	0.000758393	2.48676
lmo2110	lmo2110	LMRG_01264	mannose-6-phosphate isomerase class I	H7858_peg_1974	Mannose-6-phosphate isomerase (EC 5.3.1.8)	8.04668e-05	1.86174	2.5e-05	2.10382
		LMRG_01487	hypothetical protein	H7858_peg_2179	FIG00774709: hypothetical protein	0.00498312	1.86102	1.34e-05	2.92855
gatC	lmo1756	LMRG_02515	aspartyl-tRNA(Asn)/glutamyl-tRNA amidotransferase subunit C	H7858_peg_1629	Aspartyl-tRNA(Asn) amidotransferase subunit C (EC 6.3.5.6) @ Glutamyl-tRNA(Gln) amidotransferase subunit C (EC 6.3.5.7)	0.00187772	1.86015	5.38e-05	1.83088
lmo0379	lmo0379	LMRG_00071	hypothetical protein			0.246422	1.85658
		LMRG_01524	gp47	H7858_peg_2133	Protein gp472C recombination-related [Bacteriophage A118]	0.358701	1.85249	0.0205082	2.88802
lmo0455	lmo0455	LMRG_00147	hypothetical protein	H7858_peg_326	Regulator of polyketide synthase expression	0.000539697	1.84908	0.001829	1.74381
lmo2067	lmo2067	LMRG_01217	choloylglycine hydrolase with bile hydrolase activity	H7858_peg_1930	Choloylglycine hydrolase (EC 3.5.1.24)	0.0255834	1.84875	0.24354	0.828522
lmo0345	lmo0345	LMRG_00036	ribose 5-phosphate isomerase B	H7858_peg_2766	Ribose 5-phosphate isomerase B (EC 5.3.1.6)	0.0388177	1.84759	0.322162	1.04695
lmo0904	lmo0904	LMRG_02004	hypothetical protein	H7858_peg_763	FIG00774158: hypothetical protein	0.0172569	1.84519	0.0357126	0.726141
lmo0176	lmo0176	LMRG_02741	sugar uptake protein	H7858_peg_192	glucose uptake protein	6.03881e-05	1.84456	5.5e-06	2.56732
rplX	lmo2621	LMRG_02165	50S ribosomal protein L24	H7858_peg_2431	LSU ribosomal protein L24p (L26e)	0.00801721	1.8394	8.23e-07	3.20175
		LMRG_02921	predicted protein			0.300626	1.83765
lmo1390	lmo1390	LMRG_00842	simple sugar transport system permease	H7858_peg_1257	Unspecified monosaccharide ABC transport system2C permease component Ia (FIG025991) / Unspecified monosaccharide ABC transport system2C permease component Ib (FIG143636)	0.0104394	1.82964	0.00103244	2.4663
divL	lmo0217	LMRG_02639	DivIC protein	H7858_peg_233	Cell division protein DivIC	0.046436	1.82926	0.280846	1.04779
lmo0418	lmo0418	LMRG_00110	hypothetical protein	H7858_peg_284	FIG00774772: hypothetical protein	0.145236	1.82891	0.151786	1.33979
lmo0099	lmo0099	LMRG_02348	hypothetical protein	H7858_peg_118	Putative regulator of the mannose operon2C ManO	0.00503856	1.82677	5.64e-06	2.33898
		rli64_323945				0.0867725	1.82614
rplW	lmo2630	LMRG_02174	50S ribosomal protein L23	H7858_peg_2438	LSU ribosomal protein L23p (L23Ae)	0.00937654	1.82561	1.9e-05	2.87104
lmo2323	lmo2323	LMRG_01521	gp43	H7858_peg_2136	Protein gp43 [Bacteriophage A118]	0.273532	1.8241	0.00698384	2.57202
		LMRG_01527	gp32	H7858_peg_2130	Protein gp32 [Listeria phage 2389]	0.352036	1.82324	0.0565849	2.23976
lmo2769	lmo2769	LMRG_01926	antibiotic transport system ATP-binding protein	H7858_peg_2581	ABC transporter2C ATP-binding protein	0.00163896	1.81958	0.158712	1.18844
agrC	lmo0050	LMRG_02479	sensor histidine kinase AgrC	H7858_peg_62	Histidine kinase of the competence regulon ComD	0.00776011	1.8192	1.65e-09	7.27653
lmo1141	lmo1141	LMRG_00584	hypothetical protein	H7858_peg_998	Siroheme synthase / Precorrin-2 oxidase (EC 1.3.1.76)	0.00207874	1.81873	0.0549164	1.46906
		LMRG_02918	hypothetical protein			0.0289953	1.81726
lmo0541	lmo0541	LMRG_00223	iron complex transport system substrate-binding protein	H7858_peg_408	ABC transporter2C substrate-binding protein	0.0475497	1.8161	0.261731	0.917981
scpA	lmo1951	LMRG_01098	ScpA protein	H7858_peg_1819	Segregation and condensation protein A	0.00135314	1.81492	0.0059877	1.65107
lmo2180	lmo2180	LMRG_01652	hypothetical protein	H7858_peg_2046	FIG00774300: hypothetical protein	0.21791	1.81272	0.157599	0.779835
rhaM	lmo2846	LMRG_02417	L-rhamnose 1-epimerase	H7858_peg_2652	L-rhamnose mutarotase	0.370093	1.80431	0.321497	0.783048
lmo1748	lmo1748	LMRG_02523	hypothetical protein	H7858_peg_1621	hypothetical protein	0.000778229	1.80297	0.00257889	1.56427
lmo0423	lmo0423	LMRG_00115	ECF subfamily RNA polymerase sigma-70 factor			0.0246628	1.79912
divIB	lmo2034	LMRG_01183	cell division protein FtsQ	H7858_peg_1899	Cell division protein FtsQ	0.00961717	1.798	7.63e-05	1.78128
lmo0741	lmo0741	LMRG_00429	hypothetical protein	H7858_peg_602	Transcriptional regulator2C GntR family	0.365484	1.79639	0.102508	2.48114
rpmH	lmo2856	LMRG_02427	50S ribosomal protein L34	H7858_peg_2662	LSU ribosomal protein L34p	0.308378	1.79295	0.343402	1.01018
lmo0374	lmo0374	LMRG_00066	cellobiose-specific phosphotransferase enzyme IIB component	H7858_peg_2792	PTS system2C cellobiose-specific IIB component (EC 2.7.1.69)	0.147817	1.79194	0.00702347	3.00565
lmo0633	lmo0633	LMRG_00316	fructose-specific PTS system IIB component			0.234337	1.79183
lmo0403	lmo0403	LMRG_00096	hypothetical protein	H7858_peg_2828	FIG00774246: hypothetical protein	0.0129063	1.78821	0.167628	1.60747
rplT	lmo1783	LMRG_02829	50S ribosomal protein L20	H7858_peg_250	LSU ribosomal protein L20p	0.0185921	1.78687	2.53e-05	2.34055
lmo1204	lmo1204	LMRG_00650	cobalamin biosynthesis protein CbiM	H7858_peg_1061	Substrate-specific component CbiM of cobalt ECF transporter	0.0461213	1.78237	0.126605	0.626287
lmo0514	lmo0514	LMRG_00195	internalin	H7858_peg_382	Internalin-like protein (LPXTG motif) Lmo0514 homolog	0.00621748	1.78106	8.58e-06	2.46641
lmo1820	lmo1820	LMRG_00967	serine/threonine protein kinase	H7858_peg_1682	Serine/threonine protein kinase PrkC2C regulator of stationary phase	0.00550784	1.78022	7.38e-06	2.24571
lmo1652	lmo1652	LMRG_01315	ABC transporter	H7858_peg_1524	ABC transporter2C ATP-binding/permease protein	0.000260567	1.77756	8.74e-07	3.37277
lmo2837	lmo2837	LMRG_01861	multiple sugar transport system permease	H7858_peg_2644	Inner membrane ABC transporter permease protein YcjP	0.109442	1.77662	0.0958049	0.948681
lmo2203	lmo2203	LMRG_01629	hypothetical protein	H7858_peg_2070	N-acetylmuramoyl-L-alanine amidase2C family 4	0.0720384	1.77563	0.323267	1.00411
iap	lmo0582	LMRG_00264	invasion associated secreted endopeptidase P60	H7858_peg_449	P60 extracellular protein2C invasion associated protein Iap	0.00569608	1.77538	0.00714328	1.60599
lmo0593	lmo0593	LMRG_00275	formate/nitrite transporter	H7858_peg_460	formate/nitrite transporter family protein	0.0533682	1.77249	0.0126588	2.24986
adk	lmo2611	LMRG_02155	adenylate kinase	H7858_peg_2421	Adenylate kinase (EC 2.7.4.3)	0.00890799	1.77061	4.21e-05	2.58413
lmo1389	lmo1389	LMRG_00841	simple sugar transport system ATP-binding protein	H7858_peg_1256	Unspecified monosaccharide ABC transport system2C ATP-binding protein	0.00218663	1.76832	0.000129042	2.37252
rpsF	lmo0044	LMRG_02473	30S ribosomal protein S6	H7858_peg_56	SSU ribosomal protein S6p	0.0137761	1.76308	0.000114896	2.4757
lmo2730	lmo2730	LMRG_01966	HAD-superfamily hydrolase	H7858_peg_2539	Haloacid dehalogenase-like hydrolase	0.0330082	1.7586	0.119644	1.38101
purH	lmo1765	LMRG_02506	phosphoribosylaminoimidazolecarboxamide formyltransferase/IMP cyclohydrolase	H7858_peg_1638	IMP cyclohydrolase (EC 3.5.4.10) / Phosphoribosylaminoimidazolecarboxamide formyltransferase (EC 2.1.2.3)	0.00193904	1.75828	0.000222286	2.04081
gatB	lmo1754	LMRG_02517	aspartyl/glutamyl-tRNA(Asn/Gln) amidotransferase subunit B	H7858_peg_1627	Aspartyl-tRNA(Asn) amidotransferase subunit B (EC 6.3.5.6) @ Glutamyl-tRNA(Gln) amidotransferase subunit B (EC 6.3.5.7)	0.0178327	1.75714	0.00031245	2.06412
mutL	lmo1404	LMRG_00856	DNA mismatch repair protein mutL	H7858_peg_1271	DNA mismatch repair protein MutL	0.00181703	1.75302	5.57e-06	2.14968
cheA	lmo0692	LMRG_00380	chemotaxis protein CheA	H7858_peg_560	Signal transduction histidine kinase CheA (EC 2.7.3.-)	0.0175829	1.75164	6.09e-05	3.73164
lmo0696	lmo0696	LMRG_00385	flagellar hook capping protein	H7858_peg_564	Flagellar basal-body rod modification protein FlgD	0.0132321	1.7511	0.00545513	2.89063
lmo2304	lmo2304	LMRG_01528	gp65			0.331145	1.75095
clpB	lmo2206	LMRG_01626	ATP-dependent chaperone ClpB	H7858_peg_2073	ClpB protein	0.0221548	1.75094	0.000249568	2.55627
lmo0883	lmo0883	LMRG_02307	membrane protein	H7858_peg_740	Hypothetical protein2C ydbT homolog	0.00121026	1.75027	2.71e-06	2.7185
lmo2780	lmo2780	LMRG_01917	cellobiose-specific PTS system IIA component	H7858_peg_2592	PTS system2C beta-glucoside-specific2C IIA component	0.245544	1.74909	0.103773	1.57697
purN	lmo1766	LMRG_02505	phosphoribosylglycinamide formyltransferase	H7858_peg_1639	Phosphoribosylglycinamide formyltransferase (EC 2.1.2.2)	0.00254502	1.74891	1.72e-05	2.36668
lmo2757	lmo2757	LMRG_01939	ATP-dependent DNA helicase RecQ	H7858_peg_2567	ATP-dependent DNA helicase RecQ	0.000195392	1.74638	0.00292633	1.33467
lmo2590	lmo2590	LMRG_02130	ATP-binding protein	H7858_peg_2884	ATP-binding protein2C Mrp/Nbp35 family	0.00323948	1.74613	0.0184193	1.49188
lmo0695	lmo0695	LMRG_00384	flagellar hook-length control protein FliK	H7858_peg_563	Flagellar hook-length control protein FliK	0.0626823	1.746	3.71e-06	4.98637
lmo1898	lmo1898	LMRG_01045	peptidase propeptide and ypeb domain-containing protein	H7858_peg_1761	hyothetical protein	0.0938274	1.74598	0.00172931	1.47043
lmo0348	lmo0348	LMRG_00039	dihydroxyacetone kinase	H7858_peg_2769	Phosphoenolpyruvate-dihydroxyacetone phosphotransferase (EC 2.7.1.121)2C dihydroxyacetone binding subunit DhaK	0.0267202	1.74051	0.188138	1.3239
lmo0739	lmo0739	LMRG_00427	6-phospho-beta-glucosidase			0.000135879	1.74034
lmo1863	lmo1863	LMRG_01010	hypothetical protein	H7858_peg_1725	Hypothetical protein DUF1942C DegV family	0.0118892	1.73914	0.25461	1.0928
lmo0283	lmo0283	LMRG_02588	D-methionine transport system permease	H7858_peg_2700	Methionine ABC transporter permease protein	0.0190141	1.7383	0.00246232	2.63742
lmo1405	lmo1405	LMRG_00857	glycerol uptake operon antiterminator	H7858_peg_1272	Glycerol uptake operon antiterminator regulatory protein	0.000345448	1.73728	1.81e-05	2.20056
lmo0431	lmo0431	LMRG_00123	hypothetical protein	H7858_peg_294	Acetyltransferase (isoleucine patch superfamily)	0.0208915	1.73676	0.0263547	2.19709
lmo0161	lmo0161	LMRG_02406	hypothetical protein	H7858_peg_181	STAS domain protein	0.0269282	1.73621	0.000390652	1.66814
		LMRG_02946	hypothetical protein			0.0918433	1.73549
lmo2658	lmo2658	LMRG_02203	diamine N-acetyltransferase	H7858_peg_2466	Diamine acetyltransferase (EC 2.3.1.57)	0.0151275	1.73377	0.00612512	0.693214
lmo0693	lmo0693	LMRG_00381	flagellar motor switch protein FliY	H7858_peg_561	Flagellar motor switch protein FliN	0.0445792	1.73356	0.000139827	5.10216
lmo0634	lmo0634	LMRG_00317	hypothetical protein			0.0741874	1.72681
lmo1076	lmo1076	LMRG_00538	hypothetical protein	H7858_peg_929	N-acetylglucosaminidase (EC 3.2.1.96) Auto	0.00237481	1.72618	1.47e-06	2.99705
		rli59_1660754				0.15741	1.72464
lmo2685	lmo2685	LMRG_02230	cellobiose-specific PTS system IIA component	H7858_peg_2494	PTS system2C beta-glucoside-specific IIA component (EC 2.7.1.69)%3B PTS system2C cellobiose-specific IIA component (EC 2.7.1.69)	0.0707608	1.72351	0.128493	1.40673
rpmA	lmo1540	LMRG_01430	50S ribosomal protein L27	H7858_peg_1409	LSU ribosomal protein L27p	0.0462782	1.71825	0.00114931	2.34786
lmo2569	lmo2569	LMRG_02699	peptide/nickel transport system substrate-binding protein	H7858_peg_2393	Oligopeptide ABC transporter2C periplasmic oligopeptide-binding protein OppA (TC 3.A.1.5.1)	0.0874881	1.71823	0.0163693	1.49715
rpmD	lmo2614	LMRG_02158	50S ribosomal protein L30	H7858_peg_2424	LSU ribosomal protein L30p (L7e)	0.151577	1.71787	8.3e-05	2.24461
lmo1949	lmo1949	LMRG_01096	ribosomal large subunit pseudouridine synthase B	H7858_peg_1817	ribosomal large subunit pseudouridine synthase B( EC:4.2.1.70 )	0.000361784	1.7176	0.00228486	1.99787
lmo0659	lmo0659	LMRG_00346	hypothetical protein	H7858_peg_522	Transcriptional regulator2C MutR family	0.134768	1.71754	0.000146981	3.4559
lmo0749	lmo0749	LMRG_00437	transcriptional regulator			0.111545	1.7168
lmo0328	lmo0328	LMRG_00022	hypothetical protein	H7858_peg_2748	FIG00774570: hypothetical protein	0.306784	1.71482	0.271999	1.21882
lmo1727	lmo1727	LMRG_02544	LacI family transcriptional regulator	H7858_peg_1599	Maltose operon transcriptional repressor MalR2C LacI family	0.00110477	1.71262	1.84e-05	2.34228
lmo1074	lmo1074	LMRG_00536	teichoic acid transport system permease	H7858_peg_2911	Teichoic acid translocation permease protein TagG	0.000375289	1.71256	0.000272213	1.79903
rplU	lmo1542	LMRG_01428	50S ribosomal protein L21	H7858_peg_1411	LSU ribosomal protein L21p	0.0049282	1.7103	0.000707688	1.86479
rpsE	lmo2615	LMRG_02159	30S ribosomal protein S5	H7858_peg_2425	SSU ribosomal protein S5p (S2e)	0.0757041	1.70919	6.04e-05	2.6666
lmo1080	lmo1080	LMRG_00542	hypothetical protein			0.0630644	1.70803
lmo2731	lmo2731	LMRG_01965	hypothetical protein	H7858_peg_2540	Transcription regulator2C RpiR family	0.00231619	1.70679	0.0159224	1.37461
lmo0572	lmo0572	LMRG_00254	hypothetical protein	H7858_peg_439	FIG00774174: hypothetical protein	0.00659471	1.70561	0.00308351	1.69047
rpsT	lmo1480	LMRG_00933	30S ribosomal protein S20	H7858_peg_1348	SSU ribosomal protein S20p	0.0607854	1.7037	0.345102	0.980565
lmo2651	lmo2651	LMRG_02196	mannitol-specific PTS system IIA component	H7858_peg_2458	PTS system2C IIA component	0.187206	1.70355	0.00734483	2.6993
lmo0678	lmo0678	LMRG_00366	flagellar biosynthesis protein FliR	H7858_peg_546	Flagellar biosynthesis protein FliR	0.00942441	1.70343	1.65e-05	6.20999
lmo1339	lmo1339	LMRG_00789	glucokinase	H7858_peg_1202	Glucokinase (EC 2.7.1.2)	0.00101254	1.70312	0.00057668	1.79023
		6S_1505251				0.0392474	1.70296
rsgA2	lmo1819	LMRG_00966	ribosome small subunit-dependent GTPase A	H7858_peg_1681	Ribosome small subunit-stimulated GTPase EngC	0.000382235	1.6996	2.97e-05	1.92946
		LMRG_02842	hypothetical protein	H7858_peg_758	FIG00775134: hypothetical protein	0.0901338	1.69789	0.00424307	1.79433
lmo2831	lmo2831	LMRG_01867	beta-phosphoglucomutase	H7858_peg_2638	Beta-phosphoglucomutase (EC 5.4.2.6)	0.00684636	1.69782	0.00289265	1.71762
lmo0059	lmo0059	LMRG_02489	YukD protein	H7858_peg_73	Putative secretion accessory protein EsaB/YukD	0.408599	1.69755	0.0640824	3.22142
		rli44_1995605				0.118982	1.69695
rpsH	lmo2618	LMRG_02162	30S ribosomal protein S8	H7858_peg_2428	SSU ribosomal protein S8p (S15Ae)	0.0288824	1.6967	5.83e-07	2.90865
lmo2657	lmo2657	LMRG_02202	dGTPase	H7858_peg_2465	Deoxyguanosinetriphosphate triphosphohydrolase (EC 3.1.5.1)	0.000465371	1.69644	0.0562136	0.719324
rpsJ	lmo2633	LMRG_02177	small subunit ribosomal protein S10	H7858_peg_2441	SSU ribosomal protein S10p (S20e)	0.0418722	1.69559	1.19e-05	2.88386
upp	lmo2538	LMRG_01709	uracil phosphoribosyltransferase	H7858_peg_2364	phosphoribosyltransferase	0.000638195	1.6949	2.15e-05	2.29819
lmo1749	lmo1749	LMRG_02522	shikimate kinase	H7858_peg_1622	Shikimate kinase I (EC 2.7.1.71)	0.0239556	1.69487	0.060946	0.739478
fabZ	lmo2524	LMRG_01724	beta-hydroxyacyl-(acyl-carrier-protein) dehydratase FabZ	H7858_peg_2350	(3R)-hydroxymyristoyl-[acyl carrier protein] dehydratase (EC 4.2.1.-)	0.00400238	1.69472	7.46e-06	2.45842
		L10_leader				0.15448	1.69453
lmo1063	lmo1063	LMRG_00525	hypothetical protein			0.301433	1.69292
lmo1802	lmo1802	LMRG_00949	hypothetical protein	H7858_peg_1664	Signal recognition particle associated protein	0.0311265	1.69259	0.0333458	1.39653
lmo1127	lmo1127	LMRG_00569	hypothetical protein	H7858_peg_982	FIG00774162: hypothetical protein	0.0711853	1.69251	0.269012	0.913794
lmo1073	lmo1073	LMRG_00535	iron complex transport system substrate-binding protein			0.336149	1.69246
spxA	lmo2191	LMRG_01641	arsenate reductase	H7858_peg_2058	Arsenate reductase and related proteins2C glutaredoxin family	0.0528447	1.68816	0.14875	1.08272
		LMRG_02896	hypothetical protein	H7858_peg_69	FIG00774795: hypothetical protein	0.271545	1.6879	0.340846	2.54475
mraW	lmo2041	LMRG_01190	methylase MraW	H7858_peg_1905	rRNA small subunit methyltransferase H	0.0011301	1.68786	8.29e-06	1.91935
pfkA	lmo1571	LMRG_01396	6-phosphofructokinase	H7858_peg_1441	6-phosphofructokinase (EC 2.7.1.11)	0.0491672	1.68676	0.0147841	1.83066
		rli31_577966				0.311551	1.68564
lmo0061	lmo0061	LMRG_02491	DNA segregation ATPase FtsK/SpoIIIE	H7858_peg_75	FtsK/SpoIIIE family protein2C putative secretion system component EssC/YukA	0.0386751	1.68475	0.0172167	1.99485
lmo0375	lmo0375	LMRG_00067	hypothetical protein	H7858_peg_2793	FIG00774374: hypothetical protein	0.229573	1.68335	0.249478	0.753481
lmo2253	lmo2253	LMRG_01578	hypothetical protein	H7858_peg_2868	hydrolase2C haloacid dehalogenase-like family	0.00225778	1.68319	0.000944479	1.98609
ispD2	lmo1086	LMRG_00548	2-C-methyl-D-erythritol 4-phosphate cytidylyltransferase	H7858_peg_936	ribitol-5-phosphate cytidylyltransferase (EC 2.7.7.40)	0.00625114	1.68302	0.00409994	1.61955
rplF	lmo2617	LMRG_02161	50S ribosomal protein L6	H7858_peg_2427	LSU ribosomal protein L6p (L9e)	0.0596566	1.68155	9.48e-06	2.65984
lmo1828	lmo1828	LMRG_00975	hypothetical protein	H7858_peg_1690	Protein YicC	0.000326786	1.68044	9.85e-05	2.04042
		LMRG_05024				0.0282088	1.67956
thiM	lmo0316	LMRG_00009	hydroxyethylthiazole kinase	H7858_peg_2736	Hydroxyethylthiazole kinase (EC 2.7.1.50)	0.183862	1.6794	2.63e-05	4.34305
		LMRG_01254	hypothetical protein			0.0585451	1.67783
		TPP_341886				0.0761462	1.67722
frr	lmo1314	LMRG_00764	ribosome recycling factor	H7858_peg_1177	Ribosome recycling factor	0.00320074	1.67719	0.0371656	1.30573
lmo2088	lmo2088	LMRG_01239	hypothetical protein	H7858_peg_1951	Transcriptional regulator2C TetR family	0.00509455	1.67477	0.217377	1.1538
lmo1710	lmo1710	LMRG_02559	flavodoxin			0.0374085	1.67456
lmo1654	lmo1654	LMRG_01313	cellsurface protein	H7858_peg_1526	Putative cellsurface protein	0.140975	1.67216	3.13e-05	3.73309
lmo0193	lmo0193	LMRG_02615	HlyD family secretion protein	H7858_peg_209	possible membrane fusion protein	0.0594699	1.67184	0.000416376	2.12428
rplR	lmo2616	LMRG_02160	50S ribosomal protein L18	H7858_peg_2426	LSU ribosomal protein L18p (L5e)	0.0688835	1.67115	1.63e-05	2.9533
lmo0680	lmo0680	LMRG_00368	flagellar biosynthesis protein FlhA	H7858_peg_548	Flagellar biosynthesis protein FlhA	0.00707264	1.66986	7.29e-06	6.31486
lmo0398	lmo0398	LMRG_00091	fructose-specific PTS system IIA component	H7858_peg_2823	PTS system2C IIA component	0.262093	1.66934	0.0714508	5.07919
cobS	lmo1148	LMRG_00591	cobalamin-5-phosphate synthase	H7858_peg_1005	Cobalamin synthase	0.116568	1.66919	0.00999572	2.45438
lmo0325	lmo0325	LMRG_00018	hypothetical protein	H7858_peg_2745	Transcriptional regulator2C MutR family	0.0141965	1.66808	0.0710252	0.669387
lmo2353	lmo2353	LMRG_01490	hypothetical protein	H7858_peg_2176	sodium/hydrogen exchanger family protein	0.000314702	1.66701	1.74e-07	3.02284
lmo2853	lmo2853	LMRG_02424	jag protein	H7858_peg_2659	RNA-binding protein Jag	0.011952	1.66377	0.00193708	1.88591
lmo0042	lmo0042	LMRG_02471	membrane-associated protein	H7858_peg_54	DedA protein	0.0839235	1.66329	0.00441436	1.71941
lmo2343	lmo2343	LMRG_01500	monooxygenase moxC	H7858_peg_2166	Coenzyme F420-dependent N52CN10-methylene tetrahydromethanopterin reductase and related flavin-dependent oxidoreductases	0.0615401	1.66313	0.0034348	2.13524
lmo0897	lmo0897	LMRG_02321	SulP family sulfate permease	H7858_peg_754	Sulfate permease	0.00751118	1.66223	0.00109304	1.70024
gatA	lmo1755	LMRG_02516	glutamyl-tRNA(Gln) amidotransferase subunit A	H7858_peg_1628	Aspartyl-tRNA(Asn) amidotransferase subunit A (EC 6.3.5.6) @ Glutamyl-tRNA(Gln) amidotransferase subunit A (EC 6.3.5.7)	0.00523684	1.66176	1.54e-05	2.11892
lmo2783	lmo2783	LMRG_01914	cellobiose-specific PTS system IIC component	H7858_peg_2595	PTS system2C beta-glucoside-specific2C IIC component	0.265835	1.66115	0.185925	1.50678
rpmG2	lmo0244	LMRG_02662	50S ribosomal protein L33			0.0160874	1.65919
lmo0719	lmo0719	LMRG_00408	PadR family transcriptional regulator	H7858_peg_587	Transcriptional regulator2C PadR family	0.00986146	1.65767	1.63e-07	2.4453
pyrG	lmo2559	LMRG_02710	CTP synthase	H7858_peg_2383	CTP synthase (EC 6.3.4.2)	0.00105058	1.65422	0.000259679	2.10057
thiI	lmo1592	LMRG_01375	thiamine biosynthesis/tRNA modification protein ThiI	H7858_peg_1462	Thiamine biosynthesis protein thiI	0.00155818	1.65339	9.01e-07	2.69627
lmo0275	lmo0275	LMRG_02600	competence protein ComEC	H7858_peg_2692	ComEC like protein FIG012334	0.00227236	1.65269	0.00224687	1.52224
purD	lmo1764	LMRG_02507	phosphoribosylamine-glycine ligase	H7858_peg_1637	Phosphoribosylamine--glycine ligase (EC 6.3.4.13)	0.00631876	1.65088	0.000140846	1.86247
lmo2643	lmo2643	LMRG_02188	hypothetical protein	H7858_peg_2451	FIG00774025: hypothetical protein	0.00150258	1.64997	0.183714	1.12759
		LMRG_05023				0.207937	1.64823
lmo0156	lmo0156	LMRG_02401	hypothetical protein	H7858_peg_176	cyclic nucleotide-binding protein	0.367565	1.64818	0.326568	1.04716
lmo1818	lmo1818	LMRG_00965	ribulose-phosphate 3-epimerase	H7858_peg_1680	Ribulose-phosphate 3-epimerase (EC 5.1.3.1)	0.00308798	1.6464	6.24e-05	1.89552
lmo0380	lmo0380	LMRG_00073	hypothetical protein	H7858_peg_2798	hypothetical protein	0.152446	1.64525	0.344253	1.39248
lmo2504	lmo2504	LMRG_01744	hypothetical protein	H7858_peg_2328	peptidoglycan lytic protein P45	0.0120148	1.6427	0.182055	0.850646
lmo2207	lmo2207	LMRG_01625	hypothetical protein	H7858_peg_2074	membrane protein	0.209454	1.64253	8.52e-05	2.37337
lmo1338	lmo1338	LMRG_00788	hypothetical protein	H7858_peg_1201	FIG00774149: hypothetical protein	0.0367207	1.64185	0.122313	1.42708
gyrA	lmo0007	LMRG_02435	DNA gyrase subunit A	H7858_peg_7	DNA gyrase subunit A (EC 5.99.1.3)	0.011407	1.64008	3.74e-05	2.2906
		LMRG_05051				0.0975949	1.63956
groS	lmo2069	LMRG_01219	chaperonin GroS	H7858_peg_1932	Heat shock protein 60 family co-chaperone GroES	0.340606	1.63917	0.0014717	2.59243
spl	lmo2505	LMRG_01743	D-glutamyl-L-m-Dpm peptidase P45	H7858_peg_2329	NLP/P60 family protein	0.153319	1.63885	0.356685	1.03443
tagH	lmo1075	LMRG_00537	teichoic acids export ATP-binding protein tagH	H7858_peg_2912	Teichoic acid export ATP-binding protein TagH (EC 3.6.3.40)	0.0138452	1.63808	0.00020923	1.72234
rplQ	lmo2605	LMRG_02149	50S ribosomal protein L17			0.0786198	1.63759
lmo0373	lmo0373	LMRG_00065	cellobiose-specific PTS system IIC component	H7858_peg_2791	PTS system2C cellobiose-specific IIC component (EC 2.7.1.69)	0.0882037	1.63563	5.29e-06	4.66351
lmo0020	lmo0020	LMRG_02449	transcriptional repressor of GntR family	H7858_peg_26	Transcriptional regulator2C GntR family	0.0276635	1.63509	0.0486799	1.45717
lmo2635	lmo2635	LMRG_02180	"1,4-dihydroxy-2-naphthoate octaprenyltransferase"	H7858_peg_2443	Putative prenyltransferase2C contains 12C4-dihydroxy-2-naphthoate octaprenyltransferase domain	0.000564542	1.63207	6.05e-06	2.43848
lmo1771	lmo1771	LMRG_02500	phosphoribosylformylglycinamidine synthase	H7858_peg_1644	Phosphoribosylformylglycinamidine synthase2C PurS subunit (EC 6.3.5.3)	0.127492	1.63194	0.0324085	1.52971
		LMRG_05033				0.0159369	1.63136
lmo2577	lmo2577	LMRG_02691	HAD-superfamily cof-like hydrolase	H7858_peg_2402	Cof-like hydrolase2C HAD-superfamily2C subfamily IIB	0.0217583	1.63055	0.000206375	1.93896
prs1	lmo0199	LMRG_02621	ribose-phosphate pyrophosphokinase 1	H7858_peg_215	Ribose-phosphate pyrophosphokinase (EC 2.7.6.1)	0.00858836	1.63046	1.68e-05	2.30526
lmo1967	lmo1967	LMRG_01114	hypothetical protein	H7858_peg_1834	Tellurite resistance protein	0.0583611	1.62952	1.61e-05	2.12267
		SRP_bact				0.394937	1.62837
lmo2592	lmo2592	LMRG_02132	morphine 6-dehydrogenase	H7858_peg_2886	oxidoreductase2C aldo/keto reductase family	0.00105826	1.62817	0.307298	0.949472
lmo2766	lmo2766	LMRG_01929	RpiR family phosphosugar-binding transcriptional regulator	H7858_peg_2578	Phosphosugar-binding transcriptional regulator2C RpiR family	0.00274082	1.6279	0.000132903	2.2034
tpiA2	lmo0346	LMRG_00037	triosephosphate isomerase	H7858_peg_2767	Triosephosphate isomerase (EC 5.3.1.1)	0.121986	1.62701	0.174858	1.09865
ffh	lmo1801	LMRG_00948	signal recognition particle protein	H7858_peg_1663	Signal recognition particle2C subunit Ffh SRP54 (TC 3.A.5.1.1)	0.00297883	1.62681	0.110961	1.24232
lmo0846	lmo0846	LMRG_02269	hypothetical protein	H7858_peg_702	Excinuclease ABC subunit C domain protein	0.00966587	1.62637	0.00648676	1.55483
lmo0162	lmo0162	LMRG_02407	DNA polymerase III subunit delta	H7858_peg_182	DNA polymerase III delta prime subunit (EC 2.7.7.7)	0.006353	1.62491	0.000122324	2.42526
lmo0290	lmo0290	LMRG_02581	YycI protein	H7858_peg_2707	hypothetical protein SA_21	0.00275739	1.62383	4.53e-06	2.1979
		rli57_202048				0.27889	1.62334
lmo0743	lmo0743	LMRG_00431	hypothetical protein	H7858_peg_604	ABC transporter2C permease protein	0.179629	1.62236	0.295686	1.11867
lmo2465	lmo2465	LMRG_01783	hypothetical protein	H7858_peg_2289	FIG00774204: hypothetical protein	0.00618413	1.62165	0.0849169	1.29006
lmo2660	lmo2660	LMRG_02205	transketolase	H7858_peg_2469	Transketolase (EC 2.2.1.1)	0.0472282	1.62023	0.000100955	2.55611
tig	lmo1267	LMRG_00716	trigger factor tig	H7858_peg_1127	Cell division trigger factor (EC 5.2.1.8)	0.047389	1.61899	0.357107	1.14361
lmo2754	lmo2754	LMRG_01942	D-alanyl-D-alanine carboxypeptidase	H7858_peg_2564	D-alanyl-D-alanine carboxypeptidase (EC 3.4.16.4)	0.0697104	1.61889	0.327663	1.04257
		LMRG_05053				0.0898918	1.61844
lmo2649	lmo2649	LMRG_02194	ascorbate-specific PTS system IIC component	H7858_peg_2456	Transport protein SgaT2C putative	0.0894074	1.61818	0.000454457	3.90516
rplP	lmo2625	LMRG_02169	50S ribosomal protein L16	H7858_peg_2435	LSU ribosomal protein L16p (L10e)	0.0592844	1.61782	4.24e-06	2.94154
secE	lmo0245	LMRG_02661	preprotein translocase SecE subunit	H7858_peg_274	Preprotein translocase subunit SecE (TC 3.A.5.1.1)	0.167272	1.61599	0.143001	1.11304
lmo1606	lmo1606	LMRG_01360	DNA segregation ATPase FtsK/SpoIIIE	H7858_peg_1476	Cell division protein FtsK	0.0180014	1.61585	0.177354	1.4245
lmo2778	lmo2778	LMRG_01919	hypothetical protein	H7858_peg_2590	FIG00774119: hypothetical protein	0.212778	1.61507	0.192843	1.29059
		PreQ1_888954				0.371237	1.61498
lmo2303	lmo2303	LMRG_01529	gp66			0.288916	1.61393
mraZ	lmo2042	LMRG_01191	mraZ protein	H7858_peg_1906	Cell division protein MraZ	0.0415784	1.60958	0.00055232	2.11676
lmo1625	lmo1625	LMRG_01341	hypothetical protein			0.0235541	1.60899
fusA	lmo2654	LMRG_02199	translation elongation factor G	H7858_peg_2462	Translation elongation factor G	0.128603	1.60894	1.33e-13	2.54205
rplN	lmo2622	LMRG_02166	50S ribosomal protein L14	H7858_peg_2432	LSU ribosomal protein L14p (L23e)	0.146955	1.60755	4.16e-07	3.29243
lmo1862	lmo1862	LMRG_01009	hypothetical protein	H7858_peg_1724	FIG006988: Lipase/Acylhydrolase with GDSL-like motif	0.0382486	1.60731	0.0114604	1.32568
lmo0954	lmo0954	LMRG_02053	hypothetical protein	H7858_peg_811	FIG00774399: hypothetical protein	0.0409914	1.60678	0.270756	1.08916
lmo2129	lmo2129	LMRG_01283	hypothetical protein	H7858_peg_1994	FIG00774447: hypothetical protein	0.0176657	1.60573	0.0162935	1.7056
lmo0104	lmo0104	LMRG_02353	hypothetical protein	H7858_peg_124	FIG00774470: hypothetical protein	0.00738891	1.60537	0.222731	0.854639
lmo1351	lmo1351	LMRG_00801	hypothetical protein	H7858_peg_1214	Rhodanese-like domain protein	0.0182549	1.60509	0.0541838	1.41562
ftsL	lmo2040	LMRG_01189	cell division protein FtsL	H7858_peg_1904	Cell division protein FtsL	0.0170983	1.60411	0.0401262	1.56272
		LMRG_00153	predicted protein	H7858_peg_339	hypothetical protein	0.432108	1.60298	0.00152468	5.2629
glmS	lmo0727	LMRG_00415	glutamine-fructose-6-phosphate transaminase	H7858_peg_594	Glucosamine--fructose-6-phosphate aminotransferase [isomerizing] (EC 2.6.1.16)	0.0343037	1.6029	6.96e-06	2.4544
rplB	lmo2629	LMRG_02173	50S ribosomal protein L2	H7858_peg_2437	LSU ribosomal protein L2p (L8e)	0.128325	1.60035	2.22e-05	2.68944
lmo0422	lmo0422	LMRG_00114	lineage-specific thermal regulator protein			0.0843934	1.59907
bglA	lmo0319	LMRG_00012	beta-glucosidase	H7858_peg_2739	6-phospho-beta-glucosidase (EC 3.2.1.86)	0.0545991	1.59903	0.000583879	1.7039
secY	lmo2612	LMRG_02156	preprotein translocase SecY subunit	H7858_peg_2422	Preprotein translocase secY subunit (TC 3.A.5.1.1)	0.357993	1.59677	0.0110676	2.16831
lmo1077	lmo1077	LMRG_00539	hypothetical protein			0.0185078	1.59656
ptsI	lmo1003	LMRG_02103	phosphoenolpyruvate-protein phosphotransferase	H7858_peg_862	Phosphoenolpyruvate-protein phosphotransferase of PTS system (EC 2.7.3.9)	0.366641	1.59556	0.0823809	1.7555
		LMRG_02932	predicted protein	H7858_peg_2757	FIG00774761: hypothetical protein	0.413307	1.59475	0.22886	0.481111
rpsB	lmo1658	LMRG_01309	30S ribosomal protein S2	H7858_peg_1530	SSU ribosomal protein S2p (SAe)	0.00463487	1.59395	0.000183391	2.21276
cspLB	lmo2016	LMRG_01165	cold shock protein	H7858_peg_1875	Cold shock protein CspD	0.20824	1.59222	0.357529	1.33289
lmo2683	lmo2683	LMRG_02228	cellobiose-specific PTS system IIB component	H7858_peg_2492	PTS system2C cellobiose-specific IIB component (EC 2.7.1.69)	0.0450373	1.5911	9.99e-08	4.69531
		LMRG_01510	competence transcription factor ComK	H7858_peg_2156	Competence transcription factor	0.15419	1.58973	0.27546	1.13119
purA	lmo0055	LMRG_02485	adenylosuccinate synthetase	H7858_peg_68	Adenylosuccinate synthetase (EC 6.3.4.4)	0.0011131	1.5896	7.96e-05	2.02946
lmo0171	lmo0171	LMRG_02416	internalin			0.002593	1.58958
lmo2659	lmo2659	LMRG_02204	ribulose-phosphate 3-epimerase	H7858_peg_2468	Ribulose-phosphate 3-epimerase (EC 5.1.3.1)	0.159777	1.58925	0.0634883	1.89023
lmo0721	lmo0721	LMRG_00410	fibronectin-binding protein	H7858_peg_589	fibronectin-binding protein	0.0359032	1.58917	0.000542087	1.72405
lmo0160	lmo0160	LMRG_02405	peptidoglycan bound protein	H7858_peg_180	Putative peptidoglycan bound protein (LPXTG motif) Lmo0160 homolog	0.00452942	1.58846	4.5e-07	3.42096
lmo0163	lmo0163	LMRG_02408	stage 0 sporulation protein yaaT	H7858_peg_183	Signal peptidase-like protein	0.0181705	1.586	2.78e-06	2.57271
pyrC	lmo1837	LMRG_00984	dihydroorotase	H7858_peg_1699	Dihydroorotase (EC 3.5.2.3)	0.0325003	1.58465	6.41e-05	2.95661
lmo2706	lmo2706	LMRG_01991	hypothetical protein	H7858_peg_2516	FIG00774825: hypothetical protein	0.20215	1.58165	0.0872311	0.750568
oxaA1	lmo2854	LMRG_02425	membrane protein oxaA 1	H7858_peg_2660	Inner membrane protein translocase component YidC2C short form OxaI-like	0.0243575	1.57942	0.000403273	1.94536
lmo0605	lmo0605	LMRG_00288	Uncharacterized transporter yisQ (drug/sodium antiporters)	H7858_peg_472	Na+ driven multidrug efflux pump	0.0537189	1.5778	5.64e-07	3.42747
lmo1130	lmo1130	LMRG_00572	hypothetical protein	H7858_peg_985	FIG00774032: hypothetical protein	0.0636464	1.57657	0.036582	0.575803
		LMRG_05055				0.210362	1.575
lmo1001	lmo1001	LMRG_02101	hypothetical protein	H7858_peg_860	FIG00774146: hypothetical protein	0.163067	1.57483	0.112261	0.698309
lmo1851	lmo1851	LMRG_00998	carboxyl-terminal processing protease	H7858_peg_1713	carboxyl-terminal protease	0.00479462	1.57385	0.000962697	1.5379
lmo1084	lmo1084	LMRG_00546	dTDP-4-dehydrorhamnose reductase			0.0014482	1.57377
rplC	lmo2632	LMRG_02176	50S ribosomal protein L3	H7858_peg_2440	LSU ribosomal protein L3p (L3e)	0.116836	1.57341	8.87e-07	2.78126
lmo0458	lmo0458	LMRG_00150	hypothetical protein	H7858_peg_329	N-methylhydantoinase (ATP-hydrolyzing) (EC 3.5.2.14)	0.075269	1.57272	0.000158557	2.23399
lmo2407	lmo2407	LMRG_01841	hypothetical protein	H7858_peg_2233	FIG00774515: hypothetical protein	0.182044	1.57174	0.0350079	0.615091
lmo1979	lmo1979	LMRG_01127	hypothetical protein	H7858_peg_1839	DUF1694 domain-containing protein	0.0144799	1.57145	8.73e-05	1.78978
rpsL	lmo2656	LMRG_02201	30S ribosomal protein S12	H7858_peg_2464	SSU ribosomal protein S12p (S23e)	0.0986049	1.57064	0.000920877	2.41679
divIVA	lmo2020	LMRG_01169	cell division initiation protein	H7858_peg_1879	Cell division initiation protein DivIVA	0.0303956	1.5705	0.341486	1.00771
ssb1	lmo0045	LMRG_02474	single-strand DNA-binding protein	H7858_peg_57	Single-stranded DNA-binding protein	0.131952	1.5686	9.83e-07	2.56239
lmo0849	lmo0849	LMRG_02272	amidase	H7858_peg_705	amidase family protein	0.188733	1.56614	0.00477981	2.50987
		tmRNA_2464337				0.403825	1.56472
lmo2087	lmo2087	LMRG_01238	hypothetical protein	H7858_peg_1950	Multi antimicrobial extrusion protein (Na(+)/drug antiporter)2C MATE family of MDR efflux pumps	0.0459642	1.56418	0.340419	1.03894
lmo1750	lmo1750	LMRG_02521	hypothetical protein	H7858_peg_1623	Molybdate metabolism regulator	0.0332644	1.56333	0.000388173	2.12894
lmo2439	lmo2439	LMRG_01809	hypothetical protein	H7858_peg_2264	FIG00774520: hypothetical protein	0.163968	1.56291	0.258437	1.09711
lmo2147	lmo2147	LMRG_01685	hypothetical protein	H7858_peg_2012	Putative membrane protein YeiH	0.183256	1.56229	0.00539718	2.08734
inlC	lmo1786	LMRG_02825	internalin C			0.0958312	1.56179
lmo0269	lmo0269	LMRG_02607	oligopeptide transport system permease oppC	H7858_peg_2685	Oligopeptide transport system permease protein OppC (TC 3.A.1.5.1)	0.0822885	1.56154	0.0309815	1.67072
lmo0175	lmo0175	LMRG_02740	peptidoglycan bound protein	H7858_peg_191	Putative peptidoglycan bound protein (LPXTG motif) Lmo0175 homolog	0.200628	1.56051	0.146831	1.50049
rpmI	lmo1784	LMRG_02828	50S ribosomal protein L35	H7858_peg_249	LSU ribosomal protein L35p	0.129716	1.56036	8.38e-06	2.29357
lmo1747	lmo1747	LMRG_02524	bacitracin ABC efflux transporter (ATP-binding protein)	H7858_peg_1620	Bacitracin export ATP-binding protein BceA	0.00832099	1.55834	0.00188258	1.70862
lmo0293	lmo0293	LMRG_02578	Ribosomal RNA large subunit methyltransferase H	H7858_peg_2712	LSU m3Psi1915 methyltransferase RlmH	0.0166285	1.55818	0.000366211	2.17394
lmo1822	lmo1822	LMRG_00969	ribosomal RNA small subunit methyltransferase B	H7858_peg_1684	Ribosomal RNA small subunit methyltransferase B (EC 2.1.1.-)	0.00228693	1.55766	0.00124417	1.69691
lmo0477	lmo0477	LMRG_00158	secreted protein			0.182347	1.55709
lmo1966	lmo1966	LMRG_01113	hypothetical protein	H7858_peg_1833	5-bromo-4-chloroindolyl phosphate hydrolysis protein	0.06909	1.55655	0.00582198	1.69162
lmo1603	lmo1603	LMRG_01364	aminopeptidase	H7858_peg_1473	aminopeptidase	0.00455554	1.55649	2.42e-05	2.43899
rplA	lmo0249	LMRG_02657	50S ribosomal protein L1	H7858_peg_278	LSU ribosomal protein L1p (L10Ae)	0.0652165	1.55596	0.000104337	2.20167
lemA	lmo0962	LMRG_02061	LemA protein	H7858_peg_821	LemA protein	0.002027	1.55334	0.000213521	1.79779
cheY	lmo0691	LMRG_00379	chemotaxis protein CheY	H7858_peg_559	Chemotaxis regulator - transmits chemoreceptor signals to flagelllar motor components CheY	0.112071	1.55285	0.000652607	3.8917
lmo0620	lmo0620	LMRG_00303	hypothetical protein	H7858_peg_487	FIG00774170: hypothetical protein	0.022752	1.55248	0.110444	1.32291
rpsZ	lmo2619	LMRG_02163	30S ribosomal protein S14p/S29e	H7858_peg_2429	SSU ribosomal protein S14p (S29e)	0.14438	1.55239	1.11e-06	2.90836
lmo0194	lmo0194	LMRG_02616	lipoprotein-releasing system ATP-binding protein	H7858_peg_210	ABC transporter ATP-binding protein YvcR	0.0925858	1.55208	9.17e-06	2.41883
		LMRG_01515	predicted protein			0.422539	1.55117
lmo1081	lmo1081	LMRG_00543	glucose-1-phosphate thymidylyltransferase			0.0644256	1.55063
		LMRG_01525	recombination protein RecT	H7858_peg_2132	Recombinational DNA repair protein RecT (prophage associated)	0.333903	1.55009	0.0337563	2.41658
lmo1070	lmo1070	LMRG_02974	hypothetical protein	H7858_peg_927	Conserved hypothetical protein YlaN	0.170879	1.5498	0.332676	1.12629
rpsQ	lmo2623	LMRG_02167	30S ribosomal protein S17	H7858_peg_2433	SSU ribosomal protein S17p (S11e)	0.14296	1.54815	6.65e-06	3.22108
lmo0676	lmo0676	LMRG_00364	flagellar biosynthetic protein FliP	H7858_peg_544	Flagellar biosynthesis protein FliP	0.0337814	1.54693	0.0425593	1.91051
lmo1761	lmo1761	LMRG_02510	neurotransmitter:Na+ symporter	H7858_peg_1634	sodium-dependent transporter	0.0811338	1.54669	1.18e-05	2.42102
lmo0586	lmo0586	LMRG_00268	hypothetical protein	H7858_peg_453	cell surface protein precursor	0.194835	1.54453	0.00659747	2.28054
argD	lmo1588	LMRG_01379	acetylornithine aminotransferase	H7858_peg_1458	Acetylornithine aminotransferase (EC 2.6.1.11)	0.111282	1.54291	0.139715	1.52628
lmo0898	lmo0898	LMRG_02322	hypothetical protein	H7858_peg_755	Transcription accessory protein (S1 RNA-binding domain)	0.00236006	1.54271	8.44e-05	1.76645
murG	lmo2035	LMRG_01184	undecaprenyldiphospho-muramoylpentapeptide beta-N-acetylglucosaminyltransferase	H7858_peg_1900	UDP-N-acetylglucosamine--N-acetylmuramyl-(pentapeptide) pyrophosphoryl-undecaprenol N-acetylglucosamine transferase (EC 2.4.1.227)	0.013569	1.5426	8.97e-06	1.92009
rplO	lmo2613	LMRG_02157	50S ribosomal protein L15	H7858_peg_2423	LSU ribosomal protein L15p (L27Ae)	0.0940768	1.54258	0.000251211	2.08055
lmo1411	lmo1411	LMRG_00863	transcriptional regulator	H7858_peg_1278	Transcriptional regulator2C Cro/CI family	0.130831	1.54134	0.217645	1.13165
scpB	lmo1950	LMRG_01097	segregation and condensation protein B	H7858_peg_1818	Segregation and condensation protein B	0.0554837	1.53918	0.00339607	1.82917
mutS	lmo1403	LMRG_00855	DNA mismatch repair protein MutS	H7858_peg_1270	DNA mismatch repair protein MutS	0.00103529	1.53867	0.000270407	1.87485
lmo0457	lmo0457	LMRG_00149	hypothetical protein	H7858_peg_328	Conservative hypothetical protein probably involved in hydantoin2C pyrimidine utilization	0.0965874	1.53765	0.000178542	2.31904
gpsA	lmo1936	LMRG_01083	"glycerol-3-phosphate dehydrogenase, NAD-dependent"	H7858_peg_1803	Glycerol-3-phosphate dehydrogenase [NAD(P)+] (EC 1.1.1.94)	0.0132975	1.5335	0.000136821	2.2009
ezrA	lmo1594	LMRG_01373	septation ring formation regulator EzrA	H7858_peg_1464	Septation ring formation regulator EzrA	0.0265124	1.53322	0.00244814	1.62495
rplD	lmo2631	LMRG_02175	50S ribosomal protein L4/L1	H7858_peg_2439	LSU ribosomal protein L4p (L1e)	0.0825207	1.53299	5.14e-07	2.65598
rpmG1	lmo1335	LMRG_00785	50S ribosomal protein L33	H7858_peg_1198	LSU ribosomal protein L33p	0.0375468	1.53257	0.096785	1.10102
lmo0280	lmo0280	LMRG_02595	anaerobic ribonucleoside-triphosphate reductase activating protein	H7858_peg_2697	Ribonucleotide reductase of class III (anaerobic)2C activating protein (EC 1.97.1.4)	0.0186766	1.53167	0.000440649	2.94773
lmo0056	lmo0056	LMRG_02486	hypothetical protein	H7858_peg_70	ESAT-6/Esx family secreted protein EsxA/YukE	0.0196232	1.53132	0.0413229	1.3879
lmo1716	lmo1716	LMRG_02554	TetR family transcriptional regulator	H7858_peg_1592	Transcriptional regulator2C TetR family	0.136741	1.53041	0.00434002	2.01113
lmo1593	lmo1593	LMRG_01374	NifS/icsS protein	H7858_peg_1463	Cysteine desulfurase (EC 2.8.1.7)	0.00350636	1.52884	1.46e-05	2.48344
lmo1236	lmo1236	LMRG_00682	hypothetical protein	H7858_peg_1092	FIG00774424: hypothetical protein	0.0327528	1.52798	0.162052	0.958865
rplV	lmo2627	LMRG_02171	50S ribosomal protein L22			0.137869	1.52609
lmo0672	lmo0672	LMRG_00360	hypothetical protein	H7858_peg_540	membrane protein	0.0204292	1.52488	0.162888	0.79805
folC	lmo1551	LMRG_01417	folylpolyglutamate synthase	H7858_peg_1420	Dihydrofolate synthase (EC 6.3.2.12) / Folylpolyglutamate synthase (EC 6.3.2.17)	0.0768119	1.52342	0.015701	1.41963
lmo0745	lmo0745	LMRG_00433	hypothetical protein	H7858_peg_606	FIG00774203: hypothetical protein	0.197575	1.52262	0.345315	1.09597
gpmA	lmo2205	LMRG_01627	phosphoglycerate mutase	H7858_peg_2072	Phosphoglycerate mutase (EC 5.4.2.1)	0.0123942	1.5218	0.165955	1.10917
lmo1757	lmo1757	LMRG_02514	hypothetical protein	H7858_peg_1630	Putative pheromone cAM373 precursor lipoprotein CamS	0.00611807	1.52044	0.000134842	1.72878
tal2	lmo0343	LMRG_00034	transaldolase	H7858_peg_2764	Transaldolase (EC 2.2.1.2)	0.165469	1.52014	0.2978	1.0039
		rliI_2804388				0.212174	1.51875
		L19_leader				0.417151	1.51745
secA2	lmo0583	LMRG_00265	protein translocase subunit secA 2	H7858_peg_450	Protein export cytoplasm protein SecA ATPase RNA helicase (TC 3.A.5.1.1)	0.002529	1.51742	6.73e-06	2.08955
lmo0654	lmo0654	LMRG_00341	hypothetical protein	H7858_peg_517	hypothetical protein	0.129995	1.51702	0.00531061	0.373321
lmo1223	lmo1223	LMRG_00669	ABC transporter ATP-binding protein	H7858_peg_1080	ABC transporter ATP-binding protein YvcR	0.114704	1.51691	0.168464	1.20075
lmo0534	lmo0534	LMRG_00216	hypothetical protein	H7858_peg_401	FIG00774740: hypothetical protein	0.104476	1.5169	2.26e-05	3.63765
lmo2183	lmo2183	LMRG_01649	iron complex transport system permease	H7858_peg_2049	Heme transporter IsdDEF2C permease component IsdF	0.0470687	1.51648	0.194781	1.37244
lmo1342	lmo1342	LMRG_00792	competence protein ComGF	H7858_peg_1205	Late competence protein ComGF2C access of DNA to ComEA2C FIG012620	0.338383	1.5164	0.351862	2.95694
rpmJ	lmo2609	LMRG_02153	50S ribosomal protein L36			0.143812	1.51525
lmo0828	lmo0828	LMRG_02983	hypothetical protein			0.32938	1.51501
lmo0302	lmo0302	LMRG_02566	hypothetical protein	H7858_peg_2721	FIG00774746: hypothetical protein	0.0617297	1.51372	0.0147153	2.15761
lmo0274	lmo0274	LMRG_02602	hypothetical protein	H7858_peg_2691	FIG00774860: hypothetical protein	0.0656163	1.51179	0.267763	1.08721
lmo0437	lmo0437	LMRG_00129	hypothetical protein	H7858_peg_311	NADPH:quinone oxidoreductase 2	0.0321218	1.51175	0.184267	1.22359
lmo0677	lmo0677	LMRG_00365	flagellar biosynthetic protein FliQ	H7858_peg_545	Flagellar biosynthesis protein FliQ	0.134204	1.51169	0.00919708	2.73608
lmo2162	lmo2162	LMRG_01670	hypothetical protein	H7858_peg_2027	Inosose dehydratase (EC 4.2.1.44)	0.150997	1.5097	0.0839921	1.65567
		LMRG_02972	gp26			0.447413	1.50961
		rli32_580781				0.349869	1.50833
lmo2227	lmo2227	LMRG_01605	ABC-2 type transport system ATP-binding protein	H7858_peg_2842	ABC transporter2C ATP-binding protein	0.0313724	1.50832	0.000123277	2.00401
lmo1541	lmo1541	LMRG_01429	hypothetical protein	H7858_peg_1410	FIG139598: Potential ribosomal protein	0.180232	1.50699	0.00023812	1.96939
infC	lmo1785	LMRG_02827	translation initiation factor IF-3			0.167873	1.50599
lmo0273	lmo0273	LMRG_02603	putative acetyltransferase	H7858_peg_2690	acetyltransferase2C GNAT family	0.0456532	1.50389	0.000149051	1.97558
uhpT	lmo0838	LMRG_02261	MFS transporter	H7858_peg_694	Sugar phosphate transporter	0.222415	1.5034	0.162331	0.714029
comEB	lmo1483	LMRG_00936	ComE operon protein 2	H7858_peg_1351	dCMP deaminase (EC 3.5.4.12)%3B Late competence protein ComEB	0.0157885	1.50305	0.00137085	1.71761
guaB	lmo2758	LMRG_01938	inosine-5'-monophosphate dehydrogenase	H7858_peg_2568	Inosine-5'-monophosphate dehydrogenase (EC 1.1.1.205)	0.0175013	1.50297	0.000522609	2.19184
lmo1649	lmo1649	LMRG_01318	hypothetical protein	H7858_peg_1521	FIG00774115: hypothetical protein	0.075925	1.50211	0.000744164	1.60184
lmo0432	lmo0432	LMRG_00124	hypothetical protein	H7858_peg_295	oxidoreductase2C short-chain dehydrogenase/reductase family	0.052327	1.50105	0.000853903	2.82367
lmo1817	lmo1817	LMRG_00964	thiamine pyrophosphokinase	H7858_peg_1679	Thiamin pyrophosphokinase (EC 2.7.6.2)	0.00333942	1.49945	0.000114009	1.69286
lmo0436	lmo0436	LMRG_00128	hypothetical protein	H7858_peg_310	Rrf2 family transcriptional regulator2C group III	0.128881	1.49927	0.00873309	1.6682
lmo0503	lmo0503	LMRG_00184	galactitol-specific PTS system IIA component	H7858_peg_371	PTS system2C galactitol-specific IIA component (EC 2.7.1.69)	0.163367	1.49915	0.199468	1.10906
asnS	lmo1896	LMRG_01043	asparaginyl-tRNA synthetase	H7858_peg_1758	Asparaginyl-tRNA synthetase (EC 6.1.1.22)	0.00279045	1.49763	0.00011223	1.9224
lmo2523	lmo2523	LMRG_01725	single-strand binding protein family	H7858_peg_2349	Single-stranded DNA-binding protein	0.179931	1.49593	0.00483352	1.77119
aspB	lmo1897	LMRG_01044	aspartate aminotransferase	H7858_peg_1760	Aspartate aminotransferase (EC 2.6.1.1)	0.00179291	1.4958	0.00341541	1.57177
lmo0671	lmo0671	LMRG_00359	hypothetical protein	H7858_peg_539	FIG00775083: hypothetical protein	0.0429119	1.49506	7.57e-05	0.337537
lmo2836	lmo2836	LMRG_01862	hypothetical protein	H7858_peg_2643	Zinc-type alcohol dehydrogenase YcjQ	0.233147	1.49452	0.0933917	0.709401
lmo0497	lmo0497	LMRG_00178	hypothetical protein			0.065416	1.4933
		LMRG_02392	hypothetical protein			0.320945	1.49225
lmo1050	lmo1050	LMRG_00511	hypothetical protein	H7858_peg_911	FIG00774848: hypothetical protein	0.0248666	1.49028	0.0240197	1.57011
lmo2161	lmo2161	LMRG_01671	hypothetical protein	H7858_peg_2026	FIG00774368: hypothetical protein	0.0879653	1.48941	0.262236	1.09036
comGA	lmo1347	LMRG_00797	competence protein ComGA	H7858_peg_1210	Late competence protein ComGA2C access of DNA to ComEA	0.334403	1.48893	0.0281764	3.85102
lmo1741	lmo1741	LMRG_02530	two-component system sensor histidine kinase VirS	H7858_peg_1613	Two-component sensor histidine kinase BceS	0.0107201	1.48496	0.00525313	1.48985
pgi	lmo2367	LMRG_02712	glucose-6-phosphate isomerase	H7858_peg_2191	Glucose-6-phosphate isomerase (EC 5.3.1.9)	0.0604088	1.48371	0.000219298	1.92736
lmo2746	lmo2746	LMRG_01950	DNA transformation protein	H7858_peg_2555	FIG00774851: hypothetical protein	0.0746199	1.481	0.103266	1.36232
rpsS	lmo2628	LMRG_02172	30S ribosomal protein S19			0.188428	1.48039
lmo0505	lmo0505	LMRG_00186	ribulose-phosphate 3-epimerase	H7858_peg_373	Ribulose-phosphate 3-epimerase (EC 5.1.3.1)	0.237598	1.47992	0.0584523	1.8968
lmo0276	lmo0276	LMRG_02599	putative haloacid dehydrogenase	H7858_peg_2693	FIG002540: Haloacid dehalogenase-like hydrolase	0.00666607	1.47979	0.286892	1.06473
lmo1083	lmo1083	LMRG_00545	"dTDP-glucose 4,6-dehydratase"			0.0950771	1.47729
purE	lmo1775	LMRG_02496	AIR carboxylase	H7858_peg_1648	Phosphoribosylaminoimidazole carboxylase catalytic subunit (EC 4.1.1.21)	0.0427623	1.47717	0.00059486	2.0098
lmo2710	lmo2710	LMRG_01987	hypothetical protein	H7858_peg_2520	FIG00774282: hypothetical protein	0.0970916	1.4764	0.0302252	1.44459
valS	lmo1552	LMRG_01416	valyl-tRNA synthetase	H7858_peg_1421	Valyl-tRNA synthetase (EC 6.1.1.9)	0.117906	1.47608	0.0214398	1.46359
		LMRG_05052				0.16577	1.47588
lmo0825	lmo0825	LMRG_02250	hydroxymethylglutaryl-CoA reductase	H7858_peg_683	Hydroxymethylglutaryl-CoA reductase (EC 1.1.1.34)	0.0139149	1.47565	9.77e-05	1.82158
lmo0257	lmo0257	LMRG_02652	hypothetical protein	H7858_peg_2665	Protein RtcB	0.0301547	1.47505	0.0367277	0.722609
lmo1745	lmo1745	LMRG_02526	two-component system response regulator	H7858_peg_1617	DNA-binding response regulator	0.0154205	1.47503	0.156766	0.839623
		SAM_617984				0.0535434	1.47386
lmo0033	lmo0033	LMRG_02462	hypothetical protein	H7858_peg_45	glycosyl hydrolase2C family 9	0.308908	1.47373	0.00285936	2.20906
lmo0878	lmo0878	LMRG_02302	hypothetical protein	H7858_peg_735	oxidoreductase2C aldo/keto reductase family	0.284486	1.47357	0.026685	1.85484
lmo2684	lmo2684	LMRG_02229	cellobiose-specific PTS system IIC component	H7858_peg_2493	PTS system2C cellobiose-specific IIC component (EC 2.7.1.69)	0.0658165	1.47266	0.146009	1.26624
prs2	lmo0509	LMRG_00190	ribose-phosphate pyrophosphokinase	H7858_peg_377	Ribose-phosphate pyrophosphokinase (EC 2.7.6.1)	0.125277	1.4726	8.8e-05	2.05892
mraY	lmo2037	LMRG_01186	phospho-N-acetylmuramoyl-pentapeptide-transferase			0.0211748	1.47248
norM	lmo1846	LMRG_00993	multidrug resistance protein norM	H7858_peg_1708	Multi antimicrobial extrusion protein (Na(+)/drug antiporter)2C MATE family of MDR efflux pumps	0.212476	1.47237	3.97e-05	2.15854
		SAM_863787				0.194225	1.47132
lmo2289	lmo2289	LMRG_01543	gp14			0.415942	1.4709
tagB	lmo1088	LMRG_00550	hypothetical protein	H7858_peg_940	CDP-glycerol: N-acetyl-beta-D-mannosaminyl-12C4-N-acetyl-D-glucosaminyldiphosphoundecaprenyl glycerophosphotransferase	0.163667	1.47005	0.00229752	1.47278
		LMRG_05063				0.205807	1.46993
lmo1725	lmo1725	LMRG_02546	hypothetical protein			0.130553	1.46989
lmo1821	lmo1821	LMRG_00968	serine/threonine phosphatase stp	H7858_peg_1683	Protein serine/threonine phosphatase PrpC2C regulation of stationary phase	0.0197994	1.46957	0.000159625	1.96475
lmo0166	lmo0166	LMRG_02411	endonuclease	H7858_peg_186	COG2827: putative endonuclease containing a URI domain	0.0134318	1.46889	0.000437928	1.84812
		LMRG_05036				0.296573	1.46838
lmo0299	lmo0299	LMRG_02569	cellobiose-specific PTS system IIB component	H7858_peg_2718	PTS system2C cellobiose-specific IIB component (EC 2.7.1.69)	0.451656	1.46585	0.181227	2.05867
pyrH	lmo1313	LMRG_00763	UMP kinase	H7858_peg_1176	Uridylate kinase (EC 2.7.4.-)	0.00377012	1.46556	0.186755	1.19869
lmo2567	lmo2567	LMRG_02701	hypothetical protein	H7858_peg_2391	FIG00774295: hypothetical protein	0.0858191	1.46545	0.00464776	3.02731
htpX	lmo0963	LMRG_02062	protease HtpX	H7858_peg_822	Heat shock protein HtpX (EC 3.4.24.-)	0.0102212	1.46442	0.000324763	2.15702
lmo0070	lmo0070	LMRG_02895	hypothetical protein			0.133641	1.46305
infA	lmo2610	LMRG_02906	translation initiation factor IF-1			0.193616	1.46302
tsf	lmo1657	LMRG_01310	translation elongation factor Ts	H7858_peg_1529	Translation elongation factor Ts	0.141823	1.46111	0.000838214	1.95052
rpsG	lmo2655	LMRG_02200	30S ribosomal protein S7	H7858_peg_2463	SSU ribosomal protein S7p (S5e)	0.287536	1.46082	1.45e-06	2.43203
lmo0272	lmo0272	LMRG_02604	HAD superfamily hydrolase	H7858_peg_2689	Phosphatase YidA	0.135332	1.45935	0.0867683	1.34549
lmo0679	lmo0679	LMRG_00367	flagellar biosynthetic protein FlhB	H7858_peg_547	Flagellar biosynthesis protein FlhB	0.0670326	1.45835	8.87e-05	4.98128
lmo0625	lmo0625	LMRG_00308	hypothetical protein	H7858_peg_492	FIG00774080: hypothetical protein	0.100625	1.45733	0.000279587	2.03398
rplJ	lmo0250	LMRG_02656	large subunit ribosomal protein L10	H7858_peg_279	LSU ribosomal protein L10p (P0)	0.172087	1.45641	6.46e-05	1.97107
lmo1944	lmo1944	LMRG_01091	ferredoxin	H7858_peg_1811	Ferredoxin	0.164569	1.4563	0.203025	1.27317
lmo1865	lmo1865	LMRG_01012	hypothetical protein	H7858_peg_1727	CBS domain protein2C lmo1865 homolog	0.323777	1.45586	0.000154297	2.60049
rpoZ	lmo1826	LMRG_00973	DNA-directed RNA polymerase omega subunit	H7858_peg_1688	DNA-directed RNA polymerase omega subunit (EC 2.7.7.6)	0.187817	1.45352	0.0054261	1.68481
lmo1126	lmo1126	LMRG_00568	acetyltransferase	H7858_peg_981	acetyltransferase2C GNAT family	0.0381071	1.45296	0.279872	0.986543
lmo0414	lmo0414	LMRG_00106	zinc transporter			0.114178	1.45183
lmo2175	lmo2175	LMRG_01657	3-oxoacyl-[acyl-carrier protein] reductase	H7858_peg_2040	oxidoreductase2C short-chain dehydrogenase/reductase family	0.195748	1.45063	0.0480203	1.57444
		LMRG_05010				0.435751	1.45054
rnpA	lmo2855	LMRG_02426	ribonuclease P	H7858_peg_2661	Ribonuclease P protein component (EC 3.1.26.5)	0.0695032	1.45013	0.0223082	1.61269
purQ	lmo1770	LMRG_02501	phosphoribosylformylglycinamidine synthase I	H7858_peg_1643	Phosphoribosylformylglycinamidine synthase2C glutamine amidotransferase subunit (EC 6.3.5.3)	0.107083	1.44872	0.0844542	1.45327
mogR	lmo0674	LMRG_00362	motility repressor MogR	H7858_peg_542	Motility gene repressor MogR	0.0421678	1.44779	0.000501216	0.49902
lmo0824	lmo0824	LMRG_02249	hypothetical protein	H7858_peg_682	FIG00774284: hypothetical protein	0.0383906	1.44726	0.00641334	1.54
lmo2479	lmo2479	LMRG_01769	hypothetical protein	H7858_peg_2303	TPR domain protein	0.00141588	1.44709	0.000107799	1.70929
thrS	lmo1559	LMRG_01408	threonyl-tRNA synthetase	H7858_peg_1429	Threonyl-tRNA synthetase (EC 6.1.1.3)	0.0213677	1.44654	2.19e-05	1.98362
lmo0327	lmo0327	LMRG_00021	internalin	H7858_peg_2747	Internalin-like protein (LPXTG motif) Lmo0327 homolog / murein-hydrolysing domain	0.160075	1.44616	0.000157493	1.87153
lmo0639	lmo0639	LMRG_00325	transcription regulator	H7858_peg_502	transcriptional regulator	0.04412	1.44388	0.106326	1.23139
lmo0929	lmo0929	LMRG_02028	sortase A	H7858_peg_787	Sortase A2C LPXTG specific	0.0813648	1.44354	0.00726377	0.772095
lmo0322	lmo0322	LMRG_00014	hypothetical protein	H7858_peg_2742	FIG00774312: hypothetical protein	0.343798	1.44341	0.00819648	1.69349
lmo1256	lmo1256	LMRG_00705	hypothetical protein	H7858_peg_1120	FIG00774111: hypothetical protein	0.258343	1.44312	0.133679	1.59982
		PyrR_1873982				0.239665	1.44252
lmo1498	lmo1498	LMRG_01472	O-methyltransferase	H7858_peg_1366	FIG011945: O-methyltransferase family protein	0.0506461	1.44008	0.000748862	1.67154
rpmE2	lmo2548	LMRG_01699	50S ribosomal protein L31	H7858_peg_2374	LSU ribosomal protein L31p	0.044732	1.43885	0.0515291	1.45877
ftsX	lmo2506	LMRG_01742	cell division transport system permease	H7858_peg_2330	Cell division protein FtsX	0.143244	1.43694	0.356475	1.0007
lmo1728	lmo1728	LMRG_02543	hypothetical protein	H7858_peg_1600	sugar phosphorylase	0.0560156	1.4366	0.00832926	1.53479
recN	lmo1368	LMRG_00818	DNA repair protein RecN	H7858_peg_1233	DNA repair protein RecN	0.0372712	1.4362	0.140263	1.15618
lmo1087	lmo1087	LMRG_00549	alcohol dehydrogenase	H7858_peg_937	Xylitol dehydrogenase	0.0385326	1.43538	0.00101306	1.75192
lmo1253	lmo1253	LMRG_00702	trehalose operon repressor	H7858_peg_1117	Trehalose operon transcriptional repressor	0.149837	1.43524	0.322825	1.06524
lmo1461	lmo1461	LMRG_00913	hypothetical protein	H7858_peg_1328	FIG00774553: hypothetical protein	0.276356	1.43467	0.256143	1.0828
recX	lmo1693	LMRG_02767	regulatory protein recX	H7858_peg_1569	Regulatory protein recX	0.174805	1.43447	0.0590222	1.30446
rpoA	lmo2606	LMRG_02150	DNA-directed RNA polymerase alpha subunit			0.225998	1.43436
purM	lmo1767	LMRG_02504	phosphoribosylformylglycinamidine cyclo-ligase	H7858_peg_1640	Phosphoribosylformylglycinamidine cyclo-ligase (EC 6.3.3.1)	0.100878	1.43428	0.000827813	1.95871
ptsH	lmo1002	LMRG_02102	phosphocarrier protein HPr	H7858_peg_861	Phosphocarrier protein of PTS system	0.0834559	1.4331	0.00533934	1.66275
lmo2792	lmo2792	LMRG_01905	hypothetical protein	H7858_peg_2601	DNA-binding protein	0.159479	1.4321	0.000598583	1.65792
lmo1796	lmo1796	LMRG_02820	hypothetical protein	H7858_peg_1658	KH domain RNA binding protein YlqC	0.00823301	1.43068	0.0150614	1.65811
lmo2228	lmo2228	LMRG_01604	predicted protein	H7858_peg_2843	FIG00774395: hypothetical protein	0.232253	1.43035	0.123116	1.48039
lmo2226	lmo2226	LMRG_01606	ABC-2 type transport system permease	H7858_peg_2841	FIG00774510: hypothetical protein	0.0245607	1.42957	0.187585	0.843636
ksgA	lmo0188	LMRG_02753	dimethyladenosine transferase	H7858_peg_204	Dimethyladenosine transferase (EC 2.1.1.-)	0.00598694	1.42936	0.0552854	1.28044
lmo0364	lmo0364	LMRG_00056	hypothetical protein	H7858_peg_2785	Transcriptional regulator2C DeoR family	0.150126	1.42834	0.0201465	1.53069
lmo2148	lmo2148	LMRG_01684	hypothetical protein	H7858_peg_2013	FIG00774416: hypothetical protein	0.202759	1.42822	0.0124083	1.61578
lmo0072	lmo0072	LMRG_02324	hypothetical protein	H7858_peg_84	FIG00774085: hypothetical protein	0.281135	1.42771	0.116993	6.37601
lmo0271	lmo0271	LMRG_02605	beta-glucosidase	H7858_peg_2688	Beta-glucosidase (EC 3.2.1.21)%3B 6-phospho-beta-glucosidase (EC 3.2.1.86)	0.0318692	1.4276	1.25e-06	2.52884
lmo1729	lmo1729	LMRG_02542	beta-glucosidase	H7858_peg_1601	Beta-glucosidase (EC 3.2.1.21)	0.13505	1.42699	0.0023368	1.90729
glmU	lmo0198	LMRG_02620	UDP-N-acetylglucosamine diphosphorylase/glucosamine-1-phosphate N-acetyltransferase	H7858_peg_214	N-acetylglucosamine-1-phosphate uridyltransferase (EC 2.7.7.23) / Glucosamine-1-phosphate N-acetyltransferase (EC 2.3.1.157)	0.00517945	1.42603	0.00016942	1.9457
lmo0731	lmo0731	LMRG_00419	predicted protein	H7858_peg_598	FIG00774429: hypothetical protein	0.04868	1.42388	0.0165208	1.81865
lmo2832	lmo2832	LMRG_01866	glycerate kinase	H7858_peg_2639	Glycerate kinase (EC 2.7.1.31)	0.0144089	1.42273	0.000176224	2.08709
recS	lmo1942	LMRG_01089	hypothetical protein	H7858_peg_1809	ATP-dependent DNA helicase2C RecQ family	0.0131013	1.4224	0.0197908	1.37633
lmo0802	lmo0802	LMRG_02795	hypothetical protein	H7858_peg_655	GTP pyrophosphokinase (EC 2.7.6.5)	0.156821	1.42157	0.27718	1.0674
bvrB	lmo2787	LMRG_01910	beta-glucoside-specific phosphotransferase enzyme II ABC component			0.192091	1.4204
lmo0742	lmo0742	LMRG_00430	ABC-2 type transport system ATP-binding protein	H7858_peg_603	ABC transporter2C ATP-binding protein	0.34575	1.41877	0.139441	1.24772
pyrP	lmo1839	LMRG_00986	uracil permease	H7858_peg_1701	Uracil permease	0.105516	1.41859	0.000204951	2.52395
lmo2652	lmo2652	LMRG_02904	mannitol operon transcriptional antiterminator	H7858_peg_2459	PTS system2C IIA component	0.0540702	1.4174	0.00112797	1.57429
		SAM_1675126				0.25138	1.41738
hprK	lmo2483	LMRG_01765	HPr(Ser) kinase/phosphatase	H7858_peg_2307	HPr kinase/phosphorylase (EC 2.7.1.-) (EC 2.7.4.-)	0.00680988	1.41715	0.00810868	1.31216
pbpB	lmo2039	LMRG_01188	penicillin binding protein 2B	H7858_peg_1903	Penicillin-binding protein 2B	0.109179	1.41567	0.0100474	1.37101
lmo0773	lmo0773	LMRG_00461	quinone oxidoreductase yhfP	H7858_peg_629	Alcohol dehydrogenase (EC 1.1.1.1)	0.0598438	1.41566	0.00431547	1.70591
lmo1866	lmo1866	LMRG_01013	phosphotransferase	H7858_peg_1728	ATP/GTP-binding protein2C SA1392 homolog	0.217308	1.41443	1.9e-06	3.58578
lmo1477	lmo1477	LMRG_00930	hypothetical protein	H7858_peg_1345	possible dihydroflavonol-4-reductase (maize2C petunia2C tomato)...	0.160373	1.41386	0.236503	1.25626
lmo2850	lmo2850	LMRG_02421	MFS transporter	H7858_peg_2656	Predicted L-rhamnose permease RhaY	0.450736	1.41354	0.120443	11.7365
aroD	lmo0491	LMRG_00172	3-dehydroquinate dehydratase type I	H7858_peg_360	3-dehydroquinate dehydratase I (EC 4.2.1.10)	0.0930827	1.41201	0.100003	1.29188
		Lysine_808855				0.207025	1.41047
lmo0574	lmo0574	LMRG_00256	6-phospho-beta-glucosidase gmuD	H7858_peg_441	Beta-glucosidase (EC 3.2.1.21)	0.0820576	1.41003	3.58e-05	2.24395
engA	lmo1937	LMRG_01084	ribosome-associated GTPase EngA	H7858_peg_1804	GTP-binding protein EngA	0.0312491	1.40888	0.00277813	1.72123
lmo0078	lmo0078	LMRG_02329	D-isomer specific 2-hydroxyacid dehydrogenase	H7858_peg_98	Glyoxylate reductase (EC 1.1.1.79) / Glyoxylate reductase (EC 1.1.1.26) / Hydroxypyruvate reductase (EC 1.1.1.81)	0.04202	1.4081	0.00213513	1.6936
rplM	lmo2597	LMRG_02141	50S ribosomal protein L13	H7858_peg_2903	LSU ribosomal protein L13p (L13Ae)	0.253126	1.40801	0.00137903	1.93496
tuf	lmo2653	LMRG_02198	translation elongation factor Tu	H7858_peg_2461	Translation elongation factor Tu	0.360818	1.40788	0.00040585	2.2882
fmt	lmo1823	LMRG_00970	methionyl-tRNA formyltransferase	H7858_peg_1685	Methionyl-tRNA formyltransferase (EC 2.1.2.9)	0.079304	1.40751	0.000538737	1.58853
lmo2074	lmo2074	LMRG_01225	hypothetical protein	H7858_peg_1937	FIG00774466: hypothetical protein	0.0212713	1.40705	0.0185869	1.27631
lmo2781	lmo2781	LMRG_01916	beta-glucosidase	H7858_peg_2593	Beta-glucosidase (EC 3.2.1.21)	0.241434	1.40621	0.176523	1.38299
lmo1744	lmo1744	LMRG_02527	putative NAD dependent epimerase/dehydratase	H7858_peg_1616	Isoflavone_redu2C Isoflavone reductase	0.0973433	1.40492	0.352282	1.01506
		rliB_524119				0.222714	1.40457
lmo2192	lmo2192	LMRG_01640	oligopeptide transport ATP-binding protein oppF	H7858_peg_2059	Oligopeptide transport ATP-binding protein OppF (TC 3.A.1.5.1)	0.0827542	1.40213	0.000241348	2.09525
lmo2644	lmo2644	LMRG_02189	hypothetical protein			0.0177489	1.40115
ftsE	lmo2507	LMRG_01741	cell division ATP-binding protein FtsE	H7858_peg_2331	Cell division transporter2C ATP-binding protein FtsE (TC 3.A.5.1.1)	0.221516	1.40071	0.347011	1.11451
lmo0941	lmo0941	LMRG_02950	hypothetical protein	H7858_peg_798	FIG00774281: hypothetical protein	0.0774849	1.40017	5.05e-05	1.90852
lmo1612	lmo1612	LMRG_01354	peptidase propeptide and ypeb domain subfamily	H7858_peg_1482	FIG00774243: hypothetical protein	0.05513	1.39977	0.0230071	1.44117
parC	lmo1287	LMRG_00737	DNA topoisomerase IV A subunit	H7858_peg_1149	Topoisomerase IV subunit A (EC 5.99.1.-)	0.0406981	1.39901	0.000168302	1.79617
lmo2208	lmo2208	LMRG_01624	hypothetical protein	H7858_peg_2075	hydrolase2C haloacid dehalogenase-like family	0.17571	1.39727	0.270009	0.974472
		rli70_2487988				0.0399702	1.39669
lmo1868	lmo1868	LMRG_01015	lactoylglutathione lyase	H7858_peg_1730	Glyoxalase family protein	0.192396	1.39614	0.153444	0.838131
lmo2829	lmo2829	LMRG_01869	hypothetical protein			0.162468	1.39487
lmo2768	lmo2768	LMRG_01927	hypothetical protein	H7858_peg_2580	membrane protein	0.0125216	1.39353	0.0798847	1.31959
lmo1855	lmo1855	LMRG_01002	D-alanyl-D-alanine carboxypeptidase	H7858_peg_1717	D-alanyl-D-alanine carboxypeptidase (EC 3.4.16.4)	0.0253781	1.39263	0.325251	1.03121
murD	lmo2036	LMRG_01185	UDP-N-acetylmuramoylalanine-D-glutamate ligase	H7858_peg_1901	UDP-N-acetylmuramoylalanine--D-glutamate ligase (EC 6.3.2.9)	0.0228524	1.39239	5.19e-05	1.91616
rpsM	lmo2608	LMRG_02152	30S ribosomal protein S13			0.248757	1.39191
lmo0557	lmo0557	LMRG_00239	phosphoglycerate mutase	H7858_peg_424	Phosphoglycerate mutase family 1	0.0526717	1.39126	0.00218412	1.4647
lmo0270	lmo0270	LMRG_02606	hypothetical protein	H7858_peg_2687	FIG00774430: hypothetical protein	0.200323	1.39083	3.6e-06	2.72773
lmo0498	lmo0498	LMRG_00179	ribose 5-phosphate isomerase B	H7858_peg_366	Ribose 5-phosphate isomerase B (EC 5.3.1.6)	0.440494	1.39064	0.320388	3.36153
gyrB	lmo0006	LMRG_02434	"DNA gyrase, B subunit"	H7858_peg_6	DNA gyrase subunit B (EC 5.99.1.3)	0.109967	1.3902	0.000385706	1.95903
lmo0004	lmo0004	LMRG_02432	hypothetical protein	H7858_peg_4	FIG002958: hypothetical protein	0.014338	1.38998	0.166792	1.17861
		LMRG_05022				0.343553	1.38997
lmo0595	lmo0595	LMRG_00277	O-acetylhomoserine (thiol)-lyase	H7858_peg_462	O-acetylhomoserine sulfhydrylase (EC 2.5.1.49) / O-succinylhomoserine sulfhydrylase (EC 2.5.1.48)	0.0906196	1.38967	0.00223426	1.80935
purF	lmo1768	LMRG_02503	amidophosphoribosyltransferase	H7858_peg_1641	Amidophosphoribosyltransferase (EC 2.4.2.14)	0.132514	1.38807	0.00208677	1.65739
rpmB	lmo1816	LMRG_00963	50S ribosomal protein L28	H7858_peg_1678	LSU ribosomal protein L28p	0.24261	1.38799	0.00161632	2.11512
udk	lmo1497	LMRG_01473	uridine kinase	H7858_peg_1365	Uridine kinase (EC 2.7.1.48) [C1]	0.040261	1.38662	0.000344808	1.78728
		LMRG_02394	hypothetical protein			0.299818	1.38559
rpsC	lmo2626	LMRG_02170	30S ribosomal protein S3	H7858_peg_2436	SSU ribosomal protein S3p (S3e)	0.250505	1.38431	3.66e-06	3.03087
pcrB	lmo1760	LMRG_02511	glycerol-1-phosphate prenyltransferase	H7858_peg_1633	(S)-3-O-geranylgeranylglyceryl phosphate synthase	0.0187611	1.38424	0.0869996	1.35583
hup	lmo1934	LMRG_01081	DNA-binding protein HU-beta	H7858_peg_1800	DNA-binding protein HBsu	0.400887	1.38327	0.332893	1.4247
purL	lmo1769	LMRG_02502	phosphoribosylformylglycinamidine synthase II	H7858_peg_1642	Phosphoribosylformylglycinamidine synthase2C synthetase subunit (EC 6.3.5.3)	0.123904	1.38305	0.00686559	1.67495
lmo1489	lmo1489	LMRG_00942	hypothetical protein	H7858_peg_1357	FIG004454: RNA binding protein	0.140693	1.3827	0.0187572	1.34351
		LMRG_05028				0.107345	1.3826
mreC	lmo1547	LMRG_01423	rod shape-determining protein MreC	H7858_peg_1416	Rod shape-determining protein MreC	0.0287696	1.38118	0.0106292	1.46931
metX	lmo0594	LMRG_00276	homoserine O-acetyltransferase	H7858_peg_461	Homoserine O-acetyltransferase (EC 2.3.1.31)	0.187511	1.38116	0.000203525	2.31046
inlG	lmo0262	LMRG_02647	internalin G	H7858_peg_2676	Internalin G (LPXTG motif)	0.204894	1.38095	0.00400739	1.97117
groL	lmo2068	LMRG_01218	chaperonin GroL	H7858_peg_1931	Heat shock protein 60 family chaperone GroEL	0.396221	1.38057	0.0101511	2.45725
ligA	lmo1758	LMRG_02513	DNA ligase	H7858_peg_1631	DNA ligase (EC 6.5.1.2)	0.0298023	1.38023	0.000329053	1.79816
lmo0132	lmo0132	LMRG_02381	IMP dehydrogenase	H7858_peg_152	Inosine-5'-monophosphate dehydrogenase (EC 1.1.1.205)	0.0249687	1.38001	9.61e-05	2.28488
lmo0324	lmo0324	LMRG_00016	lipoprotein	H7858_peg_2744	FIG00774236: hypothetical protein	0.451472	1.37994	0.188969	2.63011
lmo2857	lmo2857	LMRG_02428	hypothetical protein	H7858_peg_2663	FIG00774274: hypothetical protein	0.211873	1.3785	0.0088238	0.507149
lmo1668	lmo1668	LMRG_01299	hypothetical protein	H7858_peg_1543	FIG00774067: hypothetical protein	0.0519872	1.37686	0.116465	1.26914
lmo2417	lmo2417	LMRG_01831	D-methionine transport system substrate-binding protein	H7858_peg_2240	Methionine ABC transporter substrate-binding protein	0.0368583	1.37453	0.00505248	1.41033
lmo0520	lmo0520	LMRG_00201	hypothetical protein	H7858_peg_388	N-acetylglucosamine kinase bacterial type predicted (EC 2.7.1.59) homolog / Transcriptional regulator	0.250214	1.3739	0.000734926	2.42647
lysS	lmo0228	LMRG_02836	lysyl-tRNA synthetase	H7858_peg_246	Lysyl-tRNA synthetase (class II) (EC 6.1.1.6)	0.154772	1.37381	0.00170045	1.87475
lmo2454	lmo2454	LMRG_01794	hypothetical protein	H7858_peg_2278	Lin2548 protein	0.138716	1.37379	0.000281425	0.450744
lmo2026	lmo2026	LMRG_01175	internalin	H7858_peg_644	Internalin-like protein (LPXTG motif) Lmo2026 homolog	0.215497	1.37361	0.16261	1.27868
lmo2646	lmo2646	LMRG_02191	hypothetical protein	H7858_peg_2453	Protein of unknown function DUF1341	0.198798	1.37124	0.0192709	2.38175
lmo0167	lmo0167	LMRG_02412	hypothetical protein	H7858_peg_187	rRNA small subunit methyltransferase I	0.00863366	1.37106	2.24e-05	1.7372
lmo2029	lmo2029	LMRG_01178	YggT family protein	H7858_peg_1894	Cell division protein YlmG/Ycf19 (putative)2C YggT family	0.155355	1.3687	0.179015	1.17328
rsmG	lmo2802	LMRG_01895	16S rRNA methyltransferase GidB	H7858_peg_2611	rRNA small subunit methyltransferase2C glucose inhibited division protein GidB	0.104736	1.36666	0.0770247	1.33792
lmo1737	lmo1737	LMRG_02534	hypothetical protein	H7858_peg_1609	Glycerol dehydrogenase (EC 1.1.1.6)	0.0271366	1.36642	0.000507297	1.68608
lmo1434	lmo1434	LMRG_00886	hypothetical protein	H7858_peg_1301	Zn-dependent hydrolase2C RNA-metabolising2C CPSF 100 kDa analog	0.00560113	1.36639	0.00391669	1.59494
lmo0289	lmo0289	LMRG_02582	YycH protein	H7858_peg_2706	FIG011501: YycH protein	0.0590988	1.36597	3.51e-05	1.84184
lmo0268	lmo0268	LMRG_02608	phosphoglycerate mutase	H7858_peg_2684	Phosphoglycerate mutase family	0.00784478	1.36443	0.157877	1.12482
zurA	lmo1447	LMRG_00899	zinc uptake system ATP-binding protein ZurA	H7858_peg_1314	Zinc ABC transporter2C ATP-binding protein ZnuC	0.0911067	1.36378	0.00324734	0.690516
lmo0986	lmo0986	LMRG_02086	methionine ABC transporter ATP-binding protein	H7858_peg_845	ABC transporter2C ATP-binding protein	0.298199	1.36378	0.19229	1.26136
lmo1213	lmo1213	LMRG_00659	hypothetical protein	H7858_peg_1070	Transcriptional regulator2C PadR family	0.12363	1.36331	0.0136382	1.62675
yhaM	lmo2220	LMRG_01612	3'-5' exoribonuclease yhaM	H7858_peg_2087	CMP-binding-factor 1	0.169676	1.36291	0.069968	1.35557
lmo1312	lmo1312	LMRG_00762	hypothetical protein	H7858_peg_1175	FIG00774393: hypothetical protein	0.231657	1.362	0.317041	0.989365
ddl	lmo0855	LMRG_02278	D-alanine-D-alanine ligase	H7858_peg_711	D-alanine--D-alanine ligase (EC 6.3.2.4)	0.0401155	1.3616	0.000217827	1.72221
lmo2396	lmo2396	LMRG_01852	internalin	H7858_peg_2222	Internalin-like protein (LPXTG motif) Lmo2396 homolog	0.247882	1.36124	0.0396776	0.708754
		LMRG_05027				0.168775	1.36099
lmo1307	lmo1307	LMRG_00757	hypothetical protein			0.0886817	1.36093
efp	lmo1355	LMRG_00805	translation elongation factor P	H7858_peg_1219	Translation elongation factor P	0.00688277	1.36015	0.0273649	1.38352
rplK	lmo0248	LMRG_02658	50S ribosomal protein L11	H7858_peg_277	LSU ribosomal protein L11p (L12e)	0.30705	1.36014	7.82e-06	2.3785
lmo0772	lmo0772	LMRG_00460	hypothetical protein	H7858_peg_628	Transcriptional regulator2C GntR family	0.147529	1.35978	0.31816	0.971232
lmo0556	lmo0556	LMRG_00238	phosphoglycerate mutase	H7858_peg_423	Phosphoglycerate mutase family2C Lmo0556 homolog	0.0161637	1.35913	0.000347172	1.7508
lmo1025	lmo1025	LMRG_02125	hypothetical protein	H7858_peg_886	FIG00774687: hypothetical protein	0.0860576	1.35854	0.0251716	1.28486
lmo2355	lmo2355	LMRG_01488	hypothetical protein	H7858_peg_2178	Multidrug resistance protein B	0.114441	1.35752	1.13e-05	2.43305
rplL	lmo0251	LMRG_02655	50S ribosomal protein L7/L12	H7858_peg_280	LSU ribosomal protein L7/L12 (P1/P2)	0.311287	1.35691	4.41e-06	2.04545
lmo0845	lmo0845	LMRG_02268	5-methyltetrahydropteroyltriglutamate-homocysteine methyltransferase	H7858_peg_701	Methionine synthase II (cobalamin-independent)	0.108392	1.35654	0.000288811	2.12818
lmo2073	lmo2073	LMRG_01224	ABC transporter	H7858_peg_1936	ABC transporter ATP-binding protein uup	0.0411381	1.35598	0.0264642	1.29737
		LMRG_05030				0.0735405	1.35499
lmo0526	lmo0526	LMRG_00207	MarR family transcriptional regulator	H7858_peg_393	Transcriptional regulator2C MerR family	0.161568	1.35372	6.87e-05	2.54058
		yybP-ykoY_1003263				0.198492	1.35301
lmo2267	lmo2267	LMRG_02922	recombination helicase AddA	H7858_peg_2089	DNA repair exonuclease family protein YhaO	0.254577	1.35269	0.337421	0.998795
lmo0421	lmo0421	LMRG_00113	hypothetical protein			0.099866	1.35154
hisJ	lmo0570	LMRG_00252	histidinol-phosphatase	H7858_peg_437	Histidinol-phosphatase (EC 3.1.3.15)	0.0783919	1.35058	0.00205117	1.50261
lmo1662	lmo1662	LMRG_01305	methylase	H7858_peg_1536	SAM-dependent methyltransferase2C MraW methylase family (EC 2.1.1.-)	0.229871	1.35052	0.000477391	2.31351
pcrA	lmo1759	LMRG_02512	ATP-dependent DNA helicase PcrA	H7858_peg_1632	ATP-dependent DNA helicase UvrD/PcrA	0.0360382	1.35047	0.00158865	1.47695
lmo1857	lmo1857	LMRG_01004	hypothetical protein	H7858_peg_1719	FIG00774446: hypothetical protein	0.173599	1.349	0.163167	1.18537
rhaB	lmo2849	LMRG_02420	rhamnulokinase	H7858_peg_2655	Rhamnulokinase (EC 2.7.1.5)	0.417553	1.34885	0.0336187	2.96303
		LMRG_02577	predicted protein			0.0220553	1.34807
lmo1337	lmo1337	LMRG_00787	rhomboid family protein	H7858_peg_1200	Putative membrane peptidase2C contains TPR repeat domain	0.0156411	1.34681	0.33935	1.05673
tagD	lmo1089	LMRG_00551	glycerol-3-phosphate cytidylyltransferase	H7858_peg_941	Glycerol-3-phosphate cytidylyltransferase (EC 2.7.7.39)	0.204284	1.3466	0.232033	0.850447
lmo0984	lmo0984	LMRG_02084	hypothetical protein	H7858_peg_843	FIG00774165: hypothetical protein	0.28864	1.34475	0.327006	1.04552
lmo1029	lmo1029	LMRG_02129	hypothetical protein	H7858_peg_890	Hydrolase (HAD superfamily) in cluster with DUF1447	0.0872493	1.34438	0.0569559	1.30249
lmo1019	lmo1019	LMRG_02119	hypothetical protein	H7858_peg_880	S1 RNA binding domain	0.0328805	1.34362	0.0556563	1.37252
lmo2522	lmo2522	LMRG_01726	hypothetical protein	H7858_peg_2348	Cell wall-binding protein	0.206416	1.3435	9.58e-06	0.313014
lmo1645	lmo1645	LMRG_01321	exonuclease SbcC	H7858_peg_1518	Exonuclease SbcC	0.157999	1.34211	0.000690061	1.84551
lmo2771	lmo2771	LMRG_01924	beta-glucosidase	H7858_peg_2583	6-phospho-beta-glucosidase (EC 3.2.1.86)	0.214893	1.34206	0.248964	1.16302
lmo2197	lmo2197	LMRG_01635	hypothetical protein	H7858_peg_2064	FIG00774926: hypothetical protein	0.168174	1.33957	0.0938713	1.34746
lmo2466	lmo2466	LMRG_01782	hypothetical protein	H7858_peg_2290	FIG00774938: hypothetical protein	0.214289	1.3385	6.35e-05	2.61828
lmo0636	lmo0636	LMRG_00319	hypothetical protein	H7858_peg_498	Rrf2 family transcriptional regulator	0.191786	1.33794	0.30615	1.07596
lmo1020	lmo1020	LMRG_02120	hypothetical protein	H7858_peg_881	conserved hypothetical protein	0.238484	1.33709	0.0244357	1.46551
lmo0521	lmo0521	LMRG_00202	6-phospho-beta-glucosidase	H7858_peg_389	6-phospho-beta-glucosidase (EC 3.2.1.86)	0.156233	1.33474	5.24e-05	1.8103
lmo1486	lmo1486	LMRG_00939	iojap protein 155	H7858_peg_1354	Iojap protein	0.035364	1.33346	0.0642805	1.25635
		LMRG_01259	hypothetical protein	H7858_peg_1969	FIG00774227: hypothetical protein	0.38559	1.33295	0.117522	1.7136
lmo2699	lmo2699	LMRG_01998	hypothetical protein	H7858_peg_2507	Cof-like hydrolase	0.0514822	1.33247	0.104282	1.28226
lmo0641	lmo0641	LMRG_00327	cadmium-translocating P-type ATPase	H7858_peg_504	Lead2C cadmium2C zinc and mercury transporting ATPase (EC 3.6.3.3) (EC 3.6.3.5)%3B Copper-translocating P-type ATPase (EC 3.6.3.4)	0.337391	1.33084	0.000408459	2.47444
fur	lmo1956	LMRG_01103	fur family transcriptional regulator	H7858_peg_1824	Ferric uptake regulation protein FUR	0.232551	1.33057	0.209282	1.38529
lepA	lmo1479	LMRG_00932	GTP-binding protein LepA	H7858_peg_1347	Translation elongation factor LepA	0.00691948	1.33025	4.09e-05	2.05347
		LMRG_02576	type I restriction enzyme M protein			0.103957	1.33024
lmo2700	lmo2700	LMRG_01997	aldo/keto reductase family oxidoreductase	H7858_peg_2509	oxidoreductase of aldo/keto reductase family2C subgroup 2	0.219414	1.32855	0.294743	0.94152
lmo0187	lmo0187	LMRG_02752	primase	H7858_peg_203	Ribonuclease M5 (EC 3.1.26.8)	0.115235	1.32846	0.115937	1.23243
lmo0543	lmo0543	LMRG_00225	hypothetical protein	H7858_peg_410	PTS system2C glucitol/sorbitol-specific IIB component and second of two IIC components (EC 2.7.1.69)	0.399197	1.3283	0.122848	0.696002
		LMRG_05026				0.135614	1.3273
lmo2812	lmo2812	LMRG_01886	hypothetical protein	H7858_peg_2620	D-alanyl-D-alanine carboxypeptidase (EC 3.4.16.4)	0.389097	1.32721	0.127142	1.76338
lmo2359	lmo2359	LMRG_01483	hypothetical protein	H7858_peg_2183	Cof-like hydrolase	0.0605972	1.32695	5.53e-05	1.81288
hisS	lmo1520	LMRG_01450	histidyl-tRNA synthetase	H7858_peg_1388	Histidyl-tRNA synthetase (EC 6.1.1.21)	0.113388	1.32677	0.201934	1.15589
lmo2257	lmo2257	LMRG_01574	hypothetical protein			0.224805	1.32657
lmo1078	lmo1078	LMRG_00540	UTP-glucose-1-phosphate uridylyltransferase	H7858_peg_935	UTP--glucose-1-phosphate uridylyltransferase (EC 2.7.7.9)	0.122533	1.32649	0.330503	0.900523
		LMRG_05015				0.341591	1.32583
lmo2021	lmo2021	LMRG_01170	transcriptional repressor	H7858_peg_1880	Transcriptional repressor for NAD biosynthesis in gram-positives	0.0935789	1.32578	0.0768067	1.3312
lmo0165	lmo0165	LMRG_02410	hypothetical protein	H7858_peg_185	COG4123: Predicted O-methyltransferase	0.101638	1.3244	6.93e-05	2.00808
rnhC	lmo1228	LMRG_00674	ribonuclease HIII	H7858_peg_1085	Ribonuclease HIII (EC 3.1.26.4)	0.213383	1.32426	0.000656654	2.06848
aspS	lmo1519	LMRG_01451	aspartyl-tRNA synthetase	H7858_peg_1387	Aspartyl-tRNA synthetase (EC 6.1.1.12)	0.0219563	1.32407	0.0377525	1.4173
lmo2354	lmo2354	LMRG_01489	hypothetical protein	H7858_peg_2177	Exoenzymes regulatory protein aepA precursor	0.143528	1.32363	4.71e-06	2.8062
lmo0095	lmo0095	LMRG_02344	hypothetical protein	H7858_peg_114	FIG00774239: hypothetical protein	0.176012	1.32183	0.305691	0.986581
lmo1380	lmo1380	LMRG_00832	hypothetical protein			0.102405	1.32173
lgt	lmo2482	LMRG_01766	prolipoprotein diacylglyceryl transferase	H7858_peg_2306	Prolipoprotein diacylglyceryl transferase (EC 2.4.99.-)	0.0993612	1.32172	0.0122854	1.56403
lmo2446	lmo2446	LMRG_01802	hypothetical protein	H7858_peg_2272	glycosyl hydrolase2C family 31	0.278047	1.32145	0.242241	1.49828
lmo1861	lmo1861	LMRG_01008	hypothetical protein	H7858_peg_1723	YfaA	0.0225523	1.32142	0.0522205	1.22932
lmo0857	lmo0857	LMRG_02280	alpha/beta fold family hydrolase	H7858_peg_713	hydrolase2C alpha/beta fold family	0.0224531	1.32091	0.000335649	1.63932
argR	lmo1367	LMRG_00817	arginine repressor	H7858_peg_1232	Arginine pathway regulatory protein ArgR2C repressor of arg regulon	0.10813	1.31932	0.193397	0.89287
lmo0493	lmo0493	LMRG_00174	CocE/NonD family hydrolase	H7858_peg_362	hydrolase2C CocE/NonD family	0.103437	1.31895	0.00414727	1.57374
lmo0637	lmo0637	LMRG_00320	UbiE/COQ5 family methyltransferase	H7858_peg_499	2-heptaprenyl-12C4-naphthoquinone methyltransferase (EC 2.1.1.-)	0.0943266	1.31887	0.21469	1.22883
oppD	lmo2193	LMRG_01639	peptide/nickel transport system ATP-binding protein	H7858_peg_2060	Oligopeptide transport ATP-binding protein OppD (TC 3.A.1.5.1)	0.199103	1.31844	0.000264987	1.62004
		T-box_1556133				0.181438	1.31758
lmo2221	lmo2221	LMRG_01611	hypothetical protein	H7858_peg_2088	DNA double-strand break repair rad50 ATPase	0.200933	1.31652	1.82e-05	1.75355
lmo1024	lmo1024	LMRG_02124	hypothetical protein	H7858_peg_885	FIG00774892: hypothetical protein	0.198186	1.3163	0.0819222	1.17918
		SAM_305822				0.227189	1.31563
lmo0725	lmo0725	LMRG_00414	peptidoglycan binding protein	H7858_peg_593	putative peptidoglycan bound protein (LPXTG motif)	0.12089	1.31319	2.99e-06	3.16355
lmo0347	lmo0347	LMRG_00038	dihydroxyacetone kinase L subunit	H7858_peg_2768	Phosphoenolpyruvate-dihydroxyacetone phosphotransferase (EC 2.7.1.121)2C ADP-binding subunit DhaL	0.299279	1.31237	0.178739	1.45235
lmo2537	lmo2537	LMRG_01710	UDP-N-acetylglucosamine 2-epimerase	H7858_peg_2363	UDP-N-acetylglucosamine 2-epimerase (EC 5.1.3.14)	0.0295696	1.30983	7e-05	2.03716
lmo1867	lmo1867	LMRG_01014	"pyruvate, phosphate dikinase"	H7858_peg_1729	Pyruvate2Cphosphate dikinase (EC 2.7.9.1)	0.186902	1.30934	3.01e-08	4.31048
lmo0123	lmo0123	LMRG_02372	minor structural protein	H7858_peg_143	Putative tail or base plate protein gp18 [Bacteriophage A118]	0.427064	1.3091	0.352701	1.12312
lmo2281	lmo2281	LMRG_01551	gp22			0.441812	1.30813
rpsI	lmo2596	LMRG_02140	30S ribosomal protein S9	H7858_peg_2902	SSU ribosomal protein S9p (S16e)	0.253997	1.30768	0.0016348	1.921
lmo0195	lmo0195	LMRG_02617	hypothetical protein	H7858_peg_211	ABC transporter2C permease protein	0.185684	1.30653	2.28e-06	2.53818
lmo2133	lmo2133	LMRG_02807	fructose-bisphosphate aldolase class II	H7858_peg_1998	Fructose-bisphosphate aldolase class II (EC 4.1.2.13) homolog	0.383824	1.30627	0.238335	1.47128
argB	lmo1589	LMRG_01378	acetylglutamate kinase	H7858_peg_1459	Acetylglutamate kinase (EC 2.7.2.8)	0.313129	1.30516	0.0290057	2.88015
mreB	lmo1548	LMRG_01422	rod shape-determining protein mreB	H7858_peg_1417	Rod shape-determining protein MreB	0.0750526	1.30443	0.0990108	1.28304
serS	lmo2747	LMRG_01949	seryl-tRNA synthetase	H7858_peg_2556	Seryl-tRNA synthetase (EC 6.1.1.11)	0.051147	1.30401	0.00274653	1.47159
lmo1667	lmo1667	LMRG_01300	L-lactate dehydrogenase	H7858_peg_1542	L-lactate dehydrogenase (EC 1.1.1.27)	0.178424	1.30388	0.185373	1.21146
prsA2	lmo2219	LMRG_01613	foldase prsA 2	H7858_peg_2086	Foldase protein PrsA precursor (EC 5.2.1.8) @ Foldase clustered with pyrimidine conversion	0.199714	1.30253	0.353959	1.11136
		L20_leader				0.289467	1.30198
deoD	lmo1856	LMRG_01003	purine nucleoside phosphorylase	H7858_peg_1718	Purine nucleoside phosphorylase (EC 2.4.2.1)	0.0865344	1.30191	0.330285	1.05425
lmo2125	lmo2125	LMRG_01279	maltose/maltodextrin transport system substrate-binding protein	H7858_peg_1990	Maltose/maltodextrin ABC transporter2C substrate binding periplasmic protein MalE	0.286152	1.30129	0.0232085	2.43151
lmo2647	lmo2647	LMRG_02192	creatinine amidohydrolase	H7858_peg_2454	Creatinine amidohydrolase (EC 3.5.2.10)	0.307847	1.29997	0.0139035	2.76184
lmo2370	lmo2370	LMRG_02715	aminotransferase	H7858_peg_2194	Putative aminotransferase	0.0458087	1.29924	0.0833001	1.50136
rpsD	lmo1596	LMRG_01371	30S ribosomal protein S4	H7858_peg_1466	SSU ribosomal protein S4p (S9e)	0.425103	1.29903	0.000393132	2.03762
lmo0444	lmo0444	LMRG_00136	membrane protein			0.130274	1.29902
rpsP	lmo1797	LMRG_02821	30S ribosomal protein S16	H7858_peg_1659	SSU ribosomal protein S16p	0.355622	1.29688	0.0551007	1.66784
lmo0394	lmo0394	LMRG_00087	extracellular P60 protein	H7858_peg_2812	Peptidase Lmo0394 homolog	0.324803	1.29635	0.0441396	0.638585
murF	lmo0856	LMRG_02279	UDP-N-acetylmuramoylalanyl-D-glutamyl-2	H7858_peg_712	UDP-N-acetylmuramoylalanyl-D-glutamyl-22C6-diaminopimelate--D-alanyl-D-alanine ligase (EC 6.3.2.10)	0.14154	1.29581	2.29e-05	1.84977
lmo0949	lmo0949	LMRG_02048	hypothetical protein	H7858_peg_806	FIG00774130: hypothetical protein	0.0928344	1.29563	0.144641	1.21634
lmo0750	lmo0750	LMRG_00438	hypothetical protein			0.247298	1.29544
aroA	lmo1600	LMRG_01367	bifunctional 3-deoxy-7-phosphoheptulonate synthase/chorismate mutase	H7858_peg_1470	Chorismate mutase I (EC 5.4.99.5) / 2-keto-3-deoxy-D-arabino-heptulosonate-7-phosphate synthase I beta (EC 2.5.1.54)	0.0765898	1.29543	0.280359	1.09097
pyrB	lmo1838	LMRG_00985	aspartate carbamoyltransferase	H7858_peg_1700	Aspartate carbamoyltransferase (EC 2.1.3.2)	0.24613	1.29261	0.000252882	2.59143
		LMRG_05039				0.302776	1.29233
mtrA	lmo2550	LMRG_01697	hypothetical protein			0.0853421	1.29096
leuA	lmo1987	LMRG_01135	2-isopropylmalate synthase	H7858_peg_1847	2-isopropylmalate synthase (EC 2.3.3.13)	0.31601	1.29093	0.320832	1.05236
codY	lmo1280	LMRG_00730	GTP-sensing transcriptional pleiotropic repressor CodY	H7858_peg_1140	GTP-sensing transcriptional pleiotropic repressor codY	0.0744038	1.29075	0.206837	1.12715
rplI	lmo0053	LMRG_02482	50S ribosomal protein L9	H7858_peg_65	LSU ribosomal protein L9p	0.210059	1.29015	0.188692	1.29312
rpoE	lmo2560	LMRG_02709	DNA-directed RNA polymerase delta subunit	H7858_peg_2384	DNA-directed RNA polymerase delta subunit (EC 2.7.7.6)	0.301702	1.28984	0.0125329	1.62306
		lhrA_2305395				0.288088	1.28966
lmo0952	lmo0952	LMRG_02051	hypothetical protein	H7858_peg_809	FIG00774547: hypothetical protein	0.0726805	1.28958	0.251277	0.896856
rplS	lmo1787	LMRG_02811	50S ribosomal protein L19	H7858_peg_1650	LSU ribosomal protein L19p	0.171482	1.28917	0.0228056	2.0917
lmo2290	lmo2290	LMRG_01542	gp13	H7858_peg_2107	Protein gp13 [Bacteriophage A118]	0.420952	1.28892	0.067481	2.36338
flaR	lmo1412	LMRG_00864	DNA topology modulation protein FlaR	H7858_peg_1279	DNA topology modulation protein FlaR	0.176916	1.28618	0.292617	0.917069
dnaD	lmo1895	LMRG_01042	DNA replication protein	H7858_peg_1757	Chromosome replication initiation protein dnaD	0.0294533	1.28556	0.0536382	1.20191
lmo1224	lmo1224	LMRG_00670	hypothetical protein	H7858_peg_1081	ABC transporter2C permease protein	0.0908633	1.28539	0.00156099	1.70224
lmo0899	lmo0899	LMRG_02323	SprT-like protein	H7858_peg_756	Putative metallopeptidase (Zinc) SprT family	0.14041	1.28505	0.0662737	1.42214
lmo2385	lmo2385	LMRG_02730	ComA operon protein 2	H7858_peg_2210	thioesterase family protein	0.195139	1.28466	0.0830699	0.77153
lmo0419	lmo0419	LMRG_00111	hypothetical protein	H7858_peg_285	membrane protein	0.196053	1.28442	0.277671	1.08863
lmo2582	lmo2582	LMRG_02685	sensor histidine kinase	H7858_peg_2407	Sensor histidine kinase colocalized with HrtAB transporter	0.131671	1.28437	0.00296047	1.54398
lmo2015	lmo2015	LMRG_01164	alpha-mannosidase	H7858_peg_1874	Alpha-mannosidase (EC 3.2.1.24)	0.243198	1.28422	0.00171003	1.89571
sepF	lmo2030	LMRG_01179	cell division protein sepF	H7858_peg_1895	FIG001960: FtsZ-interacting protein related to cell division	0.0149826	1.28383	0.294035	1.08989
lmo0673	lmo0673	LMRG_00361	hypothetical protein	H7858_peg_541	FIG00774177: hypothetical protein	0.216705	1.28249	0.00554368	0.555654
lmo1869	lmo1869	LMRG_01016	membrane spanning protein	H7858_peg_1731	FIG00774701: hypothetical protein	0.00715107	1.28109	0.155934	0.814724
lmo2648	lmo2648	LMRG_02193	hypothetical protein	H7858_peg_2455	phosphotriesterase family protein	0.329885	1.28028	0.00690455	2.55446
lmo0084	lmo0084	LMRG_02332	pyridoxine 4-dehydrogenase	H7858_peg_103	oxidoreductase2C aldo/keto reductase family	0.138433	1.27892	6.3e-05	2.32328
lmo2585	lmo2585	LMRG_02682	hypothetical protein	H7858_peg_2410	Hypothetical protein YrhD	0.352516	1.27813	0.238857	0.805903
lmo2124	lmo2124	LMRG_01278	maltose/maltodextrin transport system permease	H7858_peg_1989	Maltose/maltodextrin ABC transporter2C permease protein MalF	0.29847	1.27756	0.0607516	1.85029
		LMRG_01559	hypothetical protein			0.244079	1.27733
lmo2583	lmo2583	LMRG_02684	response regulator	H7858_peg_2408	Two-component response regulator colocalized with HrtAB transporter	0.228679	1.27707	0.0260279	1.47406
lmo0914	lmo0914	LMRG_02014	cellobiose-specific PTS system IIB component	H7858_peg_773	PTS system2C cellobiose-specific IIB component (EC 2.7.1.69)	0.409628	1.27687	0.139167	1.81689
lmo0942	lmo0942	LMRG_02040	hypothetical protein	H7858_peg_799	heat shock protein HtpG	0.0709718	1.27646	0.00046	1.74896
lmo1150	lmo1150	LMRG_00593	transcriptional regulator PocR	H7858_peg_1007	Propanediol utilization transcriptional activator	0.311023	1.27618	0.00667321	1.79876
lmo1402	lmo1402	LMRG_00854	hypothetical protein	H7858_peg_1269	YMCA protein	0.0945762	1.27594	0.0910051	1.24844
lmo2462	lmo2462	LMRG_01786	membrane dipeptidase	H7858_peg_2286	Microsomal dipeptidase precursor (EC 3.4.13.19)	0.169376	1.27538	0.349336	1.02074
rpsK	lmo2607	LMRG_02151	30S ribosomal protein S11			0.361756	1.27502
		rli53_937620				0.316792	1.27473
lmo2593	lmo2593	LMRG_02133	transcription regulator	H7858_peg_2887	transcriptional regulator2C MerR family	0.236413	1.27441	0.345951	0.95963
		LMRG_01557	predicted protein			0.297387	1.27342
lmo2722	lmo2722	LMRG_01974	hypothetical protein	H7858_peg_2531	multidrug efflux transporter transcriptional regulatory protein	0.135895	1.27304	0.196437	0.879969
nth	lmo1894	LMRG_01041	endonuclease III	H7858_peg_1756	Endonuclease III (EC 4.2.99.18)	0.124178	1.2721	0.0476917	1.19226
lmo1505	lmo1505	LMRG_01465	hypothetical protein	H7858_peg_1373	ABC transporter ATP-binding protein YvcR	0.270693	1.27205	0.0508462	0.547843
lmo1813	lmo1813	LMRG_00960	L-serine dehydratase iron-sulfur-dependent beta subunit	H7858_peg_1675	L-serine dehydratase2C beta subunit (EC 4.3.1.17)	0.0933307	1.27188	0.0936314	1.23104
cmk	lmo1939	LMRG_01086	cytidylate kinase	H7858_peg_1806	Cytidylate kinase (EC 2.7.4.14)	0.10113	1.27168	0.00330224	1.46037
gmk	lmo1827	LMRG_00974	guanylate kinase	H7858_peg_1689	Guanylate kinase (EC 2.7.4.8)	0.105256	1.27081	0.021062	1.36357
lmo1996	lmo1996	LMRG_01144	deoxyribonucleoside regulator	H7858_peg_1856	Deoxyribonucleoside regulator DeoR (transcriptional repressor)	0.155647	1.27025	0.00516678	1.54887
lmo1214	lmo1214	LMRG_00660	hypothetical protein	H7858_peg_1071	FIG00774857: hypothetical protein	0.157115	1.26851	0.0294887	1.38117
lmaC	lmo0116	LMRG_02365	LmaC	H7858_peg_136	LmaC2C associated with virulence in Listeria	0.34648	1.26805	0.294272	0.878943
rpmF2	lmo2047	LMRG_01197	50S ribosomal protein L32			0.0531931	1.26712
lmo0720	lmo0720	LMRG_00409	hypothetical protein	H7858_peg_588	FIG00774400: hypothetical protein	0.203369	1.26665	1.2e-05	2.46978
lmo2271	lmo2271	LMRG_01558	phage protein	H7858_peg_2092	FIG00775158: hypothetical protein	0.275228	1.26586	0.160658	0.726819
lmo2373	lmo2373	LMRG_02718	cellobiose-specific PTS system IIB component	H7858_peg_2197	PTS system2C IIB component	0.33215	1.26551	0.262488	0.879595
lmo2732	lmo2732	LMRG_01964	hypothetical protein	H7858_peg_2541	phosphosugar-binding protein	0.176313	1.26495	0.349125	1.04648
lmo2475	lmo2475	LMRG_01773	phosphoglucomutase/phosphomannomutase	H7858_peg_2299	Phosphoglucomutase (EC 5.4.2.2)	0.0291084	1.26491	0.0011637	1.44664
lmo1485	lmo1485	LMRG_00938	hypothetical protein	H7858_peg_1353	FIG145533: Methyltransferase (EC 2.1.1.-)	0.231062	1.2648	0.000525748	1.75544
		LMRG_05047				0.190871	1.26454
lmo0787	lmo0787	LMRG_00475	amino acid transporter AAT family protein	H7858_peg_642	D-serine/D-alanine/glycine transporter	0.150707	1.26363	0.00035663	2.11135
cobD	lmo1169	LMRG_00612	threonine-phosphate decarboxylase	H7858_peg_1027	L-threonine 3-O-phosphate decarboxylase (EC 4.1.1.81)	0.203979	1.26318	0.0460653	1.28852
lmo2031	lmo2031	LMRG_01180	pyridoxal phosphate enzyme	H7858_peg_1896	Hypothetical protein YggS2C proline synthase co-transcribed bacterial homolog PROSC	0.126657	1.26211	0.0490096	1.28577
lmo0617	lmo0617	LMRG_00300	hypothetical protein	H7858_peg_484	FIG00774896: hypothetical protein	0.315487	1.26099	0.169022	1.4022
lmo0476	lmo0476	LMRG_00157	hypothetical protein	H7858_peg_343	Deoxyguanosinetriphosphate triphosphohydrolase (EC 3.1.5.1)	0.152737	1.26087	0.0148532	1.8188
lmo1487	lmo1487	LMRG_00940	hypothetical protein	H7858_peg_1355	Hydrolase (HAD superfamily)2C YqeK	0.0530179	1.26085	0.0567704	1.40985
lmo0560	lmo0560	LMRG_00242	glutamate dehydrogenase	H7858_peg_427	NADP-specific glutamate dehydrogenase (EC 1.4.1.4)	0.256027	1.25922	0.000196471	2.20312
lmo2798	lmo2798	LMRG_01899	hypothetical protein	H7858_peg_2607	hydrolase2C haloacid dehalogenase-like family	0.324547	1.25801	0.114354	1.44442
		rli67_1494087				0.195444	1.25738
lmo0186	lmo0186	LMRG_02751	hypothetical protein	H7858_peg_202	Cell wall-binding protein	0.335402	1.25681	0.352492	1.05661
rplY	lmo0211	LMRG_02633	50S ribosomal protein L25 Ctc-form	H7858_peg_227	LSU ribosomal protein L25p	0.201845	1.25631	0.201114	1.2551
lmo2753	lmo2753	LMRG_01943	hypothetical protein			0.38205	1.25589
lmo0877	lmo0877	LMRG_02301	hypothetical protein	H7858_peg_734	Glucosamine-6-phosphate deaminase (EC 3.5.99.6)	0.419956	1.25507	0.0510165	1.79535
lmo0817	lmo0817	LMRG_02242	PhnB protein	H7858_peg_675	PhnB protein%3B putative DNA binding 3-demethylubiquinone-9 3-methyltransferase domain protein	0.313654	1.25487	0.227001	1.25105
lmo0126	lmo0126	LMRG_02375	hypothetical protein	H7858_peg_146	FIG00774250: hypothetical protein	0.40798	1.25279	0.332026	1.35723
lmo2418	lmo2418	LMRG_01830	ABC transport system permease	H7858_peg_2241	Methionine ABC transporter permease protein	0.177218	1.25183	0.119112	1.24702
zurR	lmo1445	LMRG_00897	transcriptional regulator ZurR	H7858_peg_1312	Zinc uptake regulation protein ZUR	0.251088	1.2511	0.00207479	0.588913
		LMRG_02393	hypothetical protein			0.166071	1.25103
		LMRG_05007				0.0572648	1.24907
lmo1082	lmo1082	LMRG_00544	"dTDP-4-dehydrorhamnose 3,5-epimerase"			0.272114	1.24907
lmo1736	lmo1736	LMRG_02535	acetyltransferase	H7858_peg_1608	Acetyltransferase	0.0739709	1.24837	0.000668956	1.83974
lmo0940	lmo0940	LMRG_02951	hypothetical protein			0.0980998	1.24694
nusG	lmo0246	LMRG_02660	transcription termination/antitermination factor NusG	H7858_peg_275	Transcription antitermination protein NusG	0.325059	1.24691	0.212802	0.86526
smc	lmo1804	LMRG_00951	chromosome segregation protein SMC	H7858_peg_1666	Chromosome partition protein smc	0.323264	1.24635	0.000155358	1.5907
lmo0858	lmo0858	LMRG_02281	hypothetical protein	H7858_peg_714	DNA-binding transcriptional regulator	0.100372	1.24594	0.0876969	1.35111
lmo0753	lmo0753	LMRG_00441	putative transcriptional regulator	H7858_peg_609	transcriptional regulator2C Crp family	0.312078	1.2456	0.254098	0.823401
grpE	lmo1474	LMRG_00927	co-chaperone GrpE	H7858_peg_1342	Heat shock protein GrpE	0.396435	1.24516	0.163724	1.36984
lmo1151	lmo1151	LMRG_00594	propanediol utilization protein pduA	H7858_peg_1009	Propanediol utilization polyhedral body protein PduA	0.45	1.24441	0.188414	1.97074
lmo2409	lmo2409	LMRG_01839	hypothetical protein			0.320428	1.24436
		LMRG_05021				0.255157	1.24411
cbiQ	lmo1206	LMRG_00652	cobalt ABC transporter	H7858_peg_1063	Transmembrane component CbiQ of energizing module of cobalt ECF transporter	0.137305	1.24388	0.118317	0.616144
rhaA	lmo2848	LMRG_02419	L-rhamnose isomerase	H7858_peg_2654	L-rhamnose isomerase (EC 5.3.1.14)	0.414729	1.24246	0.163445	1.4426
lmo0632	lmo0632	LMRG_00315	fructose-specific PTS system IIC component			0.333152	1.24207
aguA2	lmo0040	LMRG_02469	agmatine deiminase	H7858_peg_52	Agmatine deiminase (EC 3.5.3.12)	0.266982	1.24032	0.0785551	1.28719
luxS	lmo1288	LMRG_00738	S-ribosylhomocysteinase LuxS	H7858_peg_1150	S-ribosylhomocysteine lyase (EC 4.4.1.21) / Autoinducer-2 production protein LuxS	0.295487	1.23952	0.00767608	1.51493
lmo0967	lmo0967	LMRG_02066	GTP pyrophosphokinase	H7858_peg_826	GTP pyrophosphokinase (EC 2.7.6.5)	0.108654	1.23858	0.323709	0.993328
lmo2266	lmo2266	LMRG_01565	fumarylacetoacetate hydrolase	H7858_peg_2882	Fumarylacetoacetate hydrolase family protein	0.289742	1.23788	0.3506	1.02438
lmo0751	lmo0751	LMRG_00439	hypothetical protein	H7858_peg_607	FIG00775994: hypothetical protein	0.271829	1.2375	0.350179	0.381779
lmo2701	lmo2701	LMRG_01996	hypothetical protein	H7858_peg_2510	FIG015094: hypothetical protein	0.277484	1.2364	0.170136	0.825563
lmo1344	lmo1344	LMRG_00794	late competence protein ComGD	H7858_peg_1207	Late competence protein ComGD2C access of DNA to ComEA2C FIG012777	0.453678	1.23636	0.0422477	3.26887
lmo0028	lmo0028	LMRG_02457	hypothetical protein	H7858_peg_34	Muramoyltetrapeptide carboxypeptidase (EC 3.4.17.13)	0.374876	1.23601	9.24e-05	1.95502
lmo0208	lmo0208	LMRG_02630	hypothetical protein	H7858_peg_224	virulence cluster protein B VclB	0.224208	1.2326	0.00122211	1.77143
lmo2194	lmo2194	LMRG_01638	peptide/nickel transport system permease	H7858_peg_2061	Oligopeptide transport system permease protein OppC (TC 3.A.1.5.1)	0.305719	1.22994	0.000214958	1.63153
lmo1502	lmo1502	LMRG_01468	hypothetical protein	H7858_peg_1370	Putative Holliday junction resolvase (EC 3.1.-.-)	0.158886	1.22964	0.27398	1.16814
pycA	lmo1072	LMRG_00534	pyruvate carboxylase			0.261228	1.22941
dapA	lmo1435	LMRG_00887	dihydrodipicolinate synthase	H7858_peg_1302	Dihydrodipicolinate synthase (EC 4.2.1.52)	0.0799893	1.22847	0.000681439	1.65181
engB	lmo1558	LMRG_01409	ribosome biogenesis GTP-binding protein YsxC	H7858_peg_1428	GTP-binding protein EngB	0.281416	1.22835	0.195057	1.15274
lmo1085	lmo1085	LMRG_00547	CDP-ribitol:poly(ribitol phosphate) ribitol phosphotransferase	H7858_peg_933	hypothetical protein	0.266409	1.22601	8.03e-05	1.96553
lmo0876	lmo0876	LMRG_02300	cellobiose-specific PTS system IIC component	H7858_peg_733	PTS system2C beta-glucoside-specific2C IIC component	0.323006	1.22575	0.061724	1.88413
lmo1153	lmo1153	LMRG_00596	glycerol dehydratase large subunit	H7858_peg_1011	Propanediol dehydratase large subunit (EC 4.2.1.28)	0.293579	1.22522	0.0234102	3.55299
lmo0087	lmo0087	LMRG_02336	hypothetical protein	H7858_peg_106	FIG00774341: hypothetical protein	0.29467	1.22491	0.270258	1.13584
lmo1701	lmo1701	LMRG_02775	hypothetical protein	H7858_peg_1577	FIG00774596: hypothetical protein	0.267554	1.22411	0.00282623	1.53628
lmo0748	lmo0748	LMRG_00436	hypothetical protein			0.269839	1.22395
lmo0624	lmo0624	LMRG_00307	hypothetical protein	H7858_peg_491	acetyltransferase2C GNAT family	0.256317	1.22294	0.0194437	1.79896
proA	lmo1259	LMRG_00708	glutamate-5-semialdehyde dehydrogenase	H7858_peg_1123	Gamma-glutamyl phosphate reductase (EC 1.2.1.41)	0.105777	1.22294	0.000685746	1.6484
lmo1803	lmo1803	LMRG_00950	signal recognition particle-docking protein FtsY	H7858_peg_1665	Signal recognition particle receptor protein FtsY (alpha subunit) (TC 3.A.5.1.1)	0.168475	1.22274	7.44e-05	1.70631
lmo0129	lmo0129	LMRG_02378	N-acetylmuramoyl-L-alanine amidase	H7858_peg_149	N-acetylmuramoyl-L-alanine amidase (EC 3.5.1.28)	0.388223	1.22225	0.342977	1.18003
glmM	lmo2118	LMRG_01272	phosphoglucosamine mutase	H7858_peg_1982	Phosphoglucosamine mutase (EC 5.4.2.10)	0.200019	1.22148	0.13313	1.24674
rpoN	lmo2461	LMRG_01787	RNA polymerase sigma-54 factor	H7858_peg_2285	RNA polymerase sigma-54 factor RpoN	0.157704	1.22148	0.334407	0.974273
lmo0500	lmo0500	LMRG_00181	hypothetical protein	H7858_peg_368	Transaldolase (EC 2.2.1.2)	0.438983	1.22048	0.2592	1.03833
lmo2779	lmo2779	LMRG_01918	GTP-binding protein YchF	H7858_peg_2591	GTP-binding and nucleic acid-binding protein YchF	0.144096	1.22022	0.00148912	1.60084
ppaX	lmo2481	LMRG_01767	pyrophosphatase PpaX	H7858_peg_2305	Inorganic pyrophospatase PpaX (EC 3.1.3.18)	0.0955798	1.21978	0.250506	1.09093
lmo2819	lmo2819	LMRG_01879	aminoacylase	H7858_peg_2627	Catalyzes the cleavage of p-aminobenzoyl-glutamate to p-aminobenzoate and glutamate2C subunit A	0.351555	1.21937	0.30638	0.877532
prsA1	lmo1444	LMRG_00896	foldase PrsA	H7858_peg_1311	Foldase protein PrsA precursor (EC 5.2.1.8)	0.308113	1.21915	0.0351483	0.519288
priA	lmo1824	LMRG_00971	primosomal protein N'	H7858_peg_1686	Helicase PriA essential for oriC/DnaA-independent DNA replication	0.196966	1.21909	0.00436456	1.4766
lmo2130	lmo2130	LMRG_01284	hypothetical protein	H7858_peg_1995	Amino acid permease	0.24934	1.21866	0.252817	1.14475
		LMRG_02937	hypothetical protein			0.300357	1.21719
lmo1643	lmo1643	LMRG_01323	hypothetical protein	H7858_peg_1516	STAS domain protein	0.262958	1.21718	0.255632	0.986408
lmo0376	lmo0376	LMRG_00068	hypothetical protein	H7858_peg_2794	Transcriptional regulator2C DeoR family	0.289192	1.21643	0.0296108	1.80715
lmo0125	lmo0125	LMRG_02374	hypothetical protein	H7858_peg_145	FIG00774093: hypothetical protein	0.426281	1.21591	0.274226	1.36846
lmo0255	lmo0255	LMRG_02654	predicted protein			0.398562	1.21587
dnaK	lmo1473	LMRG_00926	chaperone DnaK	H7858_peg_1341	Chaperone protein DnaK	0.348662	1.21482	0.0410238	1.64256
lmo2835	lmo2835	LMRG_01863	sugar phosphate isomerase/epimerase family protein YcjR	H7858_peg_2642	Sugar phosphate isomerases/epimerases family protein YcjR	0.363392	1.21229	0.0995064	0.759998
lmo2243	lmo2243	LMRG_01589	ADA regulatory protein/Methylated-DNA-protein-cysteine methyltransferase	H7858_peg_2858	ADA regulatory protein / Methylated-DNA--protein-cysteine methyltransferase (EC 2.1.1.63)	0.264398	1.21223	0.0816934	1.29011
		LMRG_05025				0.117103	1.21186
lmo0494	lmo0494	LMRG_00175	lipase/acylhydrolase	H7858_peg_363	lipase/acylhydrolase family protein	0.189344	1.21177	0.00626797	1.64683
lmo0396	lmo0396	LMRG_00089	pyrroline-5-carboxylate reductase	H7858_peg_2814	Pyrroline-5-carboxylate reductase (EC 1.5.1.2)	0.240845	1.21068	0.26072	1.10935
lmo0034	lmo0034	LMRG_02463	cellobiose-specificC PTS system II component	H7858_peg_46	PTS system2C cellobiose-specific IIC component (EC 2.7.1.69)	0.374196	1.21008	0.00891547	2.08106
lmo2480	lmo2480	LMRG_01768	hexapeptide transferase	H7858_peg_2304	acetyltransferase	0.242022	1.20998	0.0354289	1.40624
lmo0413	lmo0413	LMRG_00105	hypothetical protein			0.124453	1.20913
lmo1965	lmo1965	LMRG_01112	ADP-ribose pyrophosphatase	H7858_peg_1832	ADP-ribose pyrophosphatase (EC 3.6.1.13)	0.258054	1.20878	0.122045	0.805032
atpD2	lmo2529	LMRG_01719	ATP synthase F1 beta subunit	H7858_peg_2355	ATP synthase beta chain (EC 3.6.3.14)	0.423133	1.20858	0.0599793	1.62788
oxaA2	lmo1379	LMRG_00831	membrane protein oxaA 2	H7858_peg_1246	Inner membrane protein translocase component YidC2C OxaA protein	0.190566	1.2084	0.105302	1.1821
lmo2698	lmo2698	LMRG_01999	transcription regulator	H7858_peg_2506	phosphosugar-binding transcriptional regulator2C RpiR family	0.248465	1.20772	0.227267	1.15602
recF	lmo0005	LMRG_02433	DNA replication and repair protein recF	H7858_peg_5	DNA recombination and repair protein RecF	0.145808	1.20756	0.00265347	1.3769
lmo0771	lmo0771	LMRG_00459	hypothetical protein	H7858_peg_627	FIG00774365: hypothetical protein	0.0521562	1.20721	0.244836	1.10685
		LMRG_02190	hypothetical protein	H7858_peg_2452	FIG00774129: hypothetical protein	0.268983	1.20693	0.0792181	2.46774
alaS	lmo1504	LMRG_01466	alanyl-tRNA synthetase	H7858_peg_1372	Alanyl-tRNA synthetase (EC 6.1.1.7)	0.219113	1.20543	0.00682686	1.39755
orfA	lmo1408	LMRG_00860	hypothetical protein	H7858_peg_1275	Transcriptional regulator2C PadR family	0.21308	1.20458	0.0975257	1.30108
lmo2022	lmo2022	LMRG_01171	cysteine desulfurase	H7858_peg_1881	Cysteine desulfurase (EC 2.8.1.7)	0.280294	1.20316	0.318607	1.00952
lmo2115	lmo2115	LMRG_01269	hypothetical protein	H7858_peg_1979	Bacitracin export permease protein BceB	0.345507	1.20206	0.00183961	1.74298
fosX	lmo1702	LMRG_02776	fosfomycin resistance protein FosX	H7858_peg_1578	Fosfomycin resistance protein FosX	0.23582	1.20149	0.00815246	1.36861
lmo0143	lmo0143	LMRG_02396	hypothetical protein			0.358229	1.20033
lmo1637	lmo1637	LMRG_01329	ABC-2 type transport system permease	H7858_peg_1510	ABC transporter2C permease protein	0.334653	1.20025	0.0778976	1.36881
lmo0868	lmo0868	LMRG_02292	hypothetical protein	H7858_peg_725	FIG00774733: hypothetical protein	0.189039	1.19872	0.0399765	1.81562
lmo0024	lmo0024	LMRG_02453	mannose-specific PTS system IID component	H7858_peg_30	hypothetical protein	0.413104	1.19751	0.0473649	4.31162
		LMRG_01308	hypothetical protein			0.220014	1.19642
lmo2677	lmo2677	LMRG_02222	alpha/beta fold family hydrolase	H7858_peg_2486	hydrolase2C alpha/beta fold family	0.252253	1.19602	1.52e-05	2.23235
lmo2733	lmo2733	LMRG_01963	hypothetical protein	H7858_peg_2542	PTS system2C fructose-specific IIABC component (EC 2.7.1.69)	0.3359	1.19588	0.0229063	2.03701
recO	lmo1460	LMRG_00912	DNA repair protein RecO	H7858_peg_1327	DNA recombination and repair protein RecO	0.28365	1.19507	0.147104	0.817555
lmo1170	lmo1170	LMRG_00613	hypothetical protein	H7858_peg_1028	Threonine kinase in B12 biosynthesis	0.351074	1.19499	0.0744335	1.35223
lmo2292	lmo2292	LMRG_01540	gp11			0.441248	1.19297
		T-box_1547816				0.096335	1.19219
lmo2244	lmo2244	LMRG_01588	ribosomal large subunit pseudouridine synthase D	H7858_peg_2859	Similar to ribosomal large subunit pseudouridine synthase D2C Bacillus subtilis YhcT type	0.256897	1.1891	0.0250659	1.34769
lmo2135	lmo2135	LMRG_02805	fructose-specific PTS system IIC component	H7858_peg_2000	PTS system2C fructose-specific IIBC component (EC 2.7.1.69)	0.407773	1.1891	0.0992586	0.981769
lmo2144	lmo2144	LMRG_01688	hypothetical protein	H7858_peg_2009	Transcriptional regulator2C GntR family	0.255737	1.18799	0.0160702	1.53965
lmo0474	lmo0474	LMRG_00155	hypothetical protein	H7858_peg_341	FIG00775117: hypothetical protein	0.178725	1.18784	0.143548	1.6998
lmo0979	lmo0979	LMRG_02079	antibiotic transport system ATP-binding protein	H7858_peg_839	ABC transporter2C ATP-binding protein	0.27692	1.18764	0.0218202	2.11082
lmo2114	lmo2114	LMRG_01268	hypothetical protein	H7858_peg_1978	Bacitracin export ATP-binding protein BceA	0.269269	1.18546	0.0237131	1.52548
lmo2066	lmo2066	LMRG_01216	hypothetical protein	H7858_peg_1929	FIG00774898: hypothetical protein	0.344287	1.18525	0.29309	1.06665
		LMRG_02395	hypothetical protein			0.401518	1.18512
lmo0532	lmo0532	LMRG_00214	hypothetical protein	H7858_peg_399	FIG00774363: hypothetical protein	0.263246	1.18506	7.5e-05	2.35666
ackA2	lmo1168	LMRG_00611	acetate kinase	H7858_peg_1026	Propionate kinase2C propanediol utilization (EC 2.7.2.1)	0.30197	1.18497	0.203571	1.2613
lmo0987	lmo0987	LMRG_02087	ABC-2 type transport system permease	H7858_peg_846	ABC transporter2C permease protein	0.341099	1.18403	0.175413	1.1987
rpsU	lmo1469	LMRG_00922	30S ribosomal protein S21	H7858_peg_1337	SSU ribosomal protein S21p	0.405908	1.18304	0.30246	1.16411
lmo1691	lmo1691	LMRG_02765	dUTP pyrophosphatase	H7858_peg_1567	Deoxyuridine 5'-triphosphate nucleotidohydrolase (EC 3.6.1.23)	0.234039	1.18267	0.0224069	1.36255
lmo0479	lmo0479	LMRG_02884	secreted protein			0.317053	1.18231
atpC	lmo2528	LMRG_01720	ATP synthase F1 epsilon subunit	H7858_peg_2354	ATP synthase epsilon chain (EC 3.6.3.14)	0.263534	1.18135	0.024123	1.6464
lmo1285	lmo1285	LMRG_00735	hypothetical protein	H7858_peg_1145	Succinyl-CoA synthetase2C alpha subunit-related enzymes	0.281695	1.18093	0.273238	1.09465
greA	lmo1496	LMRG_01474	transcription elongation factor greA	H7858_peg_1364	Transcription elongation factor GreA	0.267268	1.17934	0.335917	1.02972
lmo0744	lmo0744	LMRG_00432	hypothetical protein	H7858_peg_605	ABC transporter2C ATP-binding protein	0.35752	1.17888	0.0970301	0.917276
lmo1296	lmo1296	LMRG_02975	GTP-binding protein HflX	H7858_peg_1158	GTP-binding protein HflX	0.215799	1.1786	0.297565	0.990891
lmo2119	lmo2119	LMRG_01273	hypothetical protein	H7858_peg_1983	uncharacterized secreted protein2C YBBR Bacillus subtilis homolog	0.371008	1.17844	0.197541	1.13669
ispH	lmo1451	LMRG_00903	LytB protein	H7858_peg_1318	4-hydroxy-3-methylbut-2-enyl diphosphate reductase (EC 1.17.1.2)	0.29874	1.17771	0.00269986	1.59495
lmo1940	lmo1940	LMRG_01087	L-asparaginase	H7858_peg_1807	L-asparaginase (EC 3.5.1.1)	0.222115	1.17642	0.0227049	1.30238
ftsZ	lmo2032	LMRG_01181	cell division protein FtsZ	H7858_peg_1897	Cell division protein FtsZ (EC 3.4.24.-)	0.228382	1.17563	0.0033577	1.48896
lmo0286	lmo0286	LMRG_02585	aminotransferase	H7858_peg_2703	Glutamine-dependent 2-keto-4-methylthiobutyrate transaminase	0.283092	1.17487	0.130666	1.40183
lmo0996	lmo0996	LMRG_02096	methylated-DNA-[protein]-cysteine S-methyltransferase	H7858_peg_855	Methylated-DNA--protein-cysteine methyltransferase (EC 2.1.1.63)	0.321203	1.17441	0.0919588	1.29339
lmo2814	lmo2814	LMRG_01884	hypothetical protein	H7858_peg_2622	Transcriptional regulator2C TetR family	0.362925	1.17427	0.296861	1.11805
nadD	lmo1488	LMRG_00941	nicotinate nucleotide adenylyltransferase	H7858_peg_1356	Nicotinate-nucleotide adenylyltransferase (EC 2.7.7.18)	0.184165	1.17421	0.011632	1.4046
lmo1529	lmo1529	LMRG_01441	hypothetical protein	H7858_peg_1398	Preprotein translocase subunit YajC (TC 3.A.5.1.1)	0.170578	1.17419	0.346587	1.013
ung2	lmo1227	LMRG_00673	uracil-DNA glycosylase	H7858_peg_1084	Uracil-DNA glycosylase2C family 1	0.273249	1.1737	0.0017196	1.67594
lmo2640	lmo2640	LMRG_02185	heptaprenyl diphosphate synthase component I	H7858_peg_2448	Heptaprenyl diphosphate synthase component I (EC 2.5.1.30)	0.294942	1.17344	0.0137704	1.40316
		LMRG_02892	predicted protein			0.283371	1.17297
purC	lmo1772	LMRG_02499	phosphoribosylaminoimidazole-succinocarboxamide synthase	H7858_peg_1645	Phosphoribosylaminoimidazole-succinocarboxamide synthase (EC 6.3.2.6)	0.231359	1.17259	0.0776795	1.37629
lmo1066	lmo1066	LMRG_00528	myo-inositol-1(or 4)-monophosphatase	H7858_peg_923	Inositol-1-monophosphatase (EC 3.1.3.25)	0.237006	1.17244	0.247677	1.09538
lmo2160	lmo2160	LMRG_01672	sugar phosphate isomerase/epimerase	H7858_peg_2025	Inosose isomerase (EC 5.3.99.-)	0.364556	1.17237	0.287372	1.02137
lmo2134	lmo2134	LMRG_02806	fructose-bisphosphate aldolase class II	H7858_peg_1999	Tagatose-12C6-bisphosphate aldolase AgaY (EC 4.1.2.-)	0.439928	1.17061	0.138892	1.40961
lmo1452	lmo1452	LMRG_00904	hypothetical protein	H7858_peg_1319	FIG146262: hypothetical protein	0.313916	1.1701	0.309128	1.00929
lmo0406	lmo0406	LMRG_00099	lactoylglutathione lyase	H7858_peg_2831	Possible glyoxylase family protein (Lactoylglutathione lyase) (EC 4.4.1.5)	0.249923	1.1698	0.000716707	0.524699
fapR	lmo1810	LMRG_00957	fatty acid biosynthesis transcriptional regulator	H7858_peg_1672	Transcription factor fapR	0.264686	1.16976	0.223533	1.1639
lmo0218	lmo0218	LMRG_02640	S1 RNA binding domain-containing protein	H7858_peg_234	RNA binding protein2C contains ribosomal protein S1 domain	0.329633	1.16911	0.165117	0.772445
rpsO	lmo1330	LMRG_00780	30S ribosomal protein S15	H7858_peg_1193	SSU ribosomal protein S15p (S13e)	0.390621	1.16812	0.0563994	1.40792
lmo2784	lmo2784	LMRG_01913	lichenan operon transcriptional antiterminator	H7858_peg_2596	Transcriptional antiterminator of lichenan operon2C BglG family	0.249048	1.16808	0.0131776	0.603123
lmo1893	lmo1893	LMRG_01040	hypothetical protein	H7858_peg_1755	Hypothetical protein in cluster with penicillin-binding protein PBP12C Listerial type	0.226594	1.16785	0.249221	1.12432
lmo0127	lmo0127	LMRG_02376	hypothetical protein	H7858_peg_147	FIG00774804: hypothetical protein	0.411063	1.16758	0.251791	1.42623
lmo1696	lmo1696	LMRG_02770	hypothetical protein	H7858_peg_1572	hypothetical protein	0.189955	1.16751	0.235717	1.15518
lmo0487	lmo0487	LMRG_00168	ADP-ribose pyrophosphatase	H7858_peg_356	ADP-ribose pyrophosphatase (EC 3.6.1.13)	0.223012	1.16704	0.279384	0.871289
lmo2797	lmo2797	LMRG_01900	mannitol-specific PTS system IIA component	H7858_peg_2606	PTS system2C mannitol-specific IIA component (EC 2.7.1.69)	0.379375	1.16684	0.234667	1.2149
atpG	lmo2530	LMRG_01718	ATP synthase F1 gamma subunit	H7858_peg_2356	ATP synthase gamma chain (EC 3.6.3.14)	0.364323	1.16651	0.108125	1.42278
lmo0575	lmo0575	LMRG_00257	GntR family transcriptional regulator	H7858_peg_442	Transcriptional regulator2C GntR family	0.290841	1.16611	1.7e-05	2.27508
lmo1490	lmo1490	LMRG_00943	shikimate 5-dehydrogenase	H7858_peg_1358	Shikimate 5-dehydrogenase I alpha (EC 1.1.1.25)	0.247006	1.16568	0.000730366	1.53495
citB	lmo1641	LMRG_01325	aconitate hydratase 1	H7858_peg_1514	Aconitate hydratase (EC 4.2.1.3)	0.202455	1.16568	1.04e-05	2.65569
lmo2568	lmo2568	LMRG_02700	hypothetical protein	H7858_peg_2392	FIG00774092: hypothetical protein	0.0731105	1.16492	0.000812541	3.04543
lmo2358	lmo2358	LMRG_01484	glucosamine-6-phosphate deaminase	H7858_peg_2182	Glucosamine-6-phosphate deaminase (EC 3.5.99.6)	0.225401	1.16459	0.255377	1.13886
lmo0124	lmo0124	LMRG_02373	hypothetical protein	H7858_peg_144	FIG00774673: hypothetical protein	0.430563	1.16396	0.310267	1.28669
lmo2218	lmo2218	LMRG_01614	hypothetical protein	H7858_peg_2085	Hypothetical protein SAV1840	0.27438	1.16389	0.071877	1.50016
		LMRG_05012				0.24759	1.16308
		LMRG_02575	type I restriction-modification system			0.346237	1.16195
lmaD	lmo0115	LMRG_02364	LmaD	H7858_peg_135	Listeria protein LmaD2C associated with virulence	0.32429	1.16157	0.331374	0.856643
leuS	lmo1660	LMRG_01307	leucyl-tRNA synthetase	H7858_peg_1534	Leucyl-tRNA synthetase (EC 6.1.1.4)	0.292212	1.16138	2.66e-05	1.85151
fabG	lmo1807	LMRG_00954	3-oxoacyl-[acyl-carrier-protein] reductase	H7858_peg_1669	3-oxoacyl-[acyl-carrier protein] reductase (EC 1.1.1.100)	0.328621	1.1613	0.141906	1.25522
lmo2813	lmo2813	LMRG_01885	hypothetical protein	H7858_peg_2621	FIG00774137: hypothetical protein	0.359173	1.16118	0.239378	1.18649
noc	lmo2794	LMRG_01903	nucleoid occlusion protein	H7858_peg_2603	Chromosome (plasmid) partitioning protein ParB / Stage 0 sporulation protein J	0.279733	1.16108	0.0926735	1.19264
ppaC	lmo1448	LMRG_00900	manganese-dependent inorganic pyrophosphatase	H7858_peg_1315	Manganese-dependent inorganic pyrophosphatase (EC 3.6.1.1)	0.245251	1.16085	0.00412358	1.39315
lmo2703	lmo2703	LMRG_01994	hypothetical protein	H7858_peg_2513	FIG000557: hypothetical protein co-occurring with RecR	0.209757	1.16069	0.191737	0.876228
lmo1456	lmo1456	LMRG_00908	hypothetical protein	H7858_peg_1323	FIG00774729: hypothetical protein	0.304918	1.16033	0.0656737	1.22865
addB	lmo2268	LMRG_01562	ATP-dependent nuclease subunit B	H7858_peg_2090	ATP-dependent nuclease2C subunit B	0.304651	1.1589	0.206021	0.960083
lmo0120	lmo0120	LMRG_02369	hypothetical protein	H7858_peg_140	FIG00774110: hypothetical protein	0.405076	1.15876	0.33785	0.97558
lmo0614	lmo0614	LMRG_00297	hypothetical protein	H7858_peg_481	acetyltransferase2C GNAT family	0.304116	1.15782	0.219252	1.15596
lmo1478	lmo1478	LMRG_00931	MarR family transcriptional regulator	H7858_peg_1346	transcriptional regulator2C MerR family	0.421151	1.15692	0.0826108	1.52346
lmo2579	lmo2579	LMRG_02689	hypothetical protein	H7858_peg_2404	FIG00774991: hypothetical protein	0.314441	1.15692	0.0291255	1.40313
lmo1661	lmo1661	LMRG_01306	radical SAM protein	H7858_peg_1535	COG1242: Predicted Fe-S oxidoreductase	0.251671	1.15631	0.000363799	1.87363
bvrC	lmo2786	LMRG_01911	ADP-ribosylglycohydrolase			0.331899	1.15614
		LMRG_02981	hypothetical protein	H7858_peg_1910	FIG00775574: hypothetical protein	0.305986	1.15613	0.124458	1.51926
lmo2440	lmo2440	LMRG_01808	hypothetical protein	H7858_peg_2265	FIG00774812: hypothetical protein	0.27551	1.15599	0.128223	1.27711
lmo2484	lmo2484	LMRG_01764	membrane protein	H7858_peg_2308	membrane protein	0.285042	1.15559	0.0735811	0.650668
acpP	lmo1806	LMRG_00953	acyl carrier protein	H7858_peg_1668	Acyl carrier protein	0.403197	1.15468	0.349547	1.144
lmo0478	lmo0478	LMRG_02885	secreted protein	H7858_peg_345	putative secreted protein	0.441436	1.15417	0.000177384	3.59836
lmo1018	lmo1018	LMRG_02118	copper homeostasis protein	H7858_peg_879	Cytoplasmic copper homeostasis protein cutC	0.244959	1.15384	0.177077	1.21423
fumC	lmo2225	LMRG_01607	fumarate hydratase class II	H7858_peg_2840	Fumarate hydratase class II (EC 4.2.1.2)	0.255447	1.15301	0.00176833	0.633961
lmo0109	lmo0109	LMRG_02358	hypothetical protein	H7858_peg_129	Transcriptional regulator2C AraC family	0.268126	1.15298	0.000101797	1.84384
lmo2105	lmo2105	LMRG_01258	ferrous iron transporter B	H7858_peg_1968	Ferrous iron transport protein B	0.368946	1.1515	0.034309	1.69387
secA1	lmo2510	LMRG_01738	preprotein translocase SecA subunit	H7858_peg_2334	Protein export cytoplasm protein SecA ATPase RNA helicase (TC 3.A.5.1.1)	0.12777	1.15126	0.241981	1.18463
lmo1431	lmo1431	LMRG_00883	hypothetical protein	H7858_peg_1298	ABC transporter ATP-binding protein uup	0.316532	1.14902	0.0387854	1.3185
trmB	lmo1615	LMRG_01351	tRNA (guanine-N(7)-)-methyltransferase	H7858_peg_1485	tRNA (guanine46-N7-)-methyltransferase (EC 2.1.1.33)	0.258921	1.14812	0.221928	1.16198
lmo0315	lmo0315	LMRG_00008	TENA/THI-4 family protein	H7858_peg_2735	Thiaminase II (EC 3.5.99.2)	0.388005	1.14575	0.0162189	2.35851
lmo1492	lmo1492	LMRG_00945	HAD superfamily phosphatase	H7858_peg_1360	FIG001553: Hydrolase2C HAD subfamily IIIA	0.288364	1.1455	0.12151	1.2517
lmo2641	lmo2641	LMRG_02186	trans-hexaprenyltranstransferase	H7858_peg_2449	Heptaprenyl diphosphate synthase component II (EC 2.5.1.30)	0.310759	1.14498	0.175691	1.13657
lmo2843	lmo2843	LMRG_01855	hypothetical protein	H7858_peg_2649	FIG00774131: hypothetical protein	0.19148	1.14461	0.123652	0.685585
lmo1021	lmo1021	LMRG_02121	two-component sensor histidine kinase	H7858_peg_882	hypothetical protein	0.305185	1.14435	0.319499	0.957962
hemL2	lmo1685	LMRG_02759	"glutamate-1-semialdehyde 2,1-aminomutase 2"	H7858_peg_1561	Glutamate-1-semialdehyde aminotransferase (EC 5.4.3.8)	0.305452	1.14379	0.00166263	1.6156
ileS	lmo2019	LMRG_01168	isoleucyl-tRNA synthetase	H7858_peg_1878	Isoleucyl-tRNA synthetase (EC 6.1.1.5)	0.39558	1.14266	0.0106834	1.49545
lmo0495	lmo0495	LMRG_00176	hypothetical protein	H7858_peg_364	Permease of the drug/metabolite transporter (DMT) superfamily	0.287259	1.14201	0.00619621	1.54315
lmo1128	lmo1128	LMRG_00570	hypothetical protein	H7858_peg_983	FIG00774090: hypothetical protein	0.414931	1.14198	0.2399	0.840305
lmo1410	lmo1410	LMRG_00862	hypothetical protein	H7858_peg_1277	FIG00774516: hypothetical protein	0.355384	1.14084	0.316369	1.07745
lmo0643	lmo0643	LMRG_00330	transaldolase	H7858_peg_506	Transaldolase (EC 2.2.1.2)	0.402359	1.14079	0.235455	1.5711
fabD	lmo1808	LMRG_00955	malonyl CoA-acyl carrier protein transacylase	H7858_peg_1670	Malonyl CoA-acyl carrier protein transacylase (EC 2.3.1.39)	0.37578	1.13986	0.0523945	1.19183
lmo2049	lmo2049	LMRG_01199	hypothetical protein	H7858_peg_1912	FIG007079: UPF0348 protein family	0.340852	1.13983	0.00357424	1.8457
lmo0189	lmo0189	LMRG_02754	veg	H7858_peg_205	Veg protein	0.366872	1.13903	0.0288862	0.631055
gadA	lmo0447	LMRG_00139	glutamate decarboxylase			0.361522	1.13674
		PyrR_1874665				0.325314	1.13604
lapB	lmo2164	LMRG_01668	hypothetical protein	H7858_peg_2029	Transcriptional regulator2C AraC family	0.315749	1.13597	0.0094398	0.644044
lmo1508	lmo1508	LMRG_01462	sensor histidine kinase	H7858_peg_1376	Sensor protein basS/pmrB (EC 2.7.3.-)	0.272398	1.1358	0.254866	0.997936
lmo1926	lmo1926	LMRG_01073	chorismate mutase	H7858_peg_1791	Chorismate mutase II (EC 5.4.99.5)	0.259209	1.1343	0.0814651	1.23712
lmo1626	lmo1626	LMRG_01340	hypothetical protein	H7858_peg_1498	FIG00774419: hypothetical protein	0.35681	1.13182	0.259707	1.14836
lmo1284	lmo1284	LMRG_00734	hypothetical protein	H7858_peg_1144	Acyl-phosphate:glycerol-3-phosphate O-acyltransferase PlsY	0.252835	1.1318	0.172638	1.11612
tgt	lmo1530	LMRG_01440	queuine tRNA-ribosyltransferase	H7858_peg_1399	tRNA-guanine transglycosylase (EC 2.4.2.29)	0.327607	1.13159	0.295921	0.972391
lmo0792	lmo0792	LMRG_00480	hydrolase	H7858_peg_648	hydrolase2C carbon-nitrogen family	0.344531	1.1311	0.00560348	1.52764
		LMRG_00052	hypothetical protein	H7858_peg_2783	FIG00774220: hypothetical protein	0.401097	1.13105	0.183161	1.32088
lmo1323	lmo1323	LMRG_00773	hypothetical protein	H7858_peg_1186	COG2740: Predicted nucleic-acid-binding protein implicated in transcription termination	0.346724	1.13069	0.0245404	1.38434
alr	lmo0886	LMRG_02310	alanine racemase	H7858_peg_743	Alanine racemase (EC 5.1.1.1)	0.321461	1.13063	0.0393792	1.32576
lmo1468	lmo1468	LMRG_00921	hypothetical protein	H7858_peg_1336	Transamidase GatB domain protein	0.418557	1.12884	0.31883	1.02554
atpA2	lmo2531	LMRG_01717	ATP synthase F1 alpha subunit	H7858_peg_2357	ATP synthase alpha chain (EC 3.6.3.14)	0.431723	1.12873	0.0676835	1.49043
lmo2288	lmo2288	LMRG_01544	gp15			0.441624	1.12763
lmo0122	lmo0122	LMRG_02371	hypothetical protein	H7858_peg_142	Phage tail fiber	0.432686	1.12626	0.35375	0.942443
lmo1035	lmo1035	LMRG_00496	hypothetical protein	H7858_peg_896	PTS system2C beta-glucoside-specific IIB component (EC 2.7.1.69) / PTS system2C beta-glucoside-specific IIC component (EC 2.7.1.69) / PTS system2C beta-glucoside-specific IIA component (EC 2.7.1.69)	0.369863	1.12574	0.0529242	0.682214
gpsB	lmo1888	LMRG_01035	cell cycle protein gpsB	H7858_peg_1750	Cell division protein GpsB2C coordinates the switch between cylindrical and septal cell wall synthesis by re-localization of PBP1	0.354908	1.1254	0.281332	0.916474
lmo2445	lmo2445	LMRG_01803	internalin	H7858_peg_2271	Internalin-like protein Lmo2445 homolog	0.399409	1.12484	0.12553	0.900927
lmo0985	lmo0985	LMRG_02085	hypothetical protein	H7858_peg_844	FIG00774691: hypothetical protein	0.338135	1.12131	0.253586	1.16876
infB	lmo1325	LMRG_00775	translation initiation factor IF-2	H7858_peg_1188	Translation initiation factor 2	0.434988	1.12008	0.0475282	1.39035
leuB	lmo1988	LMRG_01136	3-isopropylmalate dehydrogenase	H7858_peg_1848	3-isopropylmalate dehydrogenase (EC 1.1.1.85)	0.406739	1.1195	0.287852	0.903491
lmo1311	lmo1311	LMRG_00761	hypothetical protein	H7858_peg_1174	FIG00774327: hypothetical protein	0.379151	1.1188	0.309812	1.05239
ftsA	lmo2033	LMRG_01182	cell division protein FtsA	H7858_peg_1898	Cell division protein FtsA	0.201541	1.1187	0.196713	1.1605
lmo0234	lmo0234	LMRG_02672	hypothetical protein	H7858_peg_262	Membrane-associated protein containing a homolog of PilT-like ATPase N-terminal domain2C YACL B.subtilis ortholog	0.427259	1.1184	0.32591	1.05801
lmo2520	lmo2520	LMRG_01728	O-succinylbenzoic acid synthetase	H7858_peg_2346	O-succinylbenzoate-CoA synthase (EC 4.2.1.-)	0.284207	1.11802	0.210095	1.14978
lmo0128	lmo0128	LMRG_02377	hypothetical protein	H7858_peg_148	Holin	0.422935	1.1163	0.325471	1.32513
lmo1436	lmo1436	LMRG_00888	asparate kinase	H7858_peg_1303	Aspartokinase (EC 2.7.2.4)	0.380268	1.11539	0.000302437	1.73557
lmo1324	lmo1324	LMRG_00774	hypothetical protein	H7858_peg_1187	ribosomal protein L7Ae family protein	0.368486	1.11523	0.126336	1.30061
lmo2195	lmo2195	LMRG_01637	peptide/nickel transport system permease	H7858_peg_2062	Oligopeptide transport system permease protein OppB (TC 3.A.1.5.1)	0.423528	1.1146	0.0720899	1.40703
parB	lmo2790	LMRG_01907	ParB family chromosome partitioning protein	H7858_peg_2599	Chromosome (plasmid) partitioning protein ParB-2	0.314179	1.11377	0.301996	0.918966
lmo0559	lmo0559	LMRG_00241	hypothetical protein	H7858_peg_426	magnesium transporter2C CorA family	0.345994	1.11335	0.00279393	0.548467
lmo1036	lmo1036	LMRG_02973	hypothetical protein	H7858_peg_897	FIG00774052: hypothetical protein	0.311814	1.11153	0.34828	1.02326
lmo0511	lmo0511	LMRG_00192	hypothetical protein	H7858_peg_379	glutamine amidotransferase2C class I	0.317313	1.11122	0.204661	1.20283
lmo1718	lmo1718	LMRG_02553	hypothetical protein	H7858_peg_1593	Outer surface protein of unknown function2C cellobiose operon	0.387567	1.11122	0.000562619	1.82758
lmo1062	lmo1062	LMRG_00524	hypothetical protein			0.359644	1.11098
murE	lmo2038	LMRG_01187	UDP-N-acetylmuramoyl-L-alanyl-D-glutamate-2	H7858_peg_1902	UDP-N-acetylmuramoylalanyl-D-glutamate--22C6-diaminopimelate ligase (EC 6.3.2.13)	0.12638	1.11076	0.168185	1.13692
rbfA	lmo1327	LMRG_00777	ribosome-binding factor A	H7858_peg_1190	Ribosome-binding factor A	0.31991	1.11037	0.110702	1.29598
parE	lmo1286	LMRG_00736	DNA topoisomerase IV B subunit	H7858_peg_1146	Topoisomerase IV subunit B (EC 5.99.1.-)	0.293852	1.10979	0.000981365	1.44825
lmo1794	lmo1794	LMRG_02818	hypothetical protein	H7858_peg_1656	FIG00774277: hypothetical protein	0.342328	1.10958	0.0660735	1.45575
lmo1964	lmo1964	LMRG_01111	ABC-2 type transport system ATP-binding protein	H7858_peg_1831	ABC transporter2C ATP-binding protein	0.354192	1.10937	0.262741	0.975968
lmo0035	lmo0035	LMRG_02464	hypothetical protein	H7858_peg_47	putative glucosamine-fructose-6-phosphate aminotransferase	0.415336	1.10869	0.32415	1.11967
lmo2265	lmo2265	LMRG_01566	hypothetical protein	H7858_peg_2881	Uncharacterized protein UPF0344	0.316271	1.10835	0.296626	0.945005
lmo2298	lmo2298	LMRG_01534	phage minor capsid protein	H7858_peg_2115	protein gp4	0.427649	1.10834	0.0950744	1.90541
proB	lmo1260	LMRG_00709	glutamate 5-kinase	H7858_peg_1124	Glutamate 5-kinase (EC 2.7.2.11)	0.326589	1.10808	0.00462158	1.46889
lmo0629	lmo0629	LMRG_00312	hypothetical protein	H7858_peg_496	Isochorismatase (EC 3.3.2.1)	0.339619	1.1071	0.00129019	0.553181
lmo0440	lmo0440	LMRG_00132	hypothetical protein	H7858_peg_315	hypothetical protein	0.374423	1.10692	0.138618	1.83269
lmo1743	lmo1743	LMRG_02528	hypothetical protein	H7858_peg_1615	FIG00774677: hypothetical protein	0.376457	1.1067	0.210366	1.14214
dnaN	lmo0002	LMRG_02430	DNA polymerase III beta subunit	H7858_peg_2	DNA polymerase III beta subunit (EC 2.7.7.7)	0.375102	1.10588	0.0355701	1.28144
ade	lmo1742	LMRG_02529	adenine deaminase	H7858_peg_1614	Adenine deaminase (EC 3.5.4.2)	0.175409	1.10481	0.0625047	1.21873
		LMRG_05032				0.385149	1.10481
dnaC	lmo0054	LMRG_02483	replicative DNA helicase	H7858_peg_66	Replicative DNA helicase (EC 3.6.1.-) [SA14-24]	0.181137	1.10355	0.0277109	1.25949
lmo0086	lmo0086	LMRG_02335	hypothetical protein	H7858_peg_105	FIG00774455: hypothetical protein	0.402569	1.10341	0.208196	1.08988
		LMRG_05029				0.398986	1.10339
pykA	lmo1570	LMRG_01397	pyruvate kinase	H7858_peg_1440	Pyruvate kinase (EC 2.7.1.40)	0.446856	1.10331	0.00674951	1.50096
atpF	lmo2533	LMRG_01715	ATP synthase F0 B subunit	H7858_peg_2359	ATP synthase B chain (EC 3.6.3.14)	0.410244	1.1031	0.145462	1.29716
atpB	lmo2535	LMRG_01713	ATP synthase F0 A subunit	H7858_peg_2361	ATP synthase A chain (EC 3.6.3.14)	0.440306	1.10306	0.207381	1.28936
lmo1683	lmo1683	LMRG_02757	fur family transcriptional regulator	H7858_peg_1559	Peroxide stress regulator PerR2C FUR family	0.216101	1.10264	0.24587	0.891894
lmo0554	lmo0554	LMRG_00236	hypothetical protein	H7858_peg_421	NADH-dependent butanol dehydrogenase A (EC 1.1.1.-)	0.19026	1.10212	0.066474	0.558911
lmo0805	lmo0805	LMRG_02792	hypothetical protein			0.347451	1.10179
lmo2342	lmo2342	LMRG_01501	ribosomal small subunit pseudouridine synthase A	H7858_peg_2165	Ribosomal small subunit pseudouridine synthase A (EC 4.2.1.70)	0.358465	1.10113	0.00252016	1.60542
lmo1825	lmo1825	LMRG_00972	phosphopantothenoylcysteine decarboxylase/phosphopantothenate-cysteine ligase	H7858_peg_1687	Phosphopantothenoylcysteine decarboxylase (EC 4.1.1.36) / Phosphopantothenoylcysteine synthetase (EC 6.3.2.5)	0.320686	1.0997	0.00367741	1.51216
lmo0640	lmo0640	LMRG_00326	oxidoreductase	H7858_peg_503	Oxidoreductase2C aldo/keto reductase family	0.347936	1.09823	0.0203269	1.3515
lmo2518	lmo2518	LMRG_01730	transcriptional regulator LytR	H7858_peg_2343	Cell envelope-associated transcriptional attenuator LytR-CpsA-Psr2C subfamily F2 (as in PMID19099556)	0.420355	1.09766	0.316817	0.902746
lmo1235	lmo1235	LMRG_00681	asparate kinase	H7858_peg_1091	Aspartokinase (EC 2.7.2.4)	0.328874	1.09738	0.0340312	1.32674
lmo1719	lmo1719	LMRG_02552	lichenan-specific phosphotransferase enzyme IIA component	H7858_peg_1594	PTS system2C beta-glucoside-specific IIA component (EC 2.7.1.69)%3B PTS system2C cellobiose-specific IIA component (EC 2.7.1.69)	0.358937	1.09719	0.0030129	1.7298
lmo1023	lmo1023	LMRG_02123	ktr system potassium uptake protein C	H7858_peg_884	Trk system potassium uptake protein TrkA	0.313392	1.09707	0.329849	0.969402
lmo1721	lmo1721	LMRG_02550	hypothetical protein	H7858_peg_1596	NtrC family Transcriptional regulator2C ATPase domain	0.440117	1.09447	0.271253	1.11894
lmo1336	lmo1336	LMRG_00786	5-formyltetrahydrofolate cyclo-ligase	H7858_peg_1199	5-formyltetrahydrofolate cyclo-ligase (EC 6.3.3.2)	0.365252	1.09298	0.0678866	1.29796
lmo1963	lmo1963	LMRG_01110	ABC-2 type transport system permease	H7858_peg_1830	ABC transporter2C permease protein	0.307316	1.09294	0.272247	1.10164
lmo0357	lmo0357	LMRG_00048	fructose-specific PTS system IIA component	H7858_peg_2779	PTS system2C fructose-specific IIA component (EC 2.7.1.69)	0.371465	1.09257	0.313217	0.622563
lmo1045	lmo1045	LMRG_00506	molybdopterin converting factor	H7858_peg_906	Molybdenum cofactor biosynthesis protein MoaD	0.437275	1.09196	0.113828	1.29493
lmo0911	lmo0911	LMRG_02011	hypothetical protein	H7858_peg_770	FIG00774593: hypothetical protein	0.34842	1.09156	0.000111338	0.45676
lmo0966	lmo0966	LMRG_02065	hypothetical protein	H7858_peg_825	FIG00774263: hypothetical protein	0.361053	1.08999	0.198918	0.895042
lmo1843	lmo1843	LMRG_00990	ribosomal large subunit pseudouridine synthase D	H7858_peg_1705	Ribosomal large subunit pseudouridine synthase D (EC 4.2.1.70)	0.370322	1.08937	0.17458	1.17513
lmo2586	lmo2586	LMRG_02681	formate dehydrogenase alpha subunit	H7858_peg_2411	Formate dehydrogenase related protein	0.400676	1.08868	0.0055734	2.18206
aX	lmo0114	LMRG_02363	bacteriophage-type repressor	H7858_peg_134	repressor protein	0.251962	1.08863	0.203844	0.819918
hisE	lmo0561	LMRG_00243	phosphoribosyl-ATP pyrophosphohydrolase	H7858_peg_428	Phosphoribosyl-ATP pyrophosphatase (EC 3.6.1.31)	0.438604	1.08827	0.182884	1.37075
pepC	lmo2338	LMRG_01505	aminopeptidase C	H7858_peg_2161	Aminopeptidase C (EC 3.4.22.40)	0.351796	1.088	0.000340166	0.581542
mreD	lmo1546	LMRG_01424	rod shape-determining protein MreD	H7858_peg_1415	Rod shape-determining protein MreD	0.389315	1.08764	0.0221112	1.49445
lmo1646	lmo1646	LMRG_01320	exonuclease SbcD	H7858_peg_1519	Exonuclease SbcD	0.36641	1.08674	0.0196169	1.33332
atpH	lmo2532	LMRG_01716	ATP synthase F1 delta subunit	H7858_peg_2358	ATP synthase delta chain (EC 3.6.3.14)	0.448153	1.0865	0.0765887	1.36595
lmo1781	lmo1781	LMRG_02831	hypothetical protein	H7858_peg_252	FIG00775100: hypothetical protein	0.388879	1.08614	0.208739	1.32247
lmo0082	lmo0082	LMRG_02330	hypothetical protein			0.4435	1.08558
lmo1160	lmo1160	LMRG_00603	hypothetical protein	H7858_peg_1018	Propanediol utilization protein PduL	0.452208	1.08524	0.21818	0.77159
parA	lmo2791	LMRG_01906	chromosome partitioning protein	H7858_peg_2600	Chromosome (plasmid) partitioning protein ParA / Sporulation initiation inhibitor protein Soj	0.357283	1.08503	0.278406	0.926206
lmo2576	lmo2576	LMRG_02692	peptidoglycan bound protein			0.372378	1.08494
lmo0331	lmo0331	LMRG_00023	internalin	H7858_peg_2749	Internalin-like protein (LPXTG motif) Lmo0331 homolog	0.343308	1.0846	0.0601715	1.41654
lmo0926	lmo0926	LMRG_02025	transcription regulator	H7858_peg_784	Transcriptional regulator2C TetR family	0.378255	1.08418	0.281089	1.1061
lmo0927	lmo0927	LMRG_02026	phosphoglycerol transferase	H7858_peg_785	hypothetical protein	0.413917	1.08404	0.00953813	1.51069
lmo1091	lmo1091	LMRG_00553	hypothetical protein			0.366179	1.08373
lmo0209	lmo0209	LMRG_02631	hypothetical protein	H7858_peg_225	virulence cluster protein A VclA	0.363625	1.08368	0.152615	1.22231
		LMRG_02978	hypothetical protein			0.364091	1.08353
dnaG	lmo1455	LMRG_00907	DNA primase	H7858_peg_1322	DNA primase (EC 2.7.7.-)	0.438414	1.08305	0.0419365	1.26106
lmo0798	lmo0798	LMRG_02868	AAT family amino acid transporter	H7858_peg_652	Lysine-specific permease	0.332401	1.08305	0.10607	1.22971
lmo0523	lmo0523	LMRG_00204	hypothetical protein	H7858_peg_391	Permeases of the major facilitator superfamily	0.290292	1.08236	0.228064	1.24081
lmo1138	lmo1138	LMRG_00581	Clp protease	H7858_peg_996	ATP-dependent Clp protease proteolytic subunit (EC 3.4.21.92)	0.312341	1.08172	0.338279	1.12599
lmo0542	lmo0542	LMRG_00224	hypothetical protein	H7858_peg_409	PTS system2C glucitol/sorbitol-specific IIA component (EC 2.7.1.69)	0.447968	1.08088	0.00984057	0.662936
lmo1297	lmo1297	LMRG_02856	aluminium resistance protein	H7858_peg_1160	Aluminum resistance protein	0.367795	1.0806	0.297096	1.07712
		RNaseP_bact				0.454597	1.07984
lmo0900	lmo0900	LMRG_02843	hypothetical protein	H7858_peg_759	FIG00774451: hypothetical protein	0.322234	1.07964	0.0220132	0.718808
lmo0916	lmo0916	LMRG_02016	cellobiose-specific PTS system IIA component	H7858_peg_775	PTS system2C cellobiose-specific IIA component (EC 2.7.1.69)	0.45533	1.07915	0.105558	2.10286
lmo1229	lmo1229	LMRG_00675	hypothetical protein	H7858_peg_1086	Z-ring-associated protein	0.375555	1.07893	0.14218	1.20835
lmo2159	lmo2159	LMRG_01673	hypothetical protein	H7858_peg_2024	Myo-inositol 2-dehydrogenase (EC 1.1.1.18)	0.419157	1.0776	0.32437	1.00373
lmo0041	lmo0041	LMRG_02470	RpiR family transcriptional regulator	H7858_peg_53	phosphosugar-binding protein	0.409833	1.07708	0.169579	1.32933
lmo1156	lmo1156	LMRG_00599	propanediol dehydratase reactivation factor large subunit	H7858_peg_1014	Propanediol dehydratase reactivation factor large subunit	0.414323	1.0761	0.267013	1.01749
		LMRG_05041				0.420753	1.07591
gtcA	lmo2549	LMRG_01698	cell wall teichoic acid glycosylation protein gtcA	H7858_peg_2375	cell wall teichoic acid glycosylation protein GtcA	0.273815	1.0757	0.0362908	0.676644
lmo2065	lmo2065	LMRG_01215	hypothetical protein	H7858_peg_1928	FIG00774550: hypothetical protein	0.296845	1.07535	0.269511	0.869461
lmo1720	lmo1720	LMRG_02551	cellobiose-specific PTS system IIB component	H7858_peg_1595	PTS system2C cellobiose-specific IIB component (EC 2.7.1.69)	0.345019	1.07403	0.00145443	1.75109
lmo0337	lmo0337	LMRG_00029	hypothetical protein	H7858_peg_2755	FIG00774154: hypothetical protein	0.38625	1.07354	0.326787	1.11929
proS	lmo1319	LMRG_00769	prolyl-tRNA synthetase	H7858_peg_1182	Prolyl-tRNA synthetase (EC 6.1.1.15)	0.450368	1.07306	0.00663519	1.43198
lmo1620	lmo1620	LMRG_01346	succinyl-diaminopimelate desuccinylase	H7858_peg_1490	Xaa-His dipeptidase (EC 3.4.13.3)	0.436324	1.07111	0.347857	1.08389
lmo2365	lmo2365	LMRG_02917	RofA regulatory protein	H7858_peg_2189	Listeria RofA-like transcriptional regulator	0.378927	1.06964	2.04e-05	2.6826
lmo2217	lmo2217	LMRG_01615	hypothetical protein	H7858_peg_2084	Hypothetical protein SAV1839	0.263823	1.06943	0.0905287	0.804778
		SAM_1698069				0.343063	1.06934
fdhD	lmo2584	LMRG_02683	formate dehydrogenase family accessory protein FdhD	H7858_peg_2409	Formate dehydrogenase chain D (EC 1.2.1.2)	0.400465	1.06913	0.108898	1.32326
lmo2264	lmo2264	LMRG_01567	hypothetical protein	H7858_peg_2880	membrane protein	0.378479	1.06887	0.25102	1.11289
		rli68_2131477				0.445182	1.06865
lmo0925	lmo0925	LMRG_02024	ABC-2 type transport system permease	H7858_peg_783	ABC transporter2C permease protein	0.392138	1.06841	0.103013	1.28592
lmo2297	lmo2297	LMRG_01535	scaffolding protein			0.437655	1.06735
lmo0931	lmo0931	LMRG_02030	lipoate-protein ligase A	H7858_peg_789	Lipoate-protein ligase A	0.237893	1.06652	0.236765	1.09413
lmo1692	lmo1692	LMRG_02766	hypothetical protein	H7858_peg_1568	FIG00775106: hypothetical protein	0.373743	1.06624	0.0200563	1.51294
lmo2578	lmo2578	LMRG_02690	hypothetical protein	H7858_peg_2403	cell surface hydrolase (putative)	0.340113	1.0662	0.186479	1.12144
		LMRG_02573	predicted protein			0.331647	1.06524
lmo0553	lmo0553	LMRG_00235	hypothetical protein	H7858_peg_420	CBS domain protein	0.40466	1.06494	0.204116	0.864762
lmo1501	lmo1501	LMRG_01469	hypothetical protein	H7858_peg_1369	Ortholog of S. aureus MRSA252 (BX571856) SAR1694	0.428234	1.06494	0.315471	1.1771
lmo0301	lmo0301	LMRG_02567	cellobiose-specific PTS system IIA component	H7858_peg_2720	PTS system2C beta-glucoside-specific2C IIA component	0.451288	1.06459	0.0750769	2.39894
acpS	lmo0885	LMRG_02309	holo-(acyl-carrier-protein) synthase	H7858_peg_742	Holo-[acyl-carrier protein] synthase (EC 2.7.8.7)	0.390186	1.06457	0.170692	1.23546
lmo1521	lmo1521	LMRG_01449	N-acetylmuramoyl-L-alanine amidase	H7858_peg_1389	N-acetylmuramoyl-L-alanine amidase (EC 3.5.1.28)	0.429982	1.06366	0.0028759	1.53288
lmo1943	lmo1943	LMRG_01090	hypothetical protein	H7858_peg_1810	hypothetical protein YpbB	0.310495	1.0628	0.186202	1.1924
lmo1642	lmo1642	LMRG_01324	RsbR protein	H7858_peg_1515	STAS domain protein	0.310231	1.06252	0.307756	0.934017
lmo0980	lmo0980	LMRG_02080	antibiotic transport system permease			0.272681	1.06153
lmo0300	lmo0300	LMRG_02568	beta-glucosidase	H7858_peg_2719	Beta-glucosidase (EC 3.2.1.21)	0.294397	1.06088	0.0931521	1.51762
mnmG	lmo2810	LMRG_01888	tRNA uridine 5-carboxymethylaminomethyl modification enzyme GidA	H7858_peg_2618	tRNA uridine 5-carboxymethylaminomethyl modification enzyme GidA	0.382716	1.06023	0.000424389	1.63567
lmo0314	lmo0314	LMRG_00007	hypothetical protein	H7858_peg_2734	Cellobiose phosphotransferase system YdjC-like protein	0.244666	1.0601	0.303154	1.04303
lmo0730	lmo0730	LMRG_00418	hypothetical protein	H7858_peg_597	FIG00774098: hypothetical protein	0.280014	1.05983	0.246387	1.14661
lmo1695	lmo1695	LMRG_02769	Phosphatidylglycerol lysyltransferase (Lysylphosphatidylglycerol synthase; LPG synthase)	H7858_peg_1571	membrane protein	0.447227	1.05982	0.00755161	1.45389
lmo1308	lmo1308	LMRG_00758	hypothetical protein	H7858_peg_1171	Ubiquinone/menaquinone biosynthesis methyltransferase UBIE (EC 2.1.1.-)	0.401729	1.05963	0.0156275	1.38697
pheT	lmo1222	LMRG_00668	phenylalanyl-tRNA synthetase beta subunit	H7858_peg_1079	Phenylalanyl-tRNA synthetase beta chain (EC 6.1.1.20)	0.425693	1.05947	0.000106044	1.81434
ackA1	lmo1581	LMRG_01386	acetate kinase	H7858_peg_1451	Acetate kinase (EC 2.7.2.1)	0.45092	1.05895	0.0311088	1.39854
hslU	lmo1279	LMRG_00729	heat shock protein HslVU	H7858_peg_1139	ATP-dependent hsl protease ATP-binding subunit HslU	0.427454	1.05798	0.342551	1.05421
		sbrB_1234519				0.327098	1.05712
atpE	lmo2534	LMRG_01714	F-type H+-transporting ATPase subunit C	H7858_peg_2360	ATP synthase C chain (EC 3.6.3.14)	0.406116	1.05688	0.199193	1.33061
lmo2428	lmo2428	LMRG_01820	rod shape-determining protein RodA	H7858_peg_2252	Cell division protein FtsW	0.368256	1.05648	0.145735	1.21164
lmo0326	lmo0326	LMRG_00019	transcriptional regulator	H7858_peg_2746	FIG011400: transcriptional activator of Lmo0327 homolog	0.448338	1.05637	0.255888	0.901641
		T-box_1669925				0.369634	1.05603
argS	lmo2561	LMRG_02708	arginyl-tRNA synthetase	H7858_peg_2385	Arginyl-tRNA synthetase (EC 6.1.1.19)	0.453311	1.05563	0.180398	0.858824
plsX	lmo1809	LMRG_00956	fatty acid/phospholipid synthesis protein PlsX	H7858_peg_1671	Phosphate:acyl-ACP acyltransferase PlsX	0.419557	1.05542	0.331591	1.02557
accA	lmo1572	LMRG_01395	acetyl-CoA carboxylase carboxyl transferase alpha subunit	H7858_peg_1442	Acetyl-coenzyme A carboxyl transferase alpha chain (EC 6.4.1.2)	0.435942	1.05527	0.339777	1.01224
lmo0752	lmo0752	LMRG_00440	hypothetical protein	H7858_peg_608	Predicted hydrolase/acyltransferase	0.320169	1.05433	0.164281	1.07791
		LMRG_02484	hypothetical protein	H7858_peg_67	FIG00774107: hypothetical protein	0.431143	1.0532	0.250763	1.16188
zurM	lmo1446	LMRG_00898	zinc transport system permease	H7858_peg_1313	Zinc ABC transporter2C inner membrane permease protein ZnuB	0.387347	1.05281	0.00371958	0.703532
		LMRG_02139	hypothetical protein			0.265261	1.05161
lmo1507	lmo1507	LMRG_01463	hypothetical protein	H7858_peg_1375	DNA-binding response regulator	0.396861	1.05126	0.28279	0.926443
lmo0366	lmo0366	LMRG_00058	lipoprotein			0.415134	1.05043
leuC	lmo1989	LMRG_01137	3-isopropylmalate dehydratase large subunit	H7858_peg_1849	3-isopropylmalate dehydratase large subunit (EC 4.2.1.33)	0.428429	1.04967	0.126067	0.746871
lmo2357	lmo2357	LMRG_01485	hypothetical protein	H7858_peg_2181	membrane protein	0.397713	1.04927	0.30592	1.0677
lmo1022	lmo1022	LMRG_02122	response regulator LiaR	H7858_peg_883	DNA-binding response regulator	0.426673	1.04905	0.31592	1.07609
lmo1623	lmo1623	LMRG_01343	hypothetical protein	H7858_peg_1493	FIG00775049: hypothetical protein	0.396008	1.049	0.276935	1.17609
truB	lmo1328	LMRG_00778	tRNA pseudouridine synthase B	H7858_peg_1191	tRNA pseudouridine synthase B (EC 4.2.1.70)	0.393002	1.04851	0.306609	0.936069
lmo1155	lmo1155	LMRG_00598	propanediol dehydratase small subunit	H7858_peg_1013	Propanediol dehydratase small subunit (EC 4.2.1.28)	0.445927	1.04827	0.276444	1.6302
lmo2502	lmo2502	LMRG_01746	hypothetical protein	H7858_peg_2326	membrane protein	0.396648	1.04793	0.0154127	1.49403
		LMRG_05020				0.291116	1.04766
		sbrD_2567518				0.360584	1.04673
lmo2388	lmo2388	LMRG_02733	hypothetical protein	H7858_peg_2214	FIG00774532: hypothetical protein	0.362692	1.04629	0.112001	0.795862
metK	lmo1664	LMRG_01303	methionine adenosyltransferase	H7858_peg_1538	S-adenosylmethionine synthetase (EC 2.5.1.6)	0.235524	1.04576	0.0191847	1.34619
rpoC	lmo0259	LMRG_02650	DNA-directed RNA polymerase beta' subunit	H7858_peg_2673	DNA-directed RNA polymerase beta' subunit (EC 2.7.7.6)	0.45588	1.0455	0.00475327	1.75002
lmo2104	lmo2104	LMRG_01257	ferrous iron transporter A	H7858_peg_1967	Hypothetical protein FIG016644	0.377357	1.0453	0.294507	1.03048
lmo2048	lmo2048	LMRG_01198	hypothetical protein	H7858_peg_1911	COG1399 protein in cluster with ribosomal protein L32p2C Firmicutes subfamily	0.45478	1.04496	0.179569	1.36187
rimM	lmo1793	LMRG_02817	16S rRNA processing protein RimM	H7858_peg_1655	16S rRNA processing protein RimM	0.220616	1.04464	0.0737942	1.36986
lmo2789	lmo2789	LMRG_01908	hypothetical protein	H7858_peg_2598	FIG00774326: hypothetical protein	0.384928	1.04412	0.24172	1.10783
accD	lmo1573	LMRG_01394	acetyl-CoA carboxylase carboxyl transferase beta subunit	H7858_peg_1443	Acetyl-coenzyme A carboxyl transferase beta chain (EC 6.4.1.2)	0.451104	1.04404	0.339136	0.967597
lmo1962	lmo1962	LMRG_01109	TetR/AcrR family transcriptional regulator	H7858_peg_1829	Transcriptional regulator2C TetR family	0.428624	1.04395	0.299204	1.06884
lmo1400	lmo1400	LMRG_00852	acetyltransferase	H7858_peg_1267	phosphinothricin N-acetyltransferase	0.391705	1.04286	0.00280994	0.67908
		LMRG_05042				0.434222	1.04275
lmo2182	lmo2182	LMRG_01650	iron complex transport system ATP-binding protein	H7858_peg_2048	Heme transporter analogous to IsdDEF2C ATP-binding protein	0.339372	1.04222	0.0943519	0.803224
		LMRG_00154	hypothetical protein	H7858_peg_340	FIG00776028: hypothetical protein	0.426085	1.04203	0.137796	1.38024
lmo1640	lmo1640	LMRG_01326	hypothetical protein	H7858_peg_1513	FIG00774240: hypothetical protein	0.387128	1.04147	0.265007	1.0053
lmo1886	lmo1886	LMRG_01033	carboxypeptidase Taq	H7858_peg_1748	Thermostable carboxypeptidase 1 (EC 3.4.17.19)	0.382494	1.04127	0.169857	1.15033
lmo1041	lmo1041	LMRG_00502	molybdate ABC transporter periplasmic molybdate-binding protein	H7858_peg_902	Molybdenum ABC transporter2C periplasmic molybdenum-binding protein ModA (TC 3.A.1.8.1)	0.440871	1.04122	0.0199665	1.39323
lmo1491	lmo1491	LMRG_00944	ribosome biogenesis GTPase YqeH	H7858_peg_1359	GTP-binding protein YqeH2C required for biogenesis of 30S ribosome subunit	0.431916	1.04055	0.000234908	1.55613
		LMRG_02891	predicted protein			0.295214	1.03932
lmo1506	lmo1506	LMRG_01464	hypothetical protein	H7858_peg_1374	ABC transporter2C permease protein	0.389751	1.03824	0.0842231	0.667668
lmo0113	lmo0113	LMRG_02362	hypothetical protein	H7858_peg_133	Phage protein	0.4253	1.03699	0.089107	0.712072
lmo2485	lmo2485	LMRG_01763	PspC domain-containing protein	H7858_peg_2309	PspC domain protein2C truncated	0.299549	1.03629	0.000864512	0.531814
lmo1791	lmo1791	LMRG_02815	hypothetical protein	H7858_peg_1653	FIG00774452: hypothetical protein	0.39257	1.03626	0.303385	1.05845
era	lmo1462	LMRG_00914	GTP-binding protein Era	H7858_peg_1329	GTP-binding protein Era	0.446113	1.03596	0.137249	0.82614
lmo1636	lmo1636	LMRG_01330	ABC-2 type transport system ATP-binding protein	H7858_peg_1509	ABC transporter2C ATP-binding protein	0.398137	1.03474	0.156489	1.1726
lmo2817	lmo2817	LMRG_01881	aminoacylase	H7858_peg_2625	Catalyzes the cleavage of p-aminobenzoyl-glutamate to p-aminobenzoate and glutamate2C subunit A	0.407153	1.03456	0.289526	0.88498
lmo2432	lmo2432	LMRG_01816	hypothetical protein	H7858_peg_2256	FIG00774636: hypothetical protein	0.327353	1.03442	0.00393928	0.514834
lmo1133	lmo1133	LMRG_00575	hypothetical protein	H7858_peg_988	FIG00774448: hypothetical protein	0.431337	1.03431	0.351442	1.1492
lmo2441	lmo2441	LMRG_01807	hypothetical protein	H7858_peg_2266	Transcriptional regulator2C DeoR family	0.339866	1.03417	0.238596	1.1651
lmo0606	lmo0606	LMRG_00289	transcription regulator MarR family protein	H7858_peg_473	Transcriptional regulator2C MarR family	0.38603	1.03416	0.0680913	0.968889
lmo0339	lmo0339	LMRG_00030	inorganic pyrophosphatase			0.365947	1.03394
		LMRG_05006				0.383602	1.03392
lmo1090	lmo1090	LMRG_00552	hypothetical protein			0.428818	1.03348
lmo1399	lmo1399	LMRG_00851	hypothetical protein	H7858_peg_1266	FIG002344: Hydrolase (HAD superfamily)	0.454963	1.03326	0.356055	1.1591
murB	lmo1420	LMRG_00872	UDP-N-acetylenolpyruvoylglucosamine reductase	H7858_peg_1287	UDP-N-acetylenolpyruvoylglucosamine reductase (EC 1.1.1.158)	0.43955	1.03305	0.327225	1.02935
lmo1352	lmo1352	LMRG_00802	hypothetical protein	H7858_peg_1215	FIG00774167: hypothetical protein	0.439172	1.03218	0.329194	1.033
		LMRG_00698	hypothetical protein	H7858_peg_1114	FIG00774216: hypothetical protein	0.339124	1.03157	0.113306	1.99602
ung1	lmo0390	LMRG_00083	uracil-DNA glycosylase	H7858_peg_2808	Uracil-DNA glycosylase2C family 1	0.429012	1.03113	0.0332106	1.34244
		LMRG_00279	peptidoglycan bound protein			0.411268	1.03056
lmo1582	lmo1582	LMRG_01385	site-specific DNA-methyltransferase	H7858_peg_1452	Adenine-specific methyltransferase (EC 2.1.1.72)	0.424119	1.03006	0.229126	1.28846
pheS	lmo1221	LMRG_00667	phenylalanyl-tRNA synthetase alpha subunit	H7858_peg_1078	Phenylalanyl-tRNA synthetase alpha chain (EC 6.1.1.20)	0.442188	1.02998	0.000632946	1.71155
lmo0923	lmo0923	LMRG_02023	ABC-2 type transport system ATP-binding protein	H7858_peg_782	ABC transporter2C ATP-binding protein	0.381827	1.02995	0.0329412	1.34273
lmo1394	lmo1394	LMRG_00846	3-oxoacyl-[acyl-carrier protein] reductase	H7858_peg_1261	3-oxoacyl-[acyl-carrier protein] reductase paralog (EC 1.1.1.100) in cluster with unspecified monosaccharide transporter	0.413714	1.02811	0.307527	0.891327
lmo2117	lmo2117	LMRG_01271	acetyltransferase	H7858_peg_1981	acetyltransferase2C GNAT family	0.238189	1.02765	0.236241	0.926227
lmaA	lmo0118	LMRG_02367	antigen A (LmaA)	H7858_peg_138	Listeria antigen LmaA	0.442563	1.02761	0.328538	0.907248
lmo0155	lmo0155	LMRG_02400	zinc transport system permease	H7858_peg_175	Zinc ABC transporter2C inner membrane permease protein ZnuB	0.415538	1.02726	0.0703897	1.72149
lmo0052	lmo0052	LMRG_02481	DHH subfamily 1 protein	H7858_peg_64	Phosphoesterase2C DHH family protein	0.444436	1.02724	0.273485	1.1243
lmo1614	lmo1614	LMRG_01352	hypothetical protein	H7858_peg_1484	metallo-beta-lactamase family protein	0.419757	1.02583	0.0269086	1.31376
lmo2056	lmo2056	LMRG_01206	hypothetical protein	H7858_peg_1919	Allergen V5/Tpx-1 related	0.376232	1.0258	0.271005	1.06651
dnaE	lmo1574	LMRG_02943	DNA polymerase III subunit alpha	H7858_peg_1444	DNA polymerase III alpha subunit (EC 2.7.7.7)	0.442938	1.02469	0.0149919	1.30526
lmo2519	lmo2519	LMRG_01729	undecaprenyl-phosphate alpha-N-acetylglucosaminyltransferase	H7858_peg_2344	Undecaprenyl-phosphate N-acetylglucosaminyl 1-phosphate transferase (EC 2.7.8.-)	0.410654	1.02447	0.319053	0.928734
lmo2178	lmo2178	LMRG_01654	peptidoglycan bound protein	H7858_peg_2044	Putative peptidoglycan bound protein (LPXTG motif) Lin2281 homolog	0.440683	1.02357	0.225936	0.854466
lisK	lmo1378	LMRG_00830	Two-component sensor histidine kinase	H7858_peg_1245	Two-component sensor histidine kinase	0.438225	1.02315	0.198092	0.966783
lmo0776	lmo0776	LMRG_00464	hypothetical protein	H7858_peg_632	Sugar kinase and transcription regulator (EC 2.7.1.-)	0.442751	1.02281	0.00134646	2.71412
rsgA1	lmo1332	LMRG_00782	ribosome biogenesis GTPase rsgA 1	H7858_peg_1195	Probable GTPase related to EngC	0.418156	1.02129	0.00111398	1.62209
lmo0368	lmo0368	LMRG_00060	hypothetical protein	H7858_peg_2786	Putative Nudix hydrolase YfcD (EC 3.6.-.-)	0.422342	1.02118	0.00989227	1.47561
lmo2209	lmo2209	LMRG_01623	hypothetical protein	H7858_peg_2076	acetyltransferase2C GNAT family	0.433455	1.02097	0.0712377	0.772637
lmo2216	lmo2216	LMRG_01616	hit-like protein	H7858_peg_2083	Histidine triad (HIT) nucleotide-binding protein2C similarity with At5g48545 and yeast YDL125C (HNT1)	0.35011	1.02089	0.150403	0.81886
lmo2777	lmo2777	LMRG_01920	hypothetical protein	H7858_peg_2589	drug resistance transporter2C Bcr/CflA family	0.314702	1.02065	0.00968784	1.62489
lmo1163	lmo1163	LMRG_00606	ethanolamine and carbon dioxide metabolism	H7858_peg_1021	Propanediol utilization polyhedral body protein PduN	0.421548	1.02044	0.31004	0.853699
lmo1763	lmo1763	LMRG_02508	TrpR protein YerC/YecD	H7858_peg_1636	His repressor	0.337887	1.02036	0.192566	0.780961
lmo1916	lmo1916	LMRG_01063	beta-lactamase	H7858_peg_1780	putative esterase	0.390838	1.02017	0.000843419	2.04248
lmo2705	lmo2705	LMRG_01992	hypothetical protein	H7858_peg_2515	FIG00774194: hypothetical protein	0.438793	1.02014	0.0127859	0.728386
ppnK1	lmo0968	LMRG_02067	inorganic polyphosphate/ATP-NAD kinase 1	H7858_peg_827	NAD kinase (EC 2.7.1.23)	0.449815	1.01855	0.29143	0.973315
lmo1230	lmo1230	LMRG_00676	CvpA family protein			0.402988	1.01839
lmo1638	lmo1638	LMRG_01328	hypothetical protein	H7858_peg_1511	Muramoyltetrapeptide carboxypeptidase (EC 3.4.17.13)	0.417754	1.01824	0.0531014	0.71271
lmo1647	lmo1647	LMRG_01319	1-acyl-sn-glycerol-3-phosphate acyltransferase	H7858_peg_1520	1-acyl-sn-glycerol-3-phosphate acyltransferase (EC 2.3.1.51)	0.412085	1.01801	0.221393	0.97712
lmo1158	lmo1158	LMRG_00601	hypothetical protein	H7858_peg_1016	Propanediol utilization polyhedral body protein PduK	0.4129	1.01778	0.264504	1.19148
		T-box_2785662				0.39962	1.01712
lmo1903	lmo1903	LMRG_01050	bacteriocin transport accessory protein	H7858_peg_1767	bacteriocin transport accessory protein	0.389533	1.01671	0.32061	0.975543
murC	lmo1605	LMRG_01361	UDP-N-acetylmuramate-alanine ligase	H7858_peg_1475	UDP-N-acetylmuramate--alanine ligase (EC 6.3.2.8)	0.409217	1.01665	0.171527	0.826299
lmo0775	lmo0775	LMRG_00463	hypothetical protein	H7858_peg_631	FIG00774606: hypothetical protein	0.405493	1.0166	0.257673	1.10202
aroA	lmo1923	LMRG_01070	3-phosphoshikimate 1-carboxyvinyltransferase	H7858_peg_1788	5-Enolpyruvylshikimate-3-phosphate synthase (EC 2.5.1.19)	0.408186	1.0159	0.00877805	1.53648
lmo1870	lmo1870	LMRG_01017	alkaline phosphatase	H7858_peg_1732	FIG00774909: hypothetical protein	0.389969	1.01569	0.220858	0.822886
		LMRG_05001				0.436704	1.01449
ftsK	lmo1386	LMRG_00838	DNA translocase ftsK	H7858_peg_1253	Cell division protein FtsK	0.408393	1.01428	0.338707	1.03197
lmo2222	lmo2222	LMRG_02924	hypothetical protein			0.368026	1.01396
comGB	lmo1346	LMRG_00796	competence protein ComGB	H7858_peg_1209	Late competence protein ComGB2C access of DNA to ComEA	0.439739	1.01299	0.0687104	2.52657
lmo0121	lmo0121	LMRG_02370	hypothetical protein	H7858_peg_141	Phage tail length tape-measure protein	0.433647	1.01284	0.35081	0.922368
lmo2223	lmo2223	LMRG_01609	hypothetical protein	H7858_peg_2838	putative transcriptional regulator	0.444622	1.01239	0.341699	0.736516
lmo0424	lmo0424	LMRG_00116	sugar uptake protein	H7858_peg_287	sugar transporter	0.412289	1.0109	0.001135	2.53707
lmo2438	lmo2438	LMRG_01810	hypothetical protein	H7858_peg_2263	FIG00774362: hypothetical protein	0.442	1.00987	0.305461	1.09541
lisR	lmo1377	LMRG_00829	Two-component response regulator LisR	H7858_peg_1244	Two-component response regulator	0.350351	1.00971	0.160937	0.9464
		LMRG_02593	hypothetical protein			0.436514	1.00852
lmo2745	lmo2745	LMRG_01951	ABC transporter	H7858_peg_2554	Multidrug resistance ABC transporter ATP-binding and permease protein	0.408805	1.00814	0.0159962	1.61958
ispD1	lmo0235	LMRG_02671	2-C-methyl-D-erythritol 4-phosphate cytidylyltransferase	H7858_peg_263	2-C-methyl-D-erythritol 4-phosphate cytidylyltransferase (EC 2.7.7.60)	0.447598	1.00724	0.322604	1.04645
lspA	lmo1844	LMRG_00991	signal peptidase II	H7858_peg_1706	Lipoprotein signal peptidase (EC 3.4.23.36)	0.384487	1.00631	0.251534	0.904586
inlH	lmo0263	LMRG_02646	internalin C2	H7858_peg_2677	Internalin C2 (LPXTG motif)	0.261804	1.00444	0.012916	0.444435
lmo2245	lmo2245	LMRG_01587	hypothetical protein	H7858_peg_2860	glyoxalase family protein	0.409011	1.00399	0.300137	1.11776
lmo0991	lmo0991	LMRG_02091	hypothetical protein	H7858_peg_850	membrane protein	0.40736	1.00383	0.125262	0.823841
lmo2322	lmo2322	LMRG_01522	gp44	H7858_peg_2135	Protein gp44 [Bacteriophage A118]	0.354669	1.00264	0.020968	3.70132
lmo1131	lmo1131	LMRG_00573	ABC transporter	H7858_peg_986	ABC transporter2C ATP-binding/permease protein	0.42135	1.00232	0.339563	1.01325
lmo1419	lmo1419	LMRG_00871	hypothetical protein	H7858_peg_1286	FIG00774844: hypothetical protein	0.382272	1.00214	0.18482	1.09801
nrdR	lmo1562	LMRG_01405	transcriptional regulator NrdR	H7858_peg_1432	Ribonucleotide reductase transcriptional regulator NrdR	0.329127	1.00179	0.140811	1.16179
lmo0110	lmo0110	LMRG_02359	esterase/lipase	H7858_peg_130	Esterase/lipase	0.444809	1.00159	0.000915018	1.71249
lmo2555	lmo2555	LMRG_01692	hypothetical protein	H7858_peg_2380	Glycosyltransferase LafA2C responsible for the formation of Glc-DAG	0.449077	1.00159	0.261226	0.932798
lmo2420	lmo2420	LMRG_01828	hypothetical protein	H7858_peg_2243	FIG00774101: hypothetical protein	0.266122	1.00144	0.00315603	0.507661
lmo2242	lmo2242	LMRG_01590	methylated-DNA-[protein]-cysteine S-methyltransferase	H7858_peg_2857	Methylated-DNA--protein-cysteine methyltransferase (EC 2.1.1.63)	0.302508	1.00125	0.252048	1.11891
lmo2131	lmo2131	LMRG_02809	hypothetical protein	H7858_peg_1996	FIG00774653: hypothetical protein	0.416547	1.001	0.0623089	0.424709
lmo1762	lmo1762	LMRG_02509	hypothetical protein	H7858_peg_1635	FIG00774163: hypothetical protein	0.403616	1.00049	0.261984	0.887962
gltC	lmo1735	LMRG_02536	LysR family transcriptional regulator	H7858_peg_1607	GltC2C transcription activator of glutamate synthase operon	0.427844	1.00019	0.123383	1.24929
lmo0909	lmo0909	LMRG_02009	hypothetical protein	H7858_peg_768	Transcriptional regulator2C GntR family	0.394723	1.00004	0.283032	1.00146
lmo2499	lmo2499	LMRG_01749	phosphate transport system substrate-binding protein	H7858_peg_2323	Phosphate ABC transporter2C periplasmic phosphate-binding protein PstS (TC 3.A.1.7.1)	0.318094	0.999843	0.111221	1.42955
lmo1309	lmo1309	LMRG_00759	hypothetical protein	H7858_peg_1172	Co-activator of prophage gene expression IbrB	0.437845	0.999453	0.0207829	1.39893
mutS2	lmo1232	LMRG_00678	MutS2 protein	H7858_peg_1088	Recombination inhibitory protein MutS2	0.433263	0.999415	0.112521	1.19308
lmo0119	lmo0119	LMRG_02368	hypothetical protein	H7858_peg_139	FIG00774706: hypothetical protein	0.417352	0.999048	0.353121	0.908267
lmo0288	lmo0288	LMRG_02583	sensor histidine kinase YycG	H7858_peg_2705	Two-component sensor kinase SA14-24	0.420156	0.998849	0.000189844	1.64219
lmo0832	lmo0832	LMRG_02255	transposase	H7858_peg_688	transposase OrfA2C IS3 family	0.226296	0.998707	0.0803319	1.48337
lmo2565	lmo2565	LMRG_02704	hypothetical protein	H7858_peg_2389	Deoxyguanosinetriphosphate triphosphohydrolase (EC 3.1.5.1)	0.455696	0.99864	0.0917205	1.1807
lmo0804	lmo0804	LMRG_02793	hypothetical protein	H7858_peg_657	FIG00774197: hypothetical protein	0.399832	0.99822	0.196989	0.813927
lmo1154	lmo1154	LMRG_00597	propanediol dehydratase medium subunit	H7858_peg_1012	Propanediol dehydratase medium subunit (EC 4.2.1.28)	0.414526	0.996331	0.200292	1.86621
		LMRG_05005				0.125827	0.995414
lmo1639	lmo1639	LMRG_01327	hypothetical protein	H7858_peg_1512	DNA-3-methyladenine glycosylase (EC 3.2.2.20)	0.435179	0.994768	0.00491457	0.657307
nadC	lmo2024	LMRG_01173	nicotinate-nucleotide diphosphorylase	H7858_peg_1883	Quinolinate phosphoribosyltransferase [decarboxylating] (EC 2.4.2.19)	0.432494	0.994494	0.275952	0.878187
lmo0969	lmo0969	LMRG_02068	ribosomal large subunit pseudouridine synthase D	H7858_peg_828	Similar to ribosomal large subunit pseudouridine synthase D2C Bacillus subtilis YjbO type	0.452024	0.994346	0.233351	0.914298
ispF	lmo0236	LMRG_02670	YgbB family protein	H7858_peg_264	2-C-methyl-D-erythritol 22C4-cyclodiphosphate synthase (EC 4.6.1.12)	0.38866	0.99357	0.0977733	1.26323
nfo	lmo1449	LMRG_00901	endonuclease 4	H7858_peg_1316	Endonuclease IV (EC 3.1.21.2)	0.42471	0.993301	0.0580767	1.31749
lmo2476	lmo2476	LMRG_01772	aldose 1-epimerase	H7858_peg_2300	Aldose 1-epimerase (EC 5.1.3.3)	0.387786	0.993209	0.000768041	1.60242
		LMRG_02260	ABC transporter ATP-binding protein	H7858_peg_693	ABC transporter2C ATP-binding protein	0.437465	0.99318	0.0117476	1.53801
metN2	lmo2419	LMRG_01829	methionine import ATP-binding protein metN 2	H7858_peg_2242	Methionine ABC transporter ATP-binding protein	0.430176	0.992024	0.151509	1.16851
lmo1703	lmo1703	LMRG_02777	23S rRNA (uracil-5-)-methyltransferase RumA	H7858_peg_1579	RNA methyltransferase2C TrmA family	0.406324	0.99198	0.00470034	1.43317
nusA	lmo1322	LMRG_00772	transcription termination factor NusA	H7858_peg_1185	Transcription termination protein NusA	0.446485	0.991799	0.167071	1.23427
galE	lmo2477	LMRG_01771	UDP-glucose 4-epimerase	H7858_peg_2301	UDP-glucose 4-epimerase (EC 5.1.3.2)	0.38581	0.990898	0.00449051	1.4362
		LMRG_05067				0.449447	0.990372
lmo1043	lmo1043	LMRG_00504	molybdopterin-guanine dinucleotide biosynthesis protein B	H7858_peg_904	Molybdopterin-guanine dinucleotide biosynthesis protein MobB	0.404451	0.989529	0.292853	1.10708
relA	lmo1523	LMRG_01447	GTP pyrophosphokinase	H7858_peg_1391	GTP pyrophosphokinase (EC 2.7.6.5)2C (p)ppGpp synthetase I	0.453127	0.989309	0.208468	0.853591
dnaX	lmo2704	LMRG_01993	DNA polymerase III subunit gamma/tau	H7858_peg_2514	DNA polymerase III subunits gamma and tau (EC 2.7.7.7)	0.452943	0.989025	0.351652	1.06653
phoR	lmo2500	LMRG_01748	phosphate regulon sensor histidine kinase PhoR	H7858_peg_2324	Phosphate regulon sensor protein PhoR (SphS) (EC 2.7.13.3)	0.42333	0.988638	0.000498202	1.59254
lmo1430	lmo1430	LMRG_00882	hypothetical protein	H7858_peg_1297	FIG00774288: hypothetical protein	0.432301	0.987894	0.173748	0.780307
rpoD	lmo1454	LMRG_00906	RNA polymerase sigma factor RpoD	H7858_peg_1321	RNA polymerase sigma factor RpoD	0.454046	0.986823	0.356264	0.960534
lmo2201	lmo2201	LMRG_01631	3-oxoacyl-[acyl-carrier-protein] synthase 2	H7858_peg_2068	3-oxoacyl-[acyl-carrier-protein] synthase2C KASII (EC 2.3.1.41)	0.443687	0.985601	0.353331	1.0932
lmo2301	lmo2301	LMRG_01531	terminase small subunit			0.392786	0.985506
lmo0627	lmo0627	LMRG_00310	peptidoglycan bound protein	H7858_peg_494	Putative peptidoglycan bound protein (LPXTG motif) Lmo0627 homolog	0.312867	0.985113	0.0186721	1.63519
		rli39_1138769				0.417955	0.984253
lmo1450	lmo1450	LMRG_00902	DEAD-box ATP-dependent RNA helicase cshB	H7858_peg_1317	ATP-dependent RNA helicase YqfR	0.43153	0.983864	0.316593	0.93818
lmo1044	lmo1044	LMRG_00505	molybdopterin converting factor	H7858_peg_905	Molybdenum cofactor biosynthesis protein MoaE	0.41574	0.982932	0.224602	1.1728
dtd	lmo1522	LMRG_01448	D-tyrosyl-tRNA(Tyr) deacylase	H7858_peg_1390	D-tyrosyl-tRNA(Tyr) deacylase	0.416749	0.982492	0.310722	0.953906
lmo2554	lmo2554	LMRG_01693	glycosyl transferase	H7858_peg_2379	Glycosyltransferase LafB2C responsible for the formation of Gal-Glc-DAG	0.386469	0.981804	0.355216	0.988408
lmo0362	lmo0362	LMRG_00054	sec-independent protein translocase tatAy			0.395794	0.981344
inlJ	lmo2821	LMRG_01877	internalin	H7858_peg_2629	Internalin-like protein (LPXTG motif) Lmo2821 homolog	0.418957	0.981264	0.0304757	1.75031
lmo0439	lmo0439	LMRG_00131	hypothetical protein	H7858_peg_313	Siderophore/Surfactin synthetase related protein	0.318354	0.98087	0.00522433	0.510158
lmo0947	lmo0947	LMRG_02046	MFS transporter	H7858_peg_804	Cyanate permease	0.369175	0.980539	0.00202758	1.6126
smpB	lmo2448	LMRG_01800	SsrA-binding protein	H7858_peg_2274	tmRNA-binding protein SmpB	0.428039	0.979807	0.224869	0.905388
lmo1503	lmo1503	LMRG_01467	hypothetical protein	H7858_peg_1371	Hypothetical protein possible functionally linked with Alanyl-tRNA synthetase	0.292486	0.979639	0.283517	1.10028
lmo0616	lmo0616	LMRG_00299	glycerophosphoryl diester phosphodiesterase	H7858_peg_483	Glycerophosphoryl diester phosphodiesterase (EC 3.1.4.46)	0.330389	0.979212	0.00149797	1.60728
lmo1800	lmo1800	LMRG_00947	protein-tyrosine phosphatase	H7858_peg_1662	Protein tyrosine phosphatase (EC 3.1.3.48)	0.41695	0.978649	0.00499644	0.512114
atpI	lmo2536	LMRG_01712	ATP synthase I	H7858_peg_2362	ATP synthase protein I	0.45423	0.978467	0.315246	1.2147
rho	lmo2551	LMRG_01696	transcription termination factor Rho	H7858_peg_2376	Transcription termination factor Rho	0.406531	0.977959	0.0628979	0.77502
tilS/hprT	lmo0219	LMRG_02641	tRNA(Ile)-lysidine synthetase	H7858_peg_235	tRNA(Ile)-lysidine synthetase / Hypoxanthine-guanine phosphoribosyltransferase (EC 2.4.2.8)	0.447042	0.977888	0.206293	0.820575
polC	lmo1320	LMRG_00770	DNA polymerase III alpha subunit	H7858_peg_1183	DNA polymerase III alpha subunit (EC 2.7.7.7)	0.453862	0.977864	0.00236402	1.49614
lmo1495	lmo1495	LMRG_01475	hypothetical protein	H7858_peg_1363	Hypothetical protein perhaps functionally coupled to transcription elongation factor GreA	0.433839	0.975902	0.35354	1.10544
lmo1624	lmo1624	LMRG_01342	hypothetical protein	H7858_peg_1494	Membrane protein involved in the export of O-antigen2C teichoic acid lipoteichoic acids	0.350833	0.974912	0.13807	1.20312
lmo1438	lmo1438	LMRG_00890	hypothetical protein	H7858_peg_1305	Cell division protein FtsI [Peptidoglycan synthetase] (EC 2.4.1.129) / Transpeptidase2C Penicillin binding protein transpeptidase domain	0.437085	0.974103	0.205749	1.19512
lmo0363	lmo0363	LMRG_00055	dipeptidase E	H7858_peg_2784	Alpha-aspartyl dipeptidase Peptidase E (EC 3.4.13.21)	0.390404	0.973939	0.198643	1.28867
lmo2470	lmo2470	LMRG_01778	internalin	H7858_peg_2294	Internalin-like protein Lmo2470 homolog	0.404034	0.972603	0.129577	1.96239
		TPP_1420083				0.317573	0.971895
lmo0884	lmo0884	LMRG_02308	protoporphyrinogen oxidase	H7858_peg_741	Protoporphyrinogen IX oxidase2C aerobic (EC 1.3.3.4)	0.445555	0.971735	0.0442991	1.22678
lmo1165	lmo1165	LMRG_00608	aldehyde dehydrogenase	H7858_peg_1023	CoA-acylating propionaldehyde dehydrogenase	0.376907	0.971483	0.175135	0.823109
lmo1395	lmo1395	LMRG_00847	hypothetical protein	H7858_peg_1262	Transcriptional regulator in cluster with unspecified monosaccharide ABC transport system	0.443313	0.971444	0.337206	1.01379
lmaB	lmo0117	LMRG_02366	"prophage LambdaLm01, antigen B (LmaB)"	H7858_peg_137	Listeria protein LmaB2C associated with virulence	0.434414	0.971408	0.315021	0.794069
lmo0818	lmo0818	LMRG_02243	cation transporter E1-E2 family ATPase	H7858_peg_676	cation-transporting ATPase	0.373516	0.970218	0.00637682	0.660834
moaC	lmo1046	LMRG_00507	molybdenum cofactor biosynthesis protein C	H7858_peg_907	Molybdenum cofactor biosynthesis protein MoaC	0.423725	0.970087	0.264001	1.11669
lmo0618	lmo0618	LMRG_00301	hypothetical protein	H7858_peg_485	Probable serine/threonine-protein kinase pknB (EC 2.7.11.1)	0.424907	0.969527	0.222998	1.12525
		LMRG_05040				0.173901	0.968396
lmo1295	lmo1295	LMRG_00745	host factor-I protein	H7858_peg_1157	RNA-binding protein Hfq	0.391272	0.96811	8.29e-08	0.262649
lmo1527	lmo1527	LMRG_01443	bifunctional preprotein translocase subunit SecD/SecF	H7858_peg_1396	Protein-export membrane protein SecD (TC 3.A.5.1.1) / Protein-export membrane protein SecF (TC 3.A.5.1.1)	0.455513	0.967349	0.348068	1.08184
lmo1310	lmo1310	LMRG_00760	hypothetical protein	H7858_peg_1173	Co-activator of prophage gene expression IbrA	0.443126	0.966959	0.0262452	1.40063
pbpA	lmo1892	LMRG_01039	penicillin binding protein 1A	H7858_peg_1754	Multimodular transpeptidase-transglycosylase (EC 2.4.1.129) (EC 3.4.-.-) / Penicillin-binding protein 1A/1B (PBP1)	0.452392	0.966756	0.0907665	1.2915
lmo1543	lmo1543	LMRG_01427	hypothetical protein	H7858_peg_1412	Cytoplasmic axial filament protein CafA and Ribonuclease G (EC 3.1.4.-)	0.423922	0.966618	0.286652	1.05759
lmo2564	lmo2564	LMRG_02705	4-oxalocrotonate tautomerase	H7858_peg_2388	4-oxalocrotonate tautomerase (EC 5.3.2.-)%3B Xylose transport system permease protein xylH	0.397287	0.966506	0.0104144	0.460095
lmo0420	lmo0420	LMRG_00112	hypothetical protein	H7858_peg_286	Cof-like hydrolase	0.353475	0.966128	0.0179296	1.43835
lmo0965	lmo0965	LMRG_02064	adenylate cyclase	H7858_peg_824	Adenylate cyclase	0.429401	0.965906	0.257419	0.906686
lmo0342	lmo0342	LMRG_00033	transketolase	H7858_peg_2763	Transketolase (EC 2.2.1.1)	0.270408	0.965903	0.298268	1.07955
murA2	lmo2552	LMRG_01695	UDP-N-acetylglucosamine 1-carboxyvinyltransferase	H7858_peg_2377	UDP-N-acetylglucosamine 1-carboxyvinyltransferase (EC 2.5.1.7)	0.410039	0.965057	0.00361504	0.705476
lmo2299	lmo2299	LMRG_01533	phage portal protein			0.429789	0.964957
recU	lmo1891	LMRG_01038	recombination protein U	H7858_peg_1753	Recombination protein RecU	0.355146	0.963195	0.311177	1.0933
lmo1006	lmo1006	LMRG_02106	aminotransferase	H7858_peg_865	N-acetyl-L2CL-diaminopimelate aminotransferase (EC 2.6.1.-)	0.346966	0.963149	0.132033	1.1751
lmo0619	lmo0619	LMRG_00302	hypothetical protein	H7858_peg_486	FIG00774226: hypothetical protein	0.432879	0.961136	0.260467	1.30113
lmo1437	lmo1437	LMRG_00889	aspartate-semialdehyde dehydrogenase	H7858_peg_1304	Aspartate-semialdehyde dehydrogenase (EC 1.2.1.11)	0.405284	0.960755	0.0416275	1.34059
gltX	lmo0237	LMRG_02669	glutamyl-tRNA synthetase	H7858_peg_265	Glutamyl-tRNA synthetase (EC 6.1.1.17) @ Glutamyl-tRNA(Gln) synthetase (EC 6.1.1.24)	0.441059	0.960264	0.290003	1.17347
lmo0910	lmo0910	LMRG_02010	hypothetical protein	H7858_peg_769	FIG00774106: hypothetical protein	0.434605	0.959714	0.256654	1.10829
lmo0844	lmo0844	LMRG_02267	endoribonuclease L-PSP	H7858_peg_700	Endoribonuclease L-PSP	0.422143	0.959694	0.304539	1.05004
radC	lmo1549	LMRG_01420	DNA repair protein RadC	H7858_peg_1418	DNA repair protein RadC	0.426868	0.957396	0.309356	1.16105
lmo0774	lmo0774	LMRG_00462	hypothetical protein	H7858_peg_630	conserved hypothetical protein TIGR00147	0.3975	0.957311	0.328757	0.954386
lmo2046	lmo2046	LMRG_01195	2-dehydropantoate 2-reductase	H7858_peg_1909	2-dehydropantoate 2-reductase (EC 1.1.1.169)	0.402149	0.957063	0.156211	0.842995
lmo0377	lmo0377	LMRG_00069	hypothetical protein	H7858_peg_2795	FIG00774253: hypothetical protein	0.383381	0.957012	0.0417814	1.37681
lmo0865	lmo0865	LMRG_02288	phosphomannomutase	H7858_peg_721	phosphoglucomutase/phosphomannomutase family protein	0.395152	0.956163	0.189524	1.09503
lmo0621	lmo0621	LMRG_00304	hypothetical protein	H7858_peg_488	FIG00774065: hypothetical protein	0.429595	0.956036	0.21496	1.2116
lmo2106	lmo2106	LMRG_01260	hypothetical protein	H7858_peg_1970	Ser/Thr protein phosphatase family protein	0.412697	0.955382	0.259961	0.915452
lmo0930	lmo0930	LMRG_02029	hypothetical protein	H7858_peg_788	Metal-dependent hydrolase (EC 3.-.-.-)	0.394078	0.955154	0.349968	1.01801
lmo1321	lmo1321	LMRG_00771	hypothetical protein	H7858_peg_1184	COG0779: clustered with transcription termination protein NusA	0.378703	0.954783	0.312538	1.08533
lmo2247	lmo2247	LMRG_01585	oxidoreductase	H7858_peg_2862	oxidoreductase of aldo/keto reductase family2C subgroup 2	0.380714	0.952895	0.189246	1.13736
lmo0305	lmo0305	LMRG_00002	threonine aldolase	H7858_peg_2724	Low-specificity L-threonine aldolase (EC 4.1.2.5)	0.429207	0.952827	0.284001	0.904426
lmo0287	lmo0287	LMRG_02584	response regulator YyCF	H7858_peg_2704	Two-component response regulator SA14-24	0.448893	0.951905	0.101001	0.782371
aroB	lmo1927	LMRG_01074	3-dehydroquinate synthase	H7858_peg_1792	3-dehydroquinate synthase (EC 4.2.3.4)	0.362458	0.951806	0.0578894	1.29942
lmo0407	lmo0407	LMRG_00100	hypothetical protein	H7858_peg_2832	FIG00774041: hypothetical protein	0.359408	0.951351	0.080557	0.624279
prfB	lmo2509	LMRG_01739	peptide chain release factor 2	H7858_peg_2333	Peptide chain release factor 2%3B programmed frameshift-containing	0.402778	0.95114	0.00198151	1.41954
lmo2083	lmo2083	LMRG_01234	hypothetical protein	H7858_peg_1946	FIG00774914: hypothetical protein	0.384266	0.950886	0.319944	1.05074
prmA	lmo1471	LMRG_00924	50S ribosomal protein L11 methyltransferase	H7858_peg_1339	Ribosomal protein L11 methyltransferase (EC 2.1.1.-)	0.253416	0.950339	0.0693375	1.32817
lmo1207	lmo1207	LMRG_00653	ABC transporter ATP-binding protein	H7858_peg_1064	ATPase component CbiO of energizing module of cobalt ECF transporter	0.124727	0.948967	0.0858428	0.738937
lmo1493	lmo1493	LMRG_00946	hypothetical protein	H7858_peg_1361	Oligoendopeptidase F	0.448708	0.948061	0.112783	1.19921
leuD	lmo1990	LMRG_01138	3-isopropylmalate dehydratase small subunit	H7858_peg_1850	3-isopropylmalate dehydratase small subunit (EC 4.2.1.33)	0.43037	0.946782	0.0517014	0.612165
lmo1289	lmo1289	LMRG_00739	predicted protein			0.394293	0.946092
lmo0548	lmo0548	LMRG_00230	hypothetical protein	H7858_peg_415	FIG00774387: hypothetical protein	0.336398	0.944789	0.0378993	1.35514
lmo2366	lmo2366	LMRG_02711	transcriptional regulator	H7858_peg_2190	Transcriptional regulator of rhamnose utilization2C DeoR family	0.373288	0.9441	0.308214	0.990817
inlE	lmo0264	LMRG_02612	internalin E	H7858_peg_2680	Internalin E (LPXTG motif)	0.410859	0.94381	0.133954	1.09334
		LMRG_05011				0.221216	0.943539
		LMRG_05008				0.18538	0.942833
lmo2727	lmo2727	LMRG_01969	fis family transcriptional regulator	H7858_peg_2536	leucine-rich protein	0.359879	0.94118	0.283759	1.05777
lmo0928	lmo0928	LMRG_02027	3-methyladenine DNA glycosylase	H7858_peg_786	DNA-3-methyladenine glycosylase II (EC 3.2.2.21)	0.410449	0.940853	0.0121017	0.629255
lmo2709	lmo2709	LMRG_01988	hypothetical protein	H7858_peg_2519	FIG00774121: hypothetical protein	0.367103	0.940521	0.114882	0.795523
lmo2521	lmo2521	LMRG_01727	N-acetylglucosaminyldiphosphoundecaprenol	H7858_peg_2347	N-acetylmannosaminyltransferase (EC 2.4.1.187)	0.385369	0.940204	0.0243311	0.773303
lmo1326	lmo1326	LMRG_00776	hypothetical protein	H7858_peg_1189	YlxP-like protein	0.192701	0.939191	0.0501716	1.4319
lmo2094	lmo2094	LMRG_01245	hypothetical protein	H7858_peg_1957	class II aldolase/adducin domain protein	0.409422	0.939093	0.124726	0.692983
hisI	lmo0562	LMRG_00244	phosphoribosyl-AMP cyclohydrolase	H7858_peg_429	Phosphoribosyl-AMP cyclohydrolase (EC 3.5.4.19)	0.424513	0.938271	0.311404	0.943721
dnaB	lmo1561	LMRG_01406	replication initiation and membrane attachment protein	H7858_peg_1431	Helicase loader DnaB	0.345263	0.938269	0.252561	1.0745
		LMRG_02936	hypothetical protein			0.332902	0.938079
		T-box_1601529				0.407567	0.937752
lmo1401	lmo1401	LMRG_00853	hypothetical protein	H7858_peg_1268	FIG006542: Phosphoesterase	0.287812	0.937613	0.277916	1.05546
lmo2443	lmo2443	LMRG_01805	hypothetical protein	H7858_peg_2268	FIG00774985: hypothetical protein	0.274663	0.93753	0.0511871	1.70161
lmo1655	lmo1655	LMRG_01312	hypothetical protein	H7858_peg_1527	membrane protein	0.445741	0.937304	0.352072	0.746571
minC	lmo1545	LMRG_01425	septum site-determining protein minC	H7858_peg_1414	Septum site-determining protein MinC	0.400043	0.934851	0.0320143	0.766838
comEC	lmo1482	LMRG_00935	competence protein ComEC/Rec2	H7858_peg_1350	Late competence protein ComEC2C DNA transport	0.350592	0.934636	0.197265	0.840825
lmo0504	lmo0504	LMRG_00185	hypothetical protein	H7858_peg_372	FIG00774043: hypothetical protein	0.447783	0.934236	0.0884012	3.05008
		LMRG_05018				0.286706	0.934025
lmo1464	lmo1464	LMRG_00916	diacylglycerol kinase	H7858_peg_1331	Diacylglycerol kinase (EC 2.7.1.107)	0.347209	0.933461	0.301532	0.940432
lmo2096	lmo2096	LMRG_01247	galactitol-specific PTS system IIC component	H7858_peg_1959	PTS system2C galactitol-specific IIC component (EC 2.7.1.69)	0.303313	0.933098	0.0373119	2.81968
lmo2793	lmo2793	LMRG_01904	lipoprotein	H7858_peg_2602	FIG00774406: hypothetical protein	0.369405	0.932036	0.0759385	0.718603
lmo1575	lmo1575	LMRG_01392	hypothetical protein	H7858_peg_1445	FIG146085: 3'-to-5' oligoribonuclease A2C Bacillus type	0.324034	0.931871	0.0652748	1.32377
lmo1915	lmo1915	LMRG_01062	malate dehydrogenase	H7858_peg_1779	NAD-dependent malic enzyme (EC 1.1.1.38)	0.357757	0.93154	4.82e-05	2.18857
lmo1669	lmo1669	LMRG_01298	nucleoside triphosphatase YtkD	H7858_peg_1544	Low G+C gram positive nudix hydrolase YtkD (EC 3.6.-.-)	0.445368	0.931263	0.336562	1.01943
rnc	lmo1805	LMRG_00952	ribonuclease III	H7858_peg_1667	Ribonuclease III (EC 3.1.26.3)	0.37465	0.931135	0.0960498	1.17361
lmo0998	lmo0998	LMRG_02954	hypothetical protein			0.319651	0.930853
dnaJ	lmo1472	LMRG_00925	chaperone DnaJ	H7858_peg_1340	Chaperone protein DnaJ	0.449631	0.929511	0.152892	1.37356
lmo0094	lmo0094	LMRG_02343	hypothetical protein	H7858_peg_113	FIG00774357: hypothetical protein	0.439361	0.929036	0.161495	0.769839
lmo1453	lmo1453	LMRG_00905	hypothetical protein	H7858_peg_1320	Putative tRNA-m1A22 methylase	0.36502	0.928734	0.29967	0.947535
lmo2120	lmo2120	LMRG_01274	hypothetical protein	H7858_peg_1984	Hypothetical protein YbbP2C contains nucleotide-binding domain of DisA bacterial checkpoint controller	0.353953	0.927737	0.245354	0.91073
lmo0819	lmo0819	LMRG_02244	hypothetical protein	H7858_peg_677	FIG00774371: hypothetical protein	0.291938	0.926157	0.000398168	0.438038
lmo2137	lmo2137	LMRG_02803	fructose-specific PTS system IIA component	H7858_peg_2002	PTS system2C fructose-specific IIA component (EC 2.7.1.69)	0.434796	0.926067	0.0789959	3.58819
lmo1707	lmo1707	LMRG_02563	hypothetical protein	H7858_peg_1583	Hypothetical protein YfkK	0.321719	0.925909	4.6e-05	0.402777
lmo0089	lmo0089	LMRG_02969	F-type H+-transporting ATPase subunit delta	H7858_peg_108	ATP synthase F12C delta subunit	0.376682	0.925483	0.207925	0.879421
lmo2181	lmo2181	LMRG_01651	SrtB family sortase	H7858_peg_2047	NPQTN specific sortase B	0.418356	0.923596	0.284726	0.892788
lmo2634	lmo2634	LMRG_02179	cobalt/nickel transport system permease	H7858_peg_2442	Transmembrane component of general energizing module of ECF transporters	0.281975	0.923399	0.0038942	1.6244
cls	lmo2503	LMRG_01745	cardiolipin synthase	H7858_peg_2327	Cardiolipin synthetase (EC 2.7.8.-)	0.380491	0.922673	0.0286483	1.22886
lmo0408	lmo0408	LMRG_00101	hypothetical protein	H7858_peg_2833	FIG00774518: hypothetical protein	0.384708	0.921346	0.0152712	0.678419
lmo1854	lmo1854	LMRG_01001	hypothetical protein	H7858_peg_1716	FIG00774268: hypothetical protein	0.357047	0.921306	0.220591	1.12286
		LMRG_05050				0.412493	0.920963
lmo0025	lmo0025	LMRG_02454	hypothetical protein	H7858_peg_31	FIG00774489: hypothetical protein	0.381605	0.920259	0.00578982	0.520517
lmo2562	lmo2562	LMRG_02707	hypothetical protein	H7858_peg_2386	hypothetical fig|282458.1.peg.583 homolog	0.356573	0.920236	0.11991	0.761417
lmo0261	lmo0261	LMRG_02648	beta-glucosidase	H7858_peg_2675	Beta-glucosidase (EC 3.2.1.21)%3B 6-phospho-beta-glucosidase (EC 3.2.1.86)	0.341836	0.919865	0.000513376	1.67794
cbiO2	lmo2601	LMRG_02145	cobalt import ATP-binding protein cbiO 2	H7858_peg_2907	ATPase component of general energizing module of ECF transporters	0.386909	0.91985	0.21172	0.915044
lmo2044	lmo2044	LMRG_01193	hypothetical protein	H7858_peg_1908	Oligopeptide ABC transporter2C periplasmic oligopeptide-binding protein OppA (TC 3.A.1.5.1)	0.344775	0.919366	0.0716639	1.62182
lmo0533	lmo0533	LMRG_00215	ACT domain-containing protein	H7858_peg_400	ACT domain protein	0.257765	0.91922	0.00563409	1.73233
lmo2639	lmo2639	LMRG_02184	hypothetical protein	H7858_peg_2447	FIG00774441: hypothetical protein	0.393648	0.916719	0.344678	1.02535
lmo2116	lmo2116	LMRG_01270	hypothetical protein	H7858_peg_1980	FIG00774020: hypothetical protein	0.352996	0.916291	0.334623	0.993486
lmo0475	lmo0475	LMRG_00156	hypothetical protein	H7858_peg_342	hypothetical protein	0.422737	0.916055	0.315695	1.14885
lmo1616	lmo1616	LMRG_01350	hypothetical protein	H7858_peg_1486	aminoglycoside phosphotransferase family protein	0.393863	0.915224	0.324591	0.972167
lmo0917	lmo0917	LMRG_02017	beta-glucosidase	H7858_peg_776	6-phospho-beta-glucosidase (EC 3.2.1.86)	0.383159	0.914058	0.240941	1.28414
lmo2394	lmo2394	LMRG_02915	hypothetical protein	H7858_peg_2221	FIG00775298: hypothetical protein	0.443874	0.913876	0.0328074	0.695214
lmo1946	lmo1946	LMRG_01093	cytosolic long-chain acyl-CoA thioester hydrolase	H7858_peg_1814	Acyl-CoA hydrolase (EC 3.1.2.20)	0.274098	0.913641	0.00678815	0.724226
lmo1304	lmo1304	LMRG_00754	hypothetical protein	H7858_peg_1168	FIG00774411: hypothetical protein	0.404242	0.913401	0.0170613	0.719102
lmo1656	lmo1656	LMRG_01311	hypothetical protein	H7858_peg_1528	FIG00774637: hypothetical protein	0.38116	0.912789	0.056028	1.99085
lmo0358	lmo0358	LMRG_00049	hypothetical protein	H7858_peg_2780	PTS system2C fructose-specific IIBC component (EIIBC-Fru) (Fructose- permease IIBC component) (Phosphotransferase enzyme II2C BC component) (EC 2.7.1.69)	0.448523	0.912506	0.0267963	2.25249
recR	lmo2702	LMRG_01995	recombination protein RecR	H7858_peg_2512	Recombination protein RecR	0.37397	0.912397	0.237551	0.888898
pnp	lmo1331	LMRG_00781	polyribonucleotide nucleotidyltransferase	H7858_peg_1194	Polyribonucleotide nucleotidyltransferase (EC 2.7.7.8)	0.453495	0.91219	0.224068	1.151
lmo0959	lmo0959	LMRG_02058	undecaprenyl-phosphate alpha-N-acetylglucosaminyltransferase	H7858_peg_818	Undecaprenyl-phosphate N-acetylglucosaminyl 1-phosphate transferase (EC 2.7.8.-)	0.349145	0.912142	0.25333	1.11087
lmo2139	lmo2139	LMRG_02801	sodium transport system ATP-binding protein	H7858_peg_2004	ABC transporter2C ATP-binding protein	0.421747	0.911813	0.341912	1.04869
lmo0174	lmo0174	LMRG_02982	hypothetical protein	H7858_peg_2401	FIG00775233: hypothetical protein	0.444996	0.911315	0.321276	4.08247
lmo0827	lmo0827	LMRG_02982	hypothetical protein	H7858_peg_2401	FIG00775233: hypothetical protein	0.444996	0.911315	0.321276	4.08247
lmo0329	lmo0329	LMRG_02982	hypothetical protein	H7858_peg_2401	FIG00775233: hypothetical protein	0.444996	0.911315	0.321276	4.08247
lmo1732	lmo1732	LMRG_02539	lactose/L-arabinose transport system permease	H7858_peg_1604	N-Acetyl-D-glucosamine ABC transport system2C permease protein 2	0.401308	0.910912	0.167906	1.20439
lmo1136	lmo1136	LMRG_00579	internalin	H7858_peg_994	Internalin-like protein (LPXTG motif) Lmo1136 homolog	0.33863	0.910304	0.0955605	0.746374
lmo0992	lmo0992	LMRG_02092	hypothetical protein	H7858_peg_851	membrane protein	0.378031	0.910078	0.00127453	0.631332
recA	lmo1398	LMRG_00850	RecA protein	H7858_peg_1265	RecA protein	0.43537	0.909296	0.323488	0.892008
lmo0077	lmo0077	LMRG_02328	pentapeptide repeats domain-containing protein	H7858_peg_97	FIG00774172: hypothetical protein	0.32557	0.908352	0.0485148	1.43393
pyrR	lmo1840	LMRG_00987	pyrimidine operon attenuation protein/uracil phosphoribosyltransferase	H7858_peg_1702	Uracil phosphoribosyltransferase (EC 2.4.2.9) / Pyrimidine operon regulatory protein PyrR	0.37055	0.907168	0.00841831	1.52148
lmo0734	lmo0734	LMRG_00422	LacI family transcriptional regulator			0.379598	0.90684
lmo1959	lmo1959	LMRG_01106	iron complex transport system substrate-binding protein	H7858_peg_1826	Ferrichrome-binding periplasmic protein precursor (TC 3.A.1.14.3)	0.391922	0.906727	0.143274	1.48685
		rli42_1358378				0.454413	0.906604
lmo0604	lmo0604	LMRG_00287	hypothetical protein	H7858_peg_471	FIG00775071: hypothetical protein	0.286429	0.906582	0.230714	1.21915
lmo0360	lmo0360	LMRG_00051	transcriptional regulator	H7858_peg_2782	Transcriptional regulator of rhamnose utilization2C DeoR family	0.388442	0.906129	0.0219159	1.33541
lmo2112	lmo2112	LMRG_01266	hypothetical protein	H7858_peg_1976	DNA-binding protein	0.391055	0.906072	0.120709	1.3543
lmo0442	lmo0442	LMRG_00134	hypothetical protein	H7858_peg_317	FIG00774675: hypothetical protein	0.172691	0.905962	0.328319	1.50306
lmo2246	lmo2246	LMRG_01586	hypothetical protein	H7858_peg_2861	DNA alkylation repair enzyme	0.371694	0.905848	0.0682974	1.2421
lmo0958	lmo0958	LMRG_02057	GntR family transcriptional regulator YvoA	H7858_peg_815	Predicted transcriptional regulator of N-Acetylglucosamine utilization2C GntR family	0.277202	0.905768	0.000606108	0.577113
lmo0842	lmo0842	LMRG_02265	peptidoglycan bound protein	H7858_peg_698	Putative peptidoglycan bound protein (LPXTG motif) Lmo0842 homolog	0.290567	0.90496	0.0312363	1.46664
lmo1777	lmo1777	LMRG_02835	hypothetical protein	H7858_peg_256	HD domain protein	0.364788	0.90485	0.302228	0.9097
lmo1159	lmo1159	LMRG_00602	propanediol utilization polyhedral body protein PduJ	H7858_peg_1017	Propanediol utilization polyhedral body protein PduJ	0.43556	0.904745	0.301068	0.721844
lmo2566	lmo2566	LMRG_02703	hypothetical protein	H7858_peg_2390	Lipoate-protein ligase A	0.266695	0.904578	0.34404	1.04095
lmo1231	lmo1231	LMRG_00677	hypothetical protein	H7858_peg_1087	DNA polymerase X family	0.337639	0.903943	0.320166	1.03122
lmo0754	lmo0754	LMRG_00442	bile tolerance locus	H7858_peg_610	FIG00774381: hypothetical protein	0.41412	0.903519	0.217912	0.801695
coaA	lmo0922	LMRG_02022	pantothenate kinase	H7858_peg_781	Pantothenate kinase (EC 2.7.1.33)	0.36199	0.903286	0.166234	1.13858
dnaI	lmo1560	LMRG_01407	primosomal protein DnaI	H7858_peg_1430	Helicase loader DnaI	0.296302	0.90323	0.333975	0.970371
lmo1976	lmo1976	LMRG_01123	hypothetical protein	H7858_peg_1836	Oxidoreductase2C short-chain dehydrogenase/reductase family	0.360349	0.90269	0.0347278	0.768308
lmo0157	lmo0157	LMRG_02402	ATP-dependent helicase	H7858_peg_177	DinG family ATP-dependent helicase CPE1197	0.295758	0.902542	0.029246	0.77867
ansB	lmo1663	LMRG_01304	asparagine synthase	H7858_peg_1537	Asparagine synthetase [glutamine-hydrolyzing] (EC 6.3.5.4)	0.450184	0.902422	0.207109	1.14401
lmo2339	lmo2339	LMRG_01504	hypothetical protein	H7858_peg_2162	FIG00774084: hypothetical protein	0.342082	0.902317	0.0239169	1.59741
rsbS	lmo0890	LMRG_02314	RsbT antagonist protein rsbS	H7858_peg_747	RsbS2C negative regulator of sigma-B	0.318613	0.901808	0.213882	1.11808
lmo2581	lmo2581	LMRG_02686	hypothetical protein	H7858_peg_2406	Heme efflux system permease HrtB	0.420554	0.900964	0.0888719	1.5234
lmo2451	lmo2451	LMRG_01797	preprotein translocase SecG subunit			0.297929	0.900833
lmo2675	lmo2675	LMRG_02220	hypothetical protein	H7858_peg_2484	FIG00774830: hypothetical protein	0.302239	0.900715	0.00780372	1.71233
lmo0158	lmo0158	LMRG_02403	putative phosphatase	H7858_peg_178	Cof-like hydrolase	0.257187	0.899891	0.0115748	0.782624
lmo1318	lmo1318	LMRG_00768	RIP metalloprotease RseP	H7858_peg_1181	Membrane-associated zinc metalloprotease	0.419357	0.899051	0.212261	1.18594
dnaA	lmo0001	LMRG_02429	chromosomal replication initiator protein DnaA	H7858_peg_2664	Chromosomal replication initiator protein DnaA	0.421945	0.899043	0.335702	1.11358
lmo1789	lmo1789	LMRG_02813	hypothetical protein	H7858_peg_1651	flavodoxin-like fold domain protein	0.335152	0.898833	0.0470384	0.518389
lmo0879	lmo0879	LMRG_02303	hypothetical protein	H7858_peg_736	Sugar phosphate isomerases/epimerases	0.416346	0.898641	0.102256	1.56868
aroC	lmo1928	LMRG_01075	chorismate synthase	H7858_peg_1793	Chorismate synthase (EC 4.2.3.5)	0.306518	0.898247	0.0540017	1.27949
lmo0833	lmo0833	LMRG_02256	hypothetical protein	H7858_peg_689	transcriptional activator	0.338877	0.897849	0.204933	1.3327
lmo1164	lmo1164	LMRG_00607	ATP:Cob(I)alamin adenosyltransferase	H7858_peg_1022	Cob(I)alamin adenosyltransferase PduO (EC 2.5.1.17)	0.371922	0.897778	0.239118	0.807735
lmo2140	lmo2140	LMRG_02800	sodium transport system permease	H7858_peg_2005	ABC transporter2C permease protein	0.327861	0.896531	0.263245	1.09036
lmo0933	lmo0933	LMRG_02032	glycosyltransferase	H7858_peg_931	Glycosyl transferase involved in teichoic acid biosynthesis	0.363858	0.894571	0.0249602	1.62624
rsbU	lmo0892	LMRG_02316	sigma-B regulation protein RsbU	H7858_peg_749	Serine phosphatase RsbU2C regulator of sigma subunit	0.337143	0.894484	0.349757	1.01179
lmo0277	lmo0277	LMRG_02598	putative oxidoreductase	H7858_peg_2694	oxidoreductase2C Gfo/Idh/MocA family	0.270124	0.893874	0.00114213	0.622523
lmo1353	lmo1353	LMRG_00803	hypothetical protein	H7858_peg_1216	lipoprotein2C	0.333653	0.892813	0.257164	0.919062
inlI	lmo0333	LMRG_00025	internalin	H7858_peg_2751	Internalin-like protein (LPXTG motif) Lmo0333 homolog	0.334903	0.892062	0.00508094	0.580721
hisC	lmo1925	LMRG_01072	histidinol-phosphate aminotransferase	H7858_peg_1790	Biosynthetic Aromatic amino acid aminotransferase beta (EC 2.6.1.57) @ Histidinol-phosphate aminotransferase (EC 2.6.1.9)	0.336646	0.891394	0.0255961	1.29167
lmo2126	lmo2126	LMRG_01280	neopullulanase	H7858_peg_1991	Neopullulanase (EC 3.2.1.135)	0.353235	0.891063	0.249992	0.824714
lmo2132	lmo2132	LMRG_02808	hypothetical protein	H7858_peg_1997	FIG00774113: hypothetical protein	0.218211	0.890961	0.0153418	0.585008
lmo0770	lmo0770	LMRG_00458	transcriptional regulator	H7858_peg_626	Transcriptional regulator2C GntR family	0.259786	0.890374	0.253074	1.00928
thyA	lmo1874	LMRG_01021	thymidylate synthase	H7858_peg_1737	Thymidylate synthase (EC 2.1.1.45)	0.265548	0.890036	0.225136	1.08671
lmo2296	lmo2296	LMRG_01536	phage capsid protein			0.438035	0.889619
lmo0026	lmo0026	LMRG_02455	copper homeostasis protein	H7858_peg_32	Cytoplasmic copper homeostasis protein cutC	0.404868	0.889335	0.0582641	0.580993
lmo0576	lmo0576	LMRG_00258	hypothetical protein	H7858_peg_443	cell wall surface anchor family protein	0.401939	0.88933	0.0278268	0.465731
trpF	lmo1629	LMRG_01337	N-(5'phosphoribosyl)anthranilate isomerase	H7858_peg_1501	Phosphoribosylanthranilate isomerase (EC 5.3.1.24)	0.373061	0.88898	0.23493	1.37229
hrcA	lmo1475	LMRG_00928	heat-inducible transcription repressor HrcA	H7858_peg_1343	Heat-inducible transcription repressor HrcA	0.394508	0.888603	0.338064	1.26385
minD	lmo1544	LMRG_01426	septum site-determining protein MinD	H7858_peg_1413	Septum site-determining protein MinD	0.256607	0.888476	0.210637	0.898752
lmo1731	lmo1731	LMRG_02540	lactose/L-arabinose transport system permease	H7858_peg_1603	ABC transporter2C permease protein	0.372606	0.888024	0.307069	1.10462
RsbR	lmo0889	LMRG_02313	positive regulator of SigmaB activity	H7858_peg_746	RsbR2C positive regulator of sigma-B	0.309173	0.887679	0.345739	0.909897
lmo1518	lmo1518	LMRG_01452	hypothetical protein	H7858_peg_1386	FIG00774153: hypothetical protein	0.131391	0.887367	0.102004	0.800032
lmo2215	lmo2215	LMRG_01617	ABC-2 type transport system ATP-binding protein	H7858_peg_2082	ABC transporter2C ATP-binding protein EcsA	0.252544	0.887367	0.214421	0.906573
nagB	lmo0957	LMRG_02056	glucosamine-6-phosphate isomerase	H7858_peg_814	Glucosamine-6-phosphate deaminase (EC 3.5.99.6)	0.23996	0.886753	0.00273092	0.551614
lmo2852	lmo2852	LMRG_02423	hypothetical protein	H7858_peg_2658	FIG00774123: hypothetical protein	0.368716	0.886665	0.0506772	1.38364
lmo1709	lmo1709	LMRG_02561	methionine aminopeptidase type I	H7858_peg_1585	Methionine aminopeptidase (EC 3.4.11.18)	0.308643	0.885074	0.254354	0.941334
		sbrA_1358285				0.370779	0.884846
sigH	lmo0243	LMRG_02663	RNA polymerase sporulation-specific sigma factor	H7858_peg_273	RNA polymerase sporulation specific sigma factor SigH	0.349628	0.883588	0.294979	1.07118
lmo0655	lmo0655	LMRG_00342	serine/threonine protein phosphatase 1	H7858_peg_518	serine/threonine protein phosphatase	0.393217	0.883435	0.000421703	0.412588
		LMRG_00321	predicted protein			0.411677	0.88302
lmo0395	lmo0395	LMRG_00088	acetyltransferase	H7858_peg_2813	acetyltransferase2C GNAT family	0.376006	0.881406	0.0605571	0.647179
lmo2738	lmo2738	LMRG_01958	hemolysin	H7858_peg_2547	Hemolysins and related proteins containing CBS domains	0.304384	0.881122	0.0547328	0.716094
lmo0192	lmo0192	LMRG_02614	pur operon repressor	H7858_peg_208	PurR: transcription regulator associated with purine metabolism	0.230764	0.879914	0.0202365	0.731095
lmo2080	lmo2080	LMRG_01231	hypothetical protein	H7858_peg_1943	FIG00774784: hypothetical protein	0.268412	0.879394	0.287612	0.944086
lmo1678	lmo1678	LMRG_01289	homocysteine S-methyltransferase	H7858_peg_1554	52C10-methylenetetrahydrofolate reductase (EC 1.5.1.20) / Homolog of homocysteine-binding domain	0.317834	0.878636	0.242761	1.06458
lmo0948	lmo0948	LMRG_02047	hypothetical protein	H7858_peg_805	Transcriptional regulator2C GntR family	0.303045	0.876526	0.174303	1.18507
lmo1887	lmo1887	LMRG_01034	N6-adenine-specific DNA methylase	H7858_peg_1749	FIG001721: Predicted N6-adenine-specific DNA methylase	0.333403	0.875656	0.325031	0.950031
lmo1873	lmo1873	LMRG_01020	dihydrofolate reductase	H7858_peg_1736	Dihydrofolate reductase (EC 1.5.1.3)	0.268698	0.875341	0.264253	0.932445
lmo1216	lmo1216	LMRG_00662	bax protein	H7858_peg_1073	N-acetylmuramoyl-L-alanine amidase2C family 4	0.306252	0.874917	0.0206914	0.614728
lmo1162	lmo1162	LMRG_00605	propanediol utilization protein PduM	H7858_peg_1020	Propanediol utilization protein PduM	0.381382	0.874885	0.166513	0.59806
lmo2121	lmo2121	LMRG_01275	maltose phosphorylase	H7858_peg_1986	Maltose phosphorylase (EC 2.4.1.8)	0.32608	0.874496	0.0384887	0.700148
lmo1217	lmo1217	LMRG_00663	aminopeptidase	H7858_peg_1074	endo-12C4-beta-glucanase	0.309438	0.874364	0.246129	1.10331
lmo2295	lmo2295	LMRG_01537	gp8			0.434031	0.873056
tyrA	lmo1924	LMRG_01071	prephenate dehydrogenase	H7858_peg_1789	Prephenate dehydrogenase (EC 1.3.1.12)	0.275792	0.872264	0.016445	1.37362
lmo0888	lmo0888	LMRG_02312	hypothetical protein	H7858_peg_745	Programmed cell death toxin YdcE	0.225103	0.872215	0.0498377	0.728569
lmo0387	lmo0387	LMRG_00080	hypothetical protein	H7858_peg_2805	FIG00774639: hypothetical protein	0.321977	0.871814	0.0348675	0.701517
lmo2045	lmo2045	LMRG_01194	hypothetical protein			0.356098	0.871794
lmo1218	lmo1218	LMRG_00664	TrmH family RNA methyltransferase	H7858_peg_1075	FIG011178: rRNA methylase	0.227487	0.870912	0.330939	1.04239
lmo0216	lmo0216	LMRG_02638	ribosome-associated heat shock protein	H7858_peg_232	S4-domain-containing heat shock protein	0.334153	0.870765	0.062701	0.777416
lmo2826	lmo2826	LMRG_01872	efflux protein	H7858_peg_2634	transporter	0.322492	0.870692	0.111741	0.78609
lmo2128	lmo2128	LMRG_01282	hypothetical protein	H7858_peg_1993	Maltose operon transcriptional repressor MalR2C LacI family	0.259497	0.869579	0.0945922	0.807178
lmo0843	lmo0843	LMRG_02266	hypothetical protein	H7858_peg_699	cytochrome c oxidase2C subunit IV	0.393433	0.869094	0.216572	0.738794
pepT	lmo1780	LMRG_02832	peptidase T	H7858_peg_253	Tripeptide aminopeptidase (EC 3.4.11.4)	0.270977	0.868186	0.257928	0.902253
lmo1139	lmo1139	LMRG_00582	hypothetical protein			0.380937	0.868138
lmo1535	lmo1535	LMRG_01435	hypothetical protein	H7858_peg_1404	FIG000859: hypothetical protein	0.309967	0.867045	0.0478556	0.7865
lmo1712	lmo1712	LMRG_02959	multidrug resistance protein	H7858_peg_1588	FIG00774890: hypothetical protein	0.301164	0.866947	0.232824	1.22872
lmo2127	lmo2127	LMRG_01281	hypothetical protein	H7858_peg_1992	CAAX amino terminal protease family protein	0.372833	0.866395	0.118847	1.3928
lmo1686	lmo1686	LMRG_02760	hypothetical protein	H7858_peg_1562	Putative lipoprotein SAV1865	0.336895	0.865385	0.0044395	0.752484
		LMRG_01025	hypothetical protein			0.456063	0.864662
ilvA	lmo1991	LMRG_01139	threonine dehydratase	H7858_peg_1851	Threonine dehydratase (EC 4.3.1.19)	0.395366	0.863067	0.0134403	0.566943
lmo0535	lmo0535	LMRG_00217	transcription regulator LacI	H7858_peg_402	transcriptional regulator2C LacI family	0.242316	0.862987	0.335486	1.0078
lmo1161	lmo1161	LMRG_00604	ethanolamine utilization protein EutJ	H7858_peg_1019	Ethanolamine utilization protein EutJ	0.360114	0.861523	0.252304	1.38013
rpoB	lmo0258	LMRG_02651	DNA-directed RNA polymerase beta subunit	H7858_peg_2672	DNA-directed RNA polymerase beta subunit (EC 2.7.7.6)	0.455147	0.861244	0.0689187	1.48316
lmo2384	lmo2384	LMRG_02729	monovalent cation/H+ antiporter subunit G	H7858_peg_2209	Na(+) H(+) antiporter subunit G	0.254867	0.860749	0.226735	1.13798
lmo1418	lmo1418	LMRG_00870	nucleotide pyrophosphatase	H7858_peg_1285	Alkaline phosphodiesterase I (EC 3.1.4.1) / Nucleotide pyrophosphatase (EC 3.6.1.9)	0.292759	0.860602	0.0545494	0.847607
lmo1982	lmo1982	LMRG_01130	ribosomal-protein-alanine N-acetyltransferase	H7858_peg_1842	acetyltransferase2C GNAT family	0.191175	0.860577	0.0271357	0.637604
topA	lmo1275	LMRG_00725	DNA topoisomerase I	H7858_peg_1135	DNA topoisomerase I (EC 5.99.1.2)	0.326844	0.859867	0.268013	0.919628
lmo2382	lmo2382	LMRG_02727	multicomponent Na+:H+ antiporter subunit E	H7858_peg_2207	Na(+) H(+) antiporter subunit E	0.23937	0.859574	0.307985	0.928456
lmo0340	lmo0340	LMRG_00031	hypothetical protein	H7858_peg_2762	FIG00774445: hypothetical protein	0.397925	0.859085	0.00528189	0.48954
lmo1457	lmo1457	LMRG_00909	hypothetical protein	H7858_peg_1324	ATP/GTP-binding protein2C SA1392 homolog	0.219714	0.858513	0.0166744	0.724351
lmo2368	lmo2368	LMRG_02713	hypothetical protein	H7858_peg_2192	MutT/nudix family protein	0.216403	0.858349	0.000880614	0.586981
		LMRG_05004				0.261516	0.858297
lmo0093	lmo0093	LMRG_02342	F-type H+-transporting ATPase subunit epsilon	H7858_peg_112	ATP synthase F12C epsilon subunit	0.397074	0.855442	0.305	0.846855
lmo2415	lmo2415	LMRG_01833	FeS assembly ATPase SufC	H7858_peg_2238	Iron-sulfur cluster assembly ATPase protein SufC	0.382938	0.855126	0.354378	0.981693
lmo2444	lmo2444	LMRG_01804	hypothetical protein	H7858_peg_2270	alpha-glucosidase	0.335651	0.85478	0.0364362	0.611613
lmo2723	lmo2723	LMRG_01973	hypothetical protein	H7858_peg_2532	acetyltransferase2C GNAT family	0.285597	0.854549	0.256399	0.858062
		LMRG_05016				0.403407	0.854463
nusB	lmo1359	LMRG_00809	transcription antitermination factor NusB	H7858_peg_1224	Transcription termination protein NusB	0.153028	0.853866	0.065474	0.822908
lmo1042	lmo1042	LMRG_00503	molybdopterin biosynthesis protein MoeA	H7858_peg_903	Molybdopterin biosynthesis protein MoeA	0.286983	0.853129	0.31457	1.06272
lmo2300	lmo2300	LMRG_01532	phage terminase large subunit			0.411881	0.852737
lmo2437	lmo2437	LMRG_01811	hypothetical protein	H7858_peg_2261	FIG00774650: hypothetical protein	0.293306	0.852589	0.2238	1.19048
spoVG2	lmo0197	LMRG_02619	stage V sporulation protein G	H7858_peg_213	Protein of unknown function identified by role in sporulation (SpoVG)	0.340359	0.852195	0.045259	0.76965
lmo0946	lmo0946	LMRG_02045	hypothetical protein	H7858_peg_803	FIG00774413: hypothetical protein	0.237301	0.852047	0.0787753	0.618398
apt	lmo1524	LMRG_01446	adenine phosphoribosyltransferase	H7858_peg_1392	Adenine phosphoribosyltransferase (EC 2.4.2.7)	0.243491	0.849867	0.148475	0.896559
orf29	lmo1470	LMRG_00923	ribosomal RNA small subunit methyltransferase E	H7858_peg_1338	Ribosomal RNA small subunit methyltransferase E (EC 2.1.1.-)	0.0855808	0.849775	0.152339	1.32108
cinA	lmo1397	LMRG_00849	competence damage-inducible protein A	H7858_peg_1264	Competence/damage-inducible protein CinA	0.17118	0.846521	0.344465	0.997877
		LMRG_05031				0.297658	0.845799
lmo2540	lmo2540	LMRG_01707	protein-tyrosine phosphatase	H7858_peg_2366	Low molecular weight protein tyrosine phosphatase (EC 3.1.3.48)	0.19453	0.845046	0.327881	0.953436
lmo0729	lmo0729	LMRG_00417	hypothetical protein	H7858_peg_596	FIG00774776: hypothetical protein	0.185987	0.844977	0.239639	1.16027
[truncated: 1,372 more rows]
