# Supplementary material for: The Listeria monocytogenes Bile Stimulon under Acidic Conditions Is Characterized by Strain-Specific Patterns and the Upregulation of Motility, Cell Wall Modification Functions, and the PrfA Regulon
Source: Front Microbiol. 2018 Feb 6;9:120. doi: 10.3389/fmicb.2018.00120 (PMC5808219; doi:10.3389/fmicb.2018.00120)
Supplement: Supplementary Table 3 — Examples of functionally interesting genes upregulated by bile. [file Table3.XLSX]

## Sheet: Sheet1
Supp. Table 3. Examples of functionally interesting genes upregulated by bile.
			10403S				H7858
Transcriptional Unit*	EGDe Locus	Function	Locus	FDR	FC		Locus	FDR	FC
Motility
TUAB3-9208	lmo0688	glycosyl transferase2C group 2 family protein	LMRG_00376	3.02016e-07	7.31914		peg_556	3.03351e-05	4.50899
	lmo0689	Chemotaxis protein CheV	LMRG_00377	7.12061e-07	7.15552		peg_557	3.00232e-05	3.77006
	lmo0687	FIG00774408: hypothetical protein	LMRG_00375	1.3439e-06	6.1019		peg_555	0.000331244	3.74255
	motB	Flagellar motor rotation protein MotB	LMRG_00374	2.42849e-06	5.34885		peg_554	3.50407e-06	5.2607
	motA	Flagellar motor rotation protein MotA	LMRG_00373	3.03879e-05	4.27206		peg_553	2.06154e-06	5.54059
	lmo0684	FIG00774517: hypothetical protein	LMRG_00372	0.000183196	3.49014		peg_552	1.48909e-05	6.07934
	cheR	Chemotaxis protein methyltransferase CheR	LMRG_00371	0.000287976	3.39133		peg_551	1.99657e-07	6.95904
	lmo0682	Flagellar basal-body rod protein FlgG	LMRG_00370	0.000746404	3.18587		peg_550	2.63292e-06	6.93102
	lmo0681	Flagellar biosynthesis protein FlhF	LMRG_00369	0.000643584	2.36524		peg_549	1.37215e-06	5.94224
	lmo0675	Flagellar motor switch protein FliN	LMRG_02874	0.000110349	2.01287		peg_543	4.37988e-05	4.30451
	lmo0678	Flagellar biosynthesis protein FliR	LMRG_00366	0.00942441	1.70343		peg_546	1.64558e-05	6.20999
	lmo0680	Flagellar biosynthesis protein FlhA	LMRG_00368	0.00707264	1.66986		peg_548	7.29334e-06	6.31486
	lmo0677	Flagellar biosynthesis protein FliQ	LMRG_00365	0.134204	1.51169		peg_545	0.00919708	2.73608
	lmo0679	Flagellar biosynthesis protein FlhB	LMRG_00367	0.0670326	1.45835		peg_547	8.87303e-05	4.98128
TUAB3-9211	flaA	Flagellin protein FlaA	LMRG_00378	0.166371	1.93549		peg_558	0.00948895	2.53193
TUAB3-9212	lmo0702	FIG00774477: hypothetical protein	LMRG_00391	0.00149165	2.79617		peg_570	0.000698695	3.07446
	lmo0701	FIG00774560: hypothetical protein	LMRG_00390	0.0048212	2.51408		peg_569	1.50452e-05	4.26988
	lmo0700	Flagellar motor switch protein FliN	LMRG_00389	0.00487448	2.18075		peg_568	0.000109551	4.15232
	lmo0699	Flagellar motor switch protein FliM	LMRG_00388	0.00365806	2.07966		peg_567	4.42251e-05	3.94413
	lmo0698	Flagellar motor switch protein FliN	LMRG_00387	0.0130363	2.05913		peg_566	0.000113119	4.37669
	lmo0694	FIG00774728: hypothetical protein	LMRG_02872	0.0238554	1.97477		peg_562	0.000212093	4.26865
	lmo0697	Flagellar hook protein FlgE	LMRG_00386	0.00771802	1.94628		peg_565	9.01856e-05	3.68377
	cheA	Signal transduction histidine kinase CheA	LMRG_00380	0.0175829	1.75164		peg_560	6.08684e-05	3.73164
	lmo0696	Flagellar basal-body rod modification protein FlgD	LMRG_00385	0.0132321	1.7511		peg_564	0.00545513	2.89063
	lmo0695	Flagellar hook-length control protein FliK	LMRG_00384	0.0626823	1.746		peg_563	3.70644e-06	4.98637
	lmo0693	Flagellar motor switch protein FliN	LMRG_00381	0.0445792	1.73356		peg_561	0.000139827	5.10216
	cheY	Chemotaxis regulator	LMRG_00379	0.112071	1.55285		peg_559	0.000652607	3.8917
TUAB3-9213	lmo0708	Flagellar biosynthesis protein FliS	LMRG_00397	0.00139468	3.34669		peg_576	4.13138e-05	4.84715
	lmo0706	Flagellar hook-associated protein FlgL	LMRG_00395	0.000810601	3.09857		peg_574	3.25669e-06	4.55983
	lmo0703	UDP-N-acetylenolpyruvoylglucosamine reductase	LMRG_00392	0.0015696	3.0389		peg_571	0.00859813	3.08112
	lmo0707	Flagellar hook-associated protein FliD	LMRG_00396	0.00140529	2.77494		peg_575	7.69739e-05	4.09982
	lmo0704	FIG00774686: hypothetical protein	LMRG_00393	0.00490123	2.35413		peg_572	0.00378418	2.9751
	lmo0705	Flagellar hook-associated protein FlgK	LMRG_00394	0.000659865	2.32751		peg_573	1.88175e-05	3.80962
TUAB3-9214	fliE	Flagellar hook-basal body complex protein FliE	LMRG_00401	0.00131314	3.64		peg_580	0.00177833	2.8809
	lmo0709	FIG00774899: hypothetical protein	LMRG_00398	0.00113864	3.58698		peg_577	0.000677247	3.36837
	lmo0711	Flagellar basal-body rod protein FlgC	LMRG_00400	0.00381572	3.31914		peg_579	0.000609917	3.20246
	lmo0710	Flagellar basal-body rod protein FlgB	LMRG_00399	0.000863812	3.20463		peg_578	2.47157e-05	3.63644
TUAB3-9215	lmo0715	hypothetical protein	LMRG_00404	0.00526619	2.77503		peg_583	1.78703e-05	2.78603
	lmo0718	FIG00774152: hypothetical protein	LMRG_00407	0.000453678	2.68132		peg_586	0.000938571	2.15071
	lmo0713	Flagellar M-ring protein FliF	LMRG_00402	0.00301511	2.57415		peg_581	0.0002632	3.23453
	lmo0714	Flagellar motor switch protein FliG	LMRG_00403	0.0268241	2.39248		peg_582	4.05071e-05	3.12176
Cell wall
TUAB3-10250	lmo2687	Cell division protein FtsW	LMRG_02233	3.47492e-06	4.27874		peg_2495	2.29888e-09	8.40858
	lmo2688	Cell division protein FtsW	LMRG_02234	6.78528e-06	4.0639		peg_2496	1.27135e-08	8.25465
	lmo2689	Mg(2+) transport ATPase2C P-type	LMRG_02235	3.01841e-06	3.44239		peg_2497	3.90808e-08	8.02353
TUAB3-10356	lmo2691	N-acetylmuramoyl-L-alanine amidase family 4	LMRG_02238	0.00424675	2.54558		peg_2499	0.000349532	1.86449
TUAB3-10357	lmo2591	N-acetylmuramoyl-L-alanine amidase2C family 4	LMRG_02131	3.42672e-05	2.73597		peg_2885	1.35976e-08	3.29816
TUAB3-10512	lmo0441	Cell division protein FtsI [Peptidoglycan synthetase]	LMRG_00133	0.000574761	1.88504		peg_316	1.09617e-06	2.68687
TUAB3-9697	lmo1653	Putative cellsurface protein	LMRG_01314	0.120617	2.26326		peg_1525	6.65454e-07	3.31393
	lmo1654	Putative cellsurface protein	LMRG_01313	0.140975	1.67216		peg_1526	3.12854e-05	3.73309
TUAB3-9978	lmo2185	Cell surface protein IsdA2C transfers heme from hemoglobin to apo-IsdC	LMRG_01647	0.000130228	3.06171		peg_2052	0.00710336	2.51314
	lmo2186	NPQTN cell wall anchored protein IsdC	LMRG_01646	0.0115242	2.51631		peg_2053	0.010738	3.49805
TUAB3-9359	dltC	D-alanine--poly(phosphoribitol) ligase subunit 2	LMRG_02071	0.00123785	3.42965		peg_831	4.71655e-10	12.2873
		Hypothetical protein	LMRG_02074	0.000155611	3.18882		peg_834	3.4559e-07	9.00553
	dltD	Poly(glycerophosphate chain) D-alanine transfer protein DltD	LMRG_02070	0.00124705	2.94305		peg_830	3.72413e-11	10.1005
	dltA	D-alanine--poly(phosphoribitol) ligase subunit 1	LMRG_02073	0.00881649	2.6251		peg_833	1.29231e-11	10.826
	dltB	D-alanyl transfer protein DltB	LMRG_02072	0.0103296	2.58506		peg_832	1.17082e-10	11.6487
		wall-associated protein					peg_297	1.33239e-06	4.88768
TUAB3-10157	mbl	MreB-like protein (Mbl protein)	LMRG_01723	5.21885e-05	2.19504		peg_2351	0.00016392	2.70536
PrfA regulon
TUAB3-10168	prf1	Peptide chain release factor 1	LMRG_01704	2.10525e-05	2.08556		peg_2369	8.10629e-07	2.68664
TUAB3-10547 // TUAB3-8923	hly	Thiol-activated cytolysin	LMRG_02624	0.0439679	3.76768		peg_218	9.68152e-07	3.50129
TUAB3-10548	mpl	Zinc metalloproteinase precursor	LMRG_02625	0.000983242	3.05516		peg_219	1.43233e-06	3.75795
	actA	Actin-assembly inducing protein ActA precursor	LMRG_02626	0.00091898	5.47766		peg_220	3.80912e-06	5.11776
	plcB	Broad-substrate range phospholipase C	LMRG_02627	0.00214584	3.8643		peg_221	1.54017e-06	4.37555
TUAB3-7 // TUAB3-10543	plcA	Phosphatidylinositol-specific phospholipase C	LMRG_02623	0.000311713	6.33274		peg_217	1.77707e-09	11.8637
		Internalin-like protein Lin0295 homolog					peg_2686	0.0130466	2.50458
TUAB3-8907	lmo0181	N-Acetyl-D-glucosamine ABC transport system2C sugar-binding protein	LMRG_02746	1.01624e-05	4.71257		peg_197	8.03807e-10	5.91874
	lmo0180	N-Acetyl-D-glucosamine ABC transport system2C permease protein 2	LMRG_02745	3.51912e-05	4.05274		peg_196	9.58014e-09	6.94963
	lmo0179	N-Acetyl-D-glucosamine ABC transport system2C permease protein 1	LMRG_02744	7.02408e-05	3.7845		peg_195	5.43936e-07	3.56252
	lmo0178	Putative ROK-family transcriptional regulator	LMRG_02743	8.61291e-06	3.31215		peg_194	1.58875e-07	4.17148
TUAB3-8908	lmo0182	glycosyl hydrolase2C family 31	LMRG_02747	4.52632e-06	3.59049		peg_198	1.65889e-08	4.1663
	lmo0183	Alpha-glucosidase	LMRG_02748	1.5507e-05	2.99999		peg_199	4.18123e-06	2.51281
TUAB3-10528	lmo0278	Multiple sugar ABC transporter2C ATP-binding protein	LMRG_02597	5.40215e-07	13.5103		peg_2695	2.14594e-11	14.231
TUAB3-8976	lmo0279	Ribonucleotide reductase of class III (anaerobic)2C large subunit	LMRG_02596	0.000486208	2.01494		peg_2696	1.11462e-05	3.0124
	lmo0280	Ribonucleotide reductase of class III (anaerobic)2C activating protein	LMRG_02595	0.0186766	1.53167		peg_2697	0.000440649	2.94773
TUAB3-9249	lmo0788	Activator of (R)-2-hydroxyglutaryl-CoA dehydratase	LMRG_00476	0.000179202	2.52843		peg_643	0.000182151	2.02945
TUAB3-10247	lmo2683	PTS system2C cellobiose-specific IIB component	LMRG_02228	0.0450373	1.5911		peg_2492	9.99422e-08	4.69531
