# Supplementary material for: The Listeria monocytogenes Bile Stimulon under Acidic Conditions Is Characterized by Strain-Specific Patterns and the Upregulation of Motility, Cell Wall Modification Functions, and the PrfA Regulon
Source: Front Microbiol. 2018 Feb 6;9:120. doi: 10.3389/fmicb.2018.00120 (PMC5808219; doi:10.3389/fmicb.2018.00120)
Supplement: Supplementary Table 5 — Combined BaySeq analysis for 10403S and H7858 comparing parent and ΔsigB mutant, with and without exposure to bile. [file Table5.XLSX]

## Sheet: Sheet1
TC_10403s_WTvsSIGB_BILE_CTRL.annotation	TC_10403s_WTvsSigB_Bile.V1	TC_10403s_WTvsSigB_Bile.V2	TC_10403s_WTvsSigB_Bile.V3	TC_10403s_WTvsSigB_Bile.V4	TC_10403s_WTvsSigB_Bile.V5	TC_10403s_WTvsSigB_Bile.V6	TC_10403s_WTvsSigB_Bile.V7	TC_10403s_WTvsSigB_Bile.V8	TC_10403s_WTvsSigB_Bile.Likelihood	TC_10403s_WTvsSigB_Bile.ordering	TC_10403s_WTvsSIGB_BILE_CTRL.FDRDE	TC_10403s_WTvsSIGB_BILE_CTRL.FC Bile wt/sigB	TC_10403s_WTvsSigB_CTRL.V1	TC_10403s_WTvsSigB_CTRL.V2	TC_10403s_WTvsSigB_CTRL.V3	TC_10403s_WTvsSigB_CTRL.V4	TC_10403s_WTvsSigB_CTRL.V5	TC_10403s_WTvsSigB_CTRL.V6	TC_10403s_WTvsSigB_CTRL.V7	TC_10403s_WTvsSigB_CTRL.V8	TC_10403s_WTvsSigB_CTRL.Likelihood	TC_10403s_WTvsSigB_CTRL.ordering	TC_10403s_WTvsSIGB_BILE_CTRL.FDRBDE	Foldchange wt/sigB	TC_H7858_WTvsSIGB_BILE_CTRL.annotation	TC_H7858_WTvsSIGB_BILE.V1	TC_H7858_WTvsSIGB_BILE.V2	TC_H7858_WTvsSIGB_BILE.V3	TC_H7858_WTvsSIGB_BILE.V4	TC_H7858_WTvsSIGB_BILE.V5	TC_H7858_WTvsSIGB_BILE.V6	TC_H7858_WTvsSIGB_BILE.V7	TC_H7858_WTvsSIGB_BILE.V8	TC_H7858_WTvsSIGB_BILE.Likelihood	TC_H7858_WTvsSIGB_BILE.ordering	TC_H7858_WTvsSIGB_BILE_CTRL.FDRDE	TC_H7858_WTvsSIGB_BILE_CTRL.FC Bile wt/sigB	TC_H7858_WTvsSigB_CTRL.V1	TC_H7858_WTvsSigB_CTRL.V2	TC_H7858_WTvsSigB_CTRL.V3	TC_H7858_WTvsSigB_CTRL.V4	TC_H7858_WTvsSigB_CTRL.V5	TC_H7858_WTvsSigB_CTRL.V6	TC_H7858_WTvsSigB_CTRL.V7	TC_H7858_WTvsSigB_CTRL.V8	TC_H7858_WTvsSigB_CTRL.Likelihood	TC_H7858_WTvsSigB_CTRL.ordering	TC_H7858_WTvsSIGB_BILE_CTRL.FDRBDE	FC wt/sigB
yybP-ykoY_1003263	12492	16624	12125	19089	8929	21116	16866	12682	0.00811015	1>2	0.833902	1.01237	13640	10396	12329	15959	15954	11302	16145	22823	0.0533973	2>1	0.530138	0.790106
ykoK_2728886	699077	1572365	377680	873697	599837	1595143	1017146	1567604	0.00233954	2>1	0.865544	0.737033	365914	328559	205808	507626	467729	554038	566549	755204	0.275752	2>1	0.273694	0.600766
TPP_341886	42711	21898	31800	23295	11407	51707	29103	48299	0.0189489	2>1	0.75506	0.851889	18012	27857	19898	17983	19488	32605	23012	17194	0.014649	2>1	0.672587	0.907377
TPP_1420083	81968	365643	71526	288343	211130	363247	343184	372943	0.0629608	2>1	0.591696	0.625709	248294	167895	213158	345586	239623	136712	179590	338775	0.0104611	1>2	0.696285	1.08968
tmRNA_2464337	6757992	19589642	4986306	12962733	10015013	19821245	14201562	20016539	0.000914181	2>1	0.869481	0.691548	6965694	9214894	8078658	8960584	6578023	7044899	6259277	12845913	0.00207121	1>2	0.722956	1.01502
T-box_2785662	124243	89963	116078	144392	122533	207519	202224	211212	0.256348	2>1	0.28772	0.638445	130725	106830	138731	171347	128560	146341	133815	161051	0.0200941	2>1	0.641621	0.961153
T-box_2623319	6126	9290	4830	6725	5319	10531	8614	13616	0.0192077	2>1	0.753859	0.708272	22318	20989	19432	42216	13772	16552	16145	18421	0.397696	1>2	0.203314	1.61743
T-box_2246451	100176	78675	81629	112652	115000	196770	174391	174475	0.673768	2>1	0.0723308	0.564807	123867	153244	229557	183686	166519	145322	185405	185959	0.0297421	1>2	0.594334	1.01046
T-box_1766447	5374	4430	3157	5853	4757	6827	6569	4352	0.00828217	2>1	0.832439	0.835992	13185	13854	12245	10436	10733	5861	7270	8660	0.307302	1>2	0.256922	1.52872
T-box_1669925	124393	213988	155790	215696	151686	243343	199438	229167	0.0149124	2>1	0.779947	0.861872	197758	163622	242970	184442	254259	195208	214942	218468	0.0346053	2>1	0.577786	0.893434
T-box_1635594	49941	39815	47839	70724	50835	63941	54963	110441	0.030049	2>1	0.699203	0.743518	63589	80701	121622	110733	44684	56625	73573	93169	0.043291	1>2	0.551537	1.40512
T-box_1635320	22694	22376	29736	21313	25998	32764	30344	34947	0.0462873	2>1	0.642999	0.774822	25661	44449	31429	46157	23662	37290	29550	30957	0.0378808	1>2	0.566984	1.21602
T-box_1601529	212684	179067	140090	197432	129746	278308	212626	191209	0.0150573	2>1	0.779097	0.898242	197777	211666	281914	221208	170358	198851	185597	266760	0.0195669	1>2	0.645664	1.11076
T-box_1556133	133041	161857	76627	139925	142808	193864	164082	157515	0.0678331	2>1	0.576092	0.776962	97949	107078	116017	134455	125076	143793	143491	180744	0.207551	2>1	0.32935	0.767992
T-box_1547816	144067	68250	106004	91381	58472	93475	87519	81480	0.0314465	1>2	0.69161	1.27654	99778	101918	101698	99867	104775	158291	142971	117300	0.452918	2>1	0.181459	0.770557
T-box_1512887	309172	209304	217091	332778	353686	357292	526189	353648	0.157979	2>1	0.402511	0.671571	486790	380955	264914	453916	437996	341289	385453	445465	0.0181517	2>1	0.652495	0.985326
T-box_1453024	134351	153375	129410	191036	205244	258647	336811	238880	0.659595	2>1	0.0799485	0.585016	312031	225777	198927	326254	289793	247074	282418	252439	0.0512933	2>1	0.533867	0.99185
SRP_bact	2021479	12222063	1581858	5351959	2113524	9698462	3992566	9071120	0.000438812	2>1	0.870185	0.851328	2970408	3320219	5540659	3429610	2176021	2327189	2447645	6576055	0.00199135	1>2	0.72352	1.12819
sbrE_2183993	36945	44619	37145	67209	34336	23593	20102	99977	0.0342452	1>2	0.680633	1.04444	77568	75799	79701	155229	15003	16224	14881	24719	0.998749	1>2	0.00028129	5.48233
sbrD_2567518	23409	61782	26296	54938	51792	68287	60989	30746	0.0138785	2>1	0.786407	0.785713	28914	46764	59860	51035	49503	38333	55323	88265	0.0227287	2>1	0.625666	0.806196
sbrB_1234519	40794	32081	60577	52034	36343	88087	69376	51766	0.0210315	2>1	0.742486	0.755322	47785	44725	56462	56925	64226	56388	58588	70199	0.0831565	2>1	0.470386	0.825566
sbrA_1358285	8074	10972	9425	14121	1703	2288	2045	1276	0.996533	1>2	0.000960625	5.82495	13042	11344	8663	23434	4768	3741	3498	6172	0.865983	1>2	0.0356653	3.10705
SAM_863787	33659	66747	38532	41432	7900	85541	44421	59589	0.0463583	2>1	0.642373	0.913492	33172	27950	50475	32255	40081	46135	44449	24067	0.0118538	2>1	0.688715	0.929685
SAM_617984	177294	88816	232291	116267	42192	218568	139669	177358	0.00809012	1>2	0.83404	1.06383	126893	110381	117409	134695	130439	176269	161497	105671	0.0821585	2>1	0.471922	0.852759
SAM_305822	43837	82019	58906	63590	20556	109442	66902	100660	0.0493211	2>1	0.63371	0.834628	34134	32281	123921	31175	39372	40244	61727	37956	0.0980709	1>2	0.4524	1.23543
SAM_2445545	372107	231114	364378	249714	198481	415595	464272	289272	0.00807917	2>1	0.834109	0.890096	550701	411843	362368	448468	635351	566253	559114	298920	0.0251394	2>1	0.613771	0.861015
SAM_1698069	80341	29413	56280	57144	21968	75402	61270	78534	0.00755216	2>1	0.838862	0.940988	44435	58968	78352	63151	53771	83507	58646	64789	0.013706	2>1	0.678956	0.93937
SAM_1675126	55269	112566	40240	89268	47864	132040	92704	104240	0.0124311	2>1	0.796823	0.789026	47728	51631	59308	87501	54030	64247	70019	102532	0.0167015	2>1	0.659495	0.846438
SAM_133933	115633	886587	255679	598357	549922	739320	1021467	190159	0.00162492	2>1	0.86765	0.742245	9425	6523	10048	5929	7385	6334	7032	4575	0.0306751	1>2	0.590262	1.26056
RNaseP_bact	6151513	13054157	4331358	11962474	7014768	15998503	12821380	18839921	0.00094463	2>1	0.869392	0.649287	9862389	7676786	9406259	11631359	9526230	7977558	8937084	13773281	0.000656687	2>1	0.725574	0.959284
rliI_2804388	55989	71405	103966	56918	29804	73491	52247	121038	0.0172054	1>2	0.763997	1.0423	45444	45216	98056	34019	40522	48418	68915	39549	0.027087	1>2	0.605921	1.12832
rliH_1139784	1010	1070	1024	230	1861	816	853	2331	0.0102699	2>1	0.814201	0.568845	1392	2177	1248	676	1542	1722	1387	748	0.00978642	1>2	0.699346	1.01741
rliD_1318124	50883	33927	45713	30576	42153	30957	57627	18199	0.0163741	1>2	0.7689	1.08167	56533	76429	75372	33715	114682	62286	92302	48627	0.0162162	2>1	0.661543	0.761407
rliB_524119	8363	8783	11502	12762	8189	6564	9244	9955	0.0100648	1>2	0.81642	1.21966	6851	5540	14985	7219	10969	8951	14666	8194	0.0245164	2>1	0.616726	0.808672
rli70_2487988	231884	328366	339663	382949	257881	341744	316951	153429	0.0142023	1>2	0.7834	1.19893	252495	251221	285299	288794	116480	108336	137280	188733	0.992949	1>2	0.00141873	1.9567
rli69_2423105	2726	6337	2985	4698	437	3186	3459	3194	0.0247178	1>2	0.726375	1.62962	2572	2244	1810	1842	1734	2558	3669	1247	0.0209891	2>1	0.636401	0.919635
rli68_2131477	53246	118836	48614	147547	35487	193956	71115	254789	0.00881351	2>1	0.826845	0.663086	36317	68686	211994	87355	46268	51013	58777	184642	0.00264398	1>2	0.721632	1.18683
rli67_1494087	186899	135744	141434	185602	93369	227750	206103	165580	0.0178645	2>1	0.760757	0.937756	123170	131641	169781	181717	175447	230946	201706	173102	0.115302	2>1	0.427981	0.776124
rli66_1039117	223484	221911	224019	215271	179025	210824	221555	108660	0.2743	1>2	0.269597	1.22862	352229	335294	278935	487734	357290	324491	323406	326171	0.0949848	1>2	0.455935	1.09226
rli65_510899	16723	26308	19912	17466	7877	22462	17058	19517	0.0165928	1>2	0.767558	1.20168	9499	11261	15421	12141	16115	19208	21012	13882	0.234296	2>1	0.308081	0.688181
rli64_323945	198179	98854	229507	123244	145679	115301	105873	77420	0.0466497	1>2	0.640798	1.46258	87400	92784	146277	91079	200617	196693	190752	196343	0.994041	2>1	0.00115633	0.532302
rli59_1660754	12722	6439	12906	12308	8328	13282	13816	8480	0.00579423	1>2	0.85009	1.01068	6642	5228	12672	5652	6862	8769	9824	8914	0.0384089	2>1	0.565243	0.878524
rli57_202048	2846	1919	5132	4089	1252	2429	2375	9279	0.0131182	2>1	0.791527	0.912031	1254	3130	5080	646	3207	2841	3239	1587	0.059858	2>1	0.515227	0.929741
rli57_1175437	24475	1133	1387	2631	22096	4963	4763	13229	0.0126313	2>1	0.795158	0.65761	802	1175	1344	785	2359	1627	1223	1913	0.0872275	2>1	0.463856	0.576523
rli53_937620	15737	52847	24298	34742	16266	55671	34466	58330	0.00879851	2>1	0.826995	0.774732	21738	28089	41775	25880	29555	23248	22420	42795	0.0137583	2>1	0.678465	0.995458
rli44_1995605	12498	17256	11230	19351	6836	22721	12141	28008	0.0201098	2>1	0.747191	0.865564	6296	9908	16238	9280	5999	8321	11427	25745	0.0197413	2>1	0.644327	0.810262
rli42_1358378	397979	28701	200810	149438	46076	79624	74370	263390	0.00210081	1>2	0.866099	1.67636	234067	249287	451628	70616	134944	142901	845551	72435	0.00226254	2>1	0.722767	0.84092
rli39_1138769	10653	13579	8082	9001	11399	18681	11296	21711	0.0498257	2>1	0.632723	0.654889	13343	9422	15378	11113	11691	6587	10434	13632	0.023406	1>2	0.621499	1.16323
rli32_580781	19463	55589	25803	42515	7419	30924	25985	35444	0.0138152	1>2	0.786975	1.43698	10454	25596	61559	13929	21694	27654	34428	31253	0.145527	2>1	0.394066	0.969651
rli31_577966	279349	270177	190994	113795	10306	192156	36956	187806	0.0795777	1>2	0.551639	1.99969	69177	107864	368984	48699	79098	116235	100953	120124	0.29031	1>2	0.266502	1.42822
rli30_520425	591	974	714	748	585	879	465	560	0.0017358	1>2	0.867061	1.21615	590	521	3291	513	602	484	187	677	0.0628773	1>2	0.507992	2.52051
rli24_262938	129020	61112	205492	69915	40093	156941	105620	91422	0.00437557	1>2	0.857739	1.18134	51841	60174	83410	53397	98597	141562	99626	80516	0.439068	2>1	0.184898	0.592009
PyrR_1874665	95507	102746	127240	98548	78030	132783	164051	54021	0.0533117	2>1	0.618681	0.988706	140464	94727	103556	99255	218740	128186	172752	74253	0.119648	2>1	0.422403	0.737463
PyrR_1873982	6630	5628	9557	5886	4288	5684	7908	3510	0.0130274	1>2	0.791961	1.29504	7145	5837	6870	2682	8067	5876	10021	4407	0.0158468	2>1	0.665037	0.794262
Purine_591192	20424	42854	21345	37164	24056	48393	54214	26682	0.0125589	2>1	0.795577	0.794203	15642	10291	8270	15805	22334	17695	30272	23050	0.533333	2>1	0.146999	0.535699
Purine_1915332	18702	44183	24514	38301	14956	32173	43781	9417	0.0151477	1>2	0.778487	1.2529	21541	10148	12559	16873	34191	22202	41852	22686	0.386378	2>1	0.209781	0.50542
PrfA_198798	17118	9782	28096	15935	10124	9697	9438	15079	0.0606675	1>2	0.598086	1.59978	41160	40955	45372	40240	27912	36829	34637	40296	0.0935268	1>2	0.457532	1.20085
PreQ1_888954	17823	5853	15262	5735	4930	8482	9420	5928	0.0359165	1>2	0.675241	1.5533	3668	7130	15876	5786	10317	15678	7758	6973	0.0235352	2>1	0.620993	0.797034
Lysine_808855	149182	80324	101408	120193	70483	210317	159059	136114	0.0220296	2>1	0.738805	0.783209	77064	100607	73667	123962	109129	154726	149877	117728	0.212974	2>1	0.324984	0.706168
LMRG_05067	1023	631	1343	972	294	878	1022	803	0.00406942	1>2	0.859011	1.32432	1236	1064	1475	928	934	1117	1160	927	0.00419547	1>2	0.716913	1.13654
LMRG_05064	32083	79300	19792	45796	10728	60629	34938	25263	0.00754651	1>2	0.838992	1.34519	30848	28485	26570	24214	32126	44079	39461	25703	0.102747	2>1	0.444222	0.778933
LMRG_05063	22344	28251	19036	17163	5457	26994	15933	15025	0.0494043	1>2	0.633382	1.3688	15540	17301	25483	10962	15952	21797	20283	13484	0.0109952	2>1	0.693276	0.968818
LMRG_05062	1874	2181	3836	2591	147	1858	712	3806	0.0521579	1>2	0.623944	1.60693	959	1682	17023	1673	1396	1701	3398	2864	0.250629	1>2	0.292582	2.27984
LMRG_05059	45699	75407	39983	50201	11414	50920	46400	28462	0.0674197	1>2	0.577835	1.54006	26511	24574	30675	22326	29970	40534	35932	21207	0.0619795	2>1	0.51123	0.815446
LMRG_05058	22456	49173	20769	27021	9771	29364	24393	18131	0.0181263	1>2	0.758887	1.46241	15697	17060	25355	17005	19014	19973	21028	19380	0.0274242	2>1	0.604462	0.946118
LMRG_05057	1429	2980	1028	915	574	1298	1257	511	0.0118999	1>2	0.800174	1.74505	7703	7963	3601	9423	10434	13207	10968	6342	0.0404392	2>1	0.559271	0.700593
LMRG_05056	199746	229710	215511	203314	78328	213518	240611	138530	0.297699	1>2	0.256827	1.26423	111033	95357	92737	120584	197399	182730	166957	106644	0.61904	2>1	0.119148	0.642025
LMRG_05055	24336	70268	23339	49490	29462	54040	58623	32324	0.00954493	2>1	0.819896	0.959782	32662	27829	21198	43058	52157	38360	37753	32878	0.0452633	2>1	0.547348	0.774114
LMRG_05054	13380	107090	14147	50365	22052	70011	52069	33096	0.0108564	1>2	0.809052	1.04375	36033	20925	30935	27860	54226	32747	38520	22078	0.0368488	2>1	0.569572	0.784389
LMRG_05053	68508	126243	76305	77715	28864	93643	91519	45613	0.0319634	1>2	0.689711	1.34329	67540	56362	79953	49020	80861	82234	78310	42986	0.0165044	2>1	0.660726	0.889181
LMRG_05052	17677	54779	17722	37268	15686	34795	35212	22815	0.00837233	1>2	0.831591	1.17453	23729	20500	33270	23829	29183	24859	30282	25878	0.0255607	2>1	0.611837	0.919475
LMRG_05051	208730	161394	270440	155945	59463	124994	139400	172644	0.07949	1>2	0.552123	1.60424	102985	161072	189879	116129	112076	154395	148513	105797	0.0227988	1>2	0.625336	1.09463
LMRG_05050	84814	143833	76204	112420	55063	87580	108780	86276	0.0188834	1>2	0.755508	1.23563	101481	112111	195955	122121	105372	100637	127428	80069	0.0438924	1>2	0.551074	1.28576
LMRG_05049	30801	46585	20690	36956	13660	32363	36647	24877	0.0110041	1>2	0.808043	1.25556	45987	39477	74461	41804	47732	43772	62388	26508	0.0127512	1>2	0.684856	1.11823
LMRG_05048	13446	14838	9849	14740	9650	17205	18247	10669	0.0075683	2>1	0.838797	0.948038	21001	19194	31525	16505	26336	20840	23405	11865	0.0116123	1>2	0.689982	1.07009
LMRG_05047	36130	31975	24714	37238	22866	65101	56542	25206	0.0522868	2>1	0.622556	0.766326	33813	27575	28151	31148	43898	41280	41517	30626	0.171798	2>1	0.364861	0.767139
LMRG_05046	1777	3037	1856	2500	1225	4401	2052	3026	0.00551962	2>1	0.851825	0.856689	2809	2635	5878	1847	3505	3802	3256	2505	0.0344619	1>2	0.579228	1.00773
LMRG_05045	4751	5239	4263	2772	1552	4832	5210	1796	0.0156568	1>2	0.774369	1.27147	11192	9840	10598	8776	12540	13283	14795	5279	0.074108	2>1	0.486595	0.880363
LMRG_05044	50881	41759	57930	52258	15384	42719	37383	58509	0.136058	1>2	0.435838	1.31711	34877	50050	220395	40849	44552	58552	65171	44098	0.314656	1>2	0.251616	1.63001
LMRG_05043	27108	58786	26779	61832	52714	78678	77014	38113	0.0225085	2>1	0.736409	0.707876	67920	60546	66093	76846	81367	54988	64942	44326	0.0325889	1>2	0.583504	1.10497
LMRG_05042	614491	350710	433439	603408	486261	748576	903470	340970	0.0101107	2>1	0.815828	0.807513	634261	607701	399492	611528	812295	821265	845687	347690	0.0228139	2>1	0.62517	0.796969
LMRG_05041	35232	36138	15991	76095	52455	52199	60761	31442	0.0238388	2>1	0.730043	0.830329	38465	42726	23262	73821	55746	44712	70740	55373	0.0827283	2>1	0.471309	0.786835
LMRG_05040	2848	3497	4039	3492	427	6071	2003	3414	0.100379	1>2	0.511165	1.16458	2170	2283	9997	2364	1132	2173	1474	3121	0.142416	1>2	0.397062	2.12835
LMRG_05039	2928	2720	5468	2494	389	1724	1199	5427	0.0310979	1>2	0.693253	1.55739	1109	1929	7695	1626	1158	3053	2533	2354	0.0492158	1>2	0.539244	1.35843
LMRG_05036	148	1887	135	1014	665	1166	1287	703	0.0423899	2>1	0.654502	0.83329	654	417	606	866	1110	772	680	646	0.0055774	2>1	0.713661	0.792706
LMRG_05035	148516	358428	115269	193288	157902	267335	307497	136147	0.00480105	2>1	0.855501	0.938565	152741	134847	91490	128964	213821	166467	194033	100458	0.0662053	2>1	0.501675	0.752901
LMRG_05034	94132	299434	63830	179377	127426	200897	221025	128168	0.0187435	2>1	0.756841	0.939864	108458	104713	62896	113822	161201	126571	130276	85467	0.0375482	2>1	0.567201	0.774334
LMRG_05033	59004	464599	42520	226048	107392	242003	190457	157745	0.0251388	1>2	0.722798	1.13557	141921	124923	135337	167630	162604	113155	143309	123125	0.0153213	1>2	0.667809	1.05094
LMRG_05032	33869	75622	34713	48254	15029	36528	45266	27187	0.02832	1>2	0.706859	1.55196	81344	48153	38481	36439	90644	54011	106642	23202	0.0188019	2>1	0.649184	0.744691
LMRG_05031	6274	12301	4307	10050	2576	7578	10137	5869	0.0084338	1>2	0.830663	1.25887	14404	10666	11611	9008	20585	12450	15440	6481	0.0589064	2>1	0.519421	0.831374
LMRG_05030	28725	87675	22406	70647	30895	77322	69302	46137	0.00901785	2>1	0.824947	0.936496	48226	45849	38655	48662	66073	46189	50952	45249	0.035988	2>1	0.572978	0.87014
LMRG_05029	20112	44150	29469	43507	20441	32166	31329	42623	0.0083216	1>2	0.832087	1.08438	26664	22239	61103	35946	33740	26047	33083	26325	0.100239	1>2	0.447848	1.22448
LMRG_05028	20849	79819	24843	49848	36274	60618	64310	35725	0.0148741	2>1	0.780188	0.890477	38765	29599	42645	37822	60305	37034	42846	28884	0.0283283	2>1	0.599647	0.880297
LMRG_05027	214731	251985	187413	270966	159464	259764	310862	235596	0.0108149	2>1	0.809507	0.957967	187390	169057	284475	156696	208852	190407	243698	146693	0.0136337	1>2	0.679201	1.01009
LMRG_05026	6564	32985	7462	31225	12656	23161	22463	19453	0.0382803	1>2	0.667235	1.00647	18990	12590	18673	18914	27264	16751	18782	15796	0.0134904	2>1	0.679934	0.880066
LMRG_05025	7877	38488	7263	30350	10164	29896	26990	18594	0.00861366	2>1	0.828628	0.980547	22984	15533	21522	21276	39278	22799	25724	16702	0.0594842	2>1	0.516808	0.778112
LMRG_05024	23085	57345	22382	31032	12821	34177	29475	22915	0.011471	1>2	0.804187	1.34668	25299	23702	22231	22280	24854	25823	27775	17570	0.0154184	2>1	0.667153	0.97386
LMRG_05023	40698	93139	56730	61545	16952	55744	50133	57245	0.025572	1>2	0.7201	1.40005	34088	30456	80960	33985	41189	34593	42216	33933	0.140079	1>2	0.398925	1.18138
LMRG_05022	5354	20478	4340	9348	5544	10394	9273	6208	0.0257983	1>2	0.719319	1.25784	7220	9928	4494	11721	11472	9595	11524	6223	0.0166456	2>1	0.660043	0.859561
LMRG_05021	17179	88147	15695	39450	26599	47418	45419	25403	0.0220072	1>2	0.738975	1.10793	37795	35799	25271	52490	50762	46506	61683	24604	0.0160991	2>1	0.66303	0.824576
LMRG_05020	52759	120832	51463	62670	32244	70495	78931	40172	0.0130128	1>2	0.792177	1.29698	103248	78543	71840	68637	107925	88000	161928	42443	0.0665642	2>1	0.500562	0.805074
LMRG_05019	41027	46006	50587	33125	6840	35050	24259	42047	0.247042	1>2	0.294389	1.57811	25457	33941	221075	18876	28070	35112	41480	23869	0.415468	1>2	0.194868	2.329
LMRG_05018	248	2014	259	772	436	1845	1056	676	0.00665285	2>1	0.844398	0.820583	802	1235	1052	1048	1159	1085	1112	791	0.0021844	2>1	0.722861	0.997589
LMRG_05017	13920	10879	16352	14014	1328	8214	4153	17817	0.33784	1>2	0.22561	1.7506	7387	16930	70380	5531	5811	10522	16696	6792	0.0414504	1>2	0.557021	2.51696
LMRG_05016	2501	5115	2669	4188	2432	4310	3198	1666	0.00786406	1>2	0.836353	1.24703	3697	5927	2655	7598	7636	5675	9396	4954	0.0365151	2>1	0.571494	0.718593
LMRG_05015	3961	14348	3324	8309	2558	10665	7779	2568	0.00787913	1>2	0.836084	1.27034	4534	5415	10290	6263	7510	6997	7492	6077	0.0356412	2>1	0.574031	0.943938
LMRG_05014	4673	4547	2282	3373	596	1519	1810	1995	0.226437	1>2	0.314902	2.51267	9678	12274	8141	16804	10991	11447	21219	4537	0.025678	2>1	0.611129	0.973088
LMRG_05013	17840	16999	22269	14153	2155	11969	5401	18146	0.277659	1>2	0.267265	1.89167	6783	10627	85996	7088	5637	10194	10846	9825	0.308712	1>2	0.256442	3.02707
LMRG_05012	6548	6604	4864	5716	796	4709	3215	4044	0.190546	1>2	0.352333	1.85929	4013	5524	10759	3647	3699	5585	7337	3160	0.016518	1>2	0.66059	1.2104
LMRG_05011	2957	3164	3686	2716	522	4400	1729	5179	0.0819973	1>2	0.544753	1.05858	1567	3146	8073	2789	1694	2415	1747	3542	0.0758499	1>2	0.481583	1.65727
LMRG_05010	411310	1031844	197856	648820	488625	811326	924755	508760	0.00574344	2>1	0.850654	0.837702	560425	578066	225498	488418	653438	698288	494877	688288	0.110387	2>1	0.434831	0.730764
LMRG_05009	4786	8480	4363	7200	4349	5393	6898	4236	0.00842016	1>2	0.830806	1.18936	15611	13323	12873	12301	19144	15006	18525	9144	0.050302	2>1	0.535836	0.875265
LMRG_05008	16595	46395	13053	31352	14231	25791	28688	17051	0.0124407	1>2	0.796616	1.25226	40462	32328	31431	29440	40592	31182	50619	18834	0.0468984	2>1	0.542849	0.946427
LMRG_05007	44168	288120	32947	151679	86470	157036	135897	103173	0.0490568	1>2	0.635343	1.07116	117668	106995	110895	150059	138997	94110	120812	107227	0.0142393	1>2	0.675864	1.05307
LMRG_05006	113107	285165	60137	158361	120592	182412	192409	102704	0.0134172	1>2	0.788775	1.03119	182748	212104	96090	209058	194951	178889	212422	109988	0.0104498	1>2	0.696395	1.00539
LMRG_05005	178714	433952	82616	214734	153073	345366	313114	150262	0.00321937	2>1	0.862563	0.946145	284977	297192	208373	282229	275614	251088	306884	152738	0.0267406	1>2	0.606829	1.08765
LMRG_05004	278	2415	180	1333	588	1790	1503	925	0.0163347	2>1	0.769033	0.875156	1459	837	1818	1638	1550	1201	1262	919	0.00881541	1>2	0.703833	1.16626
LMRG_05001	7152	4509	17115	7327	705	2646	1751	11557	0.0228198	1>2	0.734846	2.16718	4953	5318	26928	4563	5041	4947	8638	5199	0.163948	1>2	0.370883	1.75286
LMRG_02985	109733	167512	130927	174478	151298	190894	190849	186535	0.046845	2>1	0.639847	0.809713	262125	234889	225171	220515	150343	159919	161833	192532	0.846299	1>2	0.04115	1.41839	H7858_peg_2632	81391	67939	86524	71041	86972	106234	85742	87529	0.0125524	2>1	0.814513	0.83742	93722	127722	115331	105928	125827	119511	117261	136646	0.058889	2>1	0.371309	0.886745
LMRG_02984	4926	2171	2353	2000	1817	3075	2070	1833	0.0101722	1>2	0.815146	1.30188	3454	1398	1304	994	3259	3769	1184	2044	0.0185984	2>1	0.651063	0.697153
LMRG_02983	1167	1254	1903	1518	919	1899	1108	1121	0.00253721	1>2	0.864516	1.15752	1183	1375	1406	561	844	895	1082	1130	0.0123725	1>2	0.686035	1.14528
LMRG_02982	168	165	272	0	149	80	129	209	0.00633422	1>2	0.846677	1.06702	372	148	66	193	173	277	26	457	0.00199887	2>1	0.723426	0.834941	H7858_peg_2401	332	132	125	70	188	211	47	0	0.00138532	1>2	0.944298	1.47758	87	78	21	0	139	136	154	0	0.00821757	2>1	0.540312	0.433566
LMRG_02981	29831	29573	29566	26721	16676	41156	39258	12396	0.205593	1>2	0.336516	1.05667	31115	29483	33426	23398	43145	37348	45377	23503	0.0591251	2>1	0.518119	0.786099	H7858_peg_1910	9133	19338	8321	7940	8752	16077	9847	13344	0.00350083	2>1	0.925125	0.931529	10858	8054	6636	8216	13274	16424	12585	20103	0.923492	2>1	0.0120269	0.541211
LMRG_02980	740508	941239	597056	952500	578002	985552	907920	799735	0.00348771	2>1	0.861201	0.987801	1985045	2100214	2506194	2779466	1351666	1637926	1739713	2088336	0.044856	1>2	0.548285	1.37451	H7858_peg_1838	806050	968706	774103	960580	872599	1366009	717613	1046759	0.00300693	2>1	0.931994	0.876707	1942945	3147040	2482966	2606641	2038932	1924954	1976477	2807842	0.00280704	1>2	0.547403	1.16362
LMRG_02979	211163	242781	212089	232174	244754	333715	256969	320847	0.132511	2>1	0.44106	0.776804	314043	373399	352953	351068	274674	336021	247182	395491	0.0508862	1>2	0.534853	1.11018	H7858_peg_1721	197638	222500	220485	213441	217468	275765	260287	199166	0.00737329	2>1	0.875763	0.89648	279646	396587	331160	253909	324209	304461	301319	278332	0.0690714	1>2	0.351231	1.04385
LMRG_02978	24537	37940	25176	33038	21046	33632	28401	17685	0.0128688	1>2	0.793465	1.19776	29817	28838	47156	24892	34594	29357	30330	21044	0.0211586	1>2	0.634837	1.13334
LMRG_02977	483924	442915	400898	418637	318211	467151	415487	215068	0.0716824	1>2	0.566247	1.23339	764134	924991	684747	798184	820377	725003	724824	683565	0.0101096	1>2	0.698041	1.0739	H7858_peg_1624	206808	167061	160079	184017	204090	251250	246840	146973	0.0104115	2>1	0.839246	0.845507	224432	179349	208840	211782	300716	244650	229737	230519	0.209768	2>1	0.220866	0.819794
LMRG_02976	19259	39096	18938	25944	29033	36571	36443	17785	0.00885951	2>1	0.826242	0.861514	163297	180266	199627	183845	161916	181996	221944	212147	0.0193379	2>1	0.647139	0.934489	H7858_peg_1487	31227	36962	32735	21778	27015	56328	22257	21827	0.00463914	2>1	0.909925	0.96292	173144	187031	121359	154556	178760	198900	172539	229641	0.129598	2>1	0.273385	0.815667
LMRG_02975	215062	194474	179767	187350	151337	170082	158377	76219	0.24332	1>2	0.299876	1.39682	182631	224206	178110	188308	231063	244611	227729	184627	0.0483184	2>1	0.541652	0.870753	H7858_peg_1158	194199	179476	173430	181408	208075	161359	253765	208562	0.0126256	2>1	0.813405	0.875868	245320	181475	211641	204661	221698	259428	241749	205331	0.0390078	2>1	0.423692	0.908308
LMRG_02974	349733	193635	368020	173106	219139	220123	212856	192400	0.207754	1>2	0.333484	1.28416	247952	193975	239261	139948	313387	298000	481338	176275	0.103215	2>1	0.443559	0.647073	H7858_peg_927	114952	87289	147415	157871	137495	129966	153357	244490	0.00973909	2>1	0.845708	0.762845	111450	81998	134895	188402	163863	168553	205911	196141	0.410436	2>1	0.124529	0.703564
LMRG_02973	35040	35087	33777	35181	79206	31303	37221	62510	0.480617	2>1	0.135105	0.661553	33244	34719	34413	44455	39562	35335	33296	35538	0.0103794	1>2	0.696945	1.02157	H7858_peg_897	19106	15956	17278	17869	16700	16105	18942	13608	0.00191449	1>2	0.942002	1.07427	17288	18845	21457	21092	20119	18721	18389	21315	0.0211649	1>2	0.49958	1.00176
LMRG_02972	463	138	623	450	169	351	524	357	0.00247979	1>2	0.864891	1.19486	294	369	156	483	246	140	271	871	0.00330972	2>1	0.719434	0.852094
LMRG_02971	13965	34624	20364	25475	64930	32101	30330	157526	0.253963	2>1	0.288838	0.331458	11720	16279	14436	10823	13849	10916	11604	20997	0.0195206	2>1	0.646256	0.92839	H7858_peg_2804	11443	14184	23839	15695	12462	17657	12022	14706	0.00401988	1>2	0.918089	1.14625	11178	12526	14706	16550	5079	8440	6906	8388	0.944987	1>2	0.00817403	1.90747
LMRG_02970	99730	113437	94456	110811	157385	106874	144998	331985	0.691495	2>1	0.0691606	0.564504	69634	63761	53728	54271	65219	72415	66400	95592	0.0681694	2>1	0.498605	0.805651	H7858_peg_200	75952	76585	75890	73327	76564	71144	92719	64632	0.00337505	2>1	0.926954	0.989166	61466	46937	67928	58329	62446	60089	63316	61059	0.0441291	2>1	0.410807	0.950387
LMRG_02969	3491	4937	5647	6204	2983	2580	2553	2514	0.321663	1>2	0.235381	1.90771	6182	6434	6450	6644	4939	3925	3815	2511	0.60745	1>2	0.1217	1.69256	H7858_peg_108	3665	5966	9178	4331	5666	3736	4750	3712	0.00782469	1>2	0.868672	1.29534	8143	6693	8901	6437	4153	4316	4789	4183	0.95034	1>2	0.0076452	1.73006
LMRG_02968	3807	3539	4036	3833	2065	3410	2278	5548	0.0133339	1>2	0.789995	1.1439	1695	3172	2597	1215	2240	3716	3331	3534	0.0878851	2>1	0.462912	0.676936
LMRG_02967	399	167	333	454	137	436	25	2054	0.0105557	2>1	0.811928	0.510181	93	109	278	85	247	328	254	193	0.00539459	2>1	0.714158	0.552838	H7858_peg_2401	332	132	125	70	188	211	47	0	0.00138532	1>2	0.944298	1.47758	87	78	21	0	139	136	154	0	0.00821757	2>1	0.540312	0.433566
LMRG_02963	326577	298485	349995	342148	355146	321383	336030	306420	0.00227278	2>1	0.865683	0.998655	678465	653127	709223	710270	626380	617808	642598	672677	0.00895914	1>2	0.702988	1.07487	H7858_peg_207	160436	176841	172510	174708	192227	278865	191333	199555	0.0516056	2>1	0.518275	0.794096	331417	465717	372085	402963	330430	316253	329071	468273	0.0273641	1>2	0.467947	1.08875
LMRG_02959	118803	193281	139076	170935	73229	151006	164050	147326	0.0140734	1>2	0.784335	1.16147	197928	180392	247431	216274	153556	142181	202579	195086	0.0716763	1>2	0.491804	1.21434	H7858_peg_1588	179306	223348	202660	129086	166163	300443	131936	202340	0.00312388	2>1	0.930474	0.916989	140993	233216	145274	165919	164020	153830	156952	190554	0.0614603	1>2	0.36618	1.03013
LMRG_02958	147163	139624	157000	147904	110003	159027	144327	95038	0.0491228	1>2	0.634692	1.16384	303190	296872	342233	349096	230680	224525	224761	251102	0.911028	1>2	0.0220328	1.387	H7858_peg_1582	186920	228935	197390	227223	183295	256238	184819	204004	0.00260636	1>2	0.93695	1.01462	412965	471178	340491	425147	314306	299912	305760	374800	0.382979	1>2	0.135823	1.27418
LMRG_02954	212193	196082	192173	212984	118849	332604	272317	223849	0.166091	2>1	0.393219	0.858396	229196	215667	286959	293598	194557	205932	211899	232640	0.152198	1>2	0.387629	1.21347
LMRG_02951	236977	209255	192188	204683	224348	233803	218802	230376	0.0106228	2>1	0.811306	0.929214	186250	203243	211481	192436	166416	228016	192830	276081	0.054567	2>1	0.528129	0.918997
LMRG_02950	301332	216029	249547	226056	260324	242136	233534	264093	0.00758977	2>1	0.838667	0.992878	212371	220587	166116	233103	209107	286339	261916	317575	0.135549	2>1	0.405196	0.774164	H7858_peg_798	150572	145122	153138	145576	163719	128587	145606	182587	0.00370553	2>1	0.922238	0.957952	77970	80129	92710	106344	122856	149330	153392	180575	0.971284	2>1	0.00457072	0.589213
LMRG_02949	153739	130006	131111	125823	105468	121611	111323	62077	0.147322	1>2	0.415608	1.35008	272131	243817	180413	246368	202598	226874	202317	208813	0.0589568	1>2	0.518901	1.12149	H7858_peg_802	138760	98532	134348	126025	159505	139033	161364	161593	0.0436116	2>1	0.563217	0.800755	300180	261552	283503	311438	253418	284991	295735	284955	0.0153937	1>2	0.525164	1.03358
LMRG_02946	19778	9755	13122	15826	7102	19943	11073	38428	0.0303747	2>1	0.696486	0.763998	6861	8133	12519	12028	17033	13079	20361	8673	0.0696594	2>1	0.496919	0.668532
LMRG_02943	453242	633528	533855	585496	469443	600062	674067	433126	0.00451311	1>2	0.857276	1.01352	697347	645179	617080	566769	666458	704743	705409	513257	0.00808641	2>1	0.70624	0.975484	H7858_peg_1444	494773	460548	437744	458075	460504	508174	495833	483452	0.00087051	2>1	0.946073	0.950295	368147	405639	437894	414649	628152	735246	692204	629700	0.997633	2>1	0.000391384	0.605641
LMRG_02940	311967	196445	239045	229748	267860	230545	218857	165105	0.0101858	1>2	0.814804	1.10748	574944	651959	448679	562320	538905	653496	550987	480660	0.00766374	1>2	0.707585	1.00623	H7858_peg_1427	136510	127459	134187	163677	167716	149785	182376	162344	0.0160247	2>1	0.776027	0.848407	433145	424968	418267	364518	367029	379132	374395	345077	0.101083	1>2	0.310459	1.11958
LMRG_02938	48859	81106	68107	72774	110399	80300	88841	51637	0.0196042	2>1	0.750957	0.817829	175691	219654	203136	181226	178239	143795	166198	153403	0.139386	1>2	0.400039	1.21519	H7858_peg_268	73814	72558	89508	58087	73646	64723	90059	60029	0.00329304	1>2	0.928156	1.0191	131566	137216	141998	121321	136670	126212	117167	119835	0.0173798	1>2	0.516026	1.06445
LMRG_02937	7675	13684	10118	17813	17148	10934	14879	16532	0.0140612	2>1	0.784567	0.828501	9267	10687	13730	13835	14971	13025	15205	15805	0.106216	2>1	0.439558	0.805325
LMRG_02936	16168	28018	17478	27094	40724	30955	36735	32979	0.236018	2>1	0.305308	0.62774	29136	27695	23080	31116	50854	32245	37782	33572	0.204871	2>1	0.330221	0.71884
LMRG_02935	108716	88089	120642	82304	114312	86856	122781	78761	0.00816779	2>1	0.833556	0.992652	67758	75666	38002	48718	134168	135363	97828	72195	0.379847	2>1	0.212772	0.523585
LMRG_02934	23198	23725	34302	14877	13482	16609	19550	15751	0.0856043	1>2	0.537135	1.46963	11297	14353	14193	10103	25109	28438	19930	16865	0.749968	2>1	0.0664267	0.552855
LMRG_02933	13350	10075	18649	9314	11343	7468	8223	8654	0.043697	1>2	0.651246	1.43992	8511	7331	8143	6516	12369	12504	13029	8762	0.297842	2>1	0.262201	0.65363
LMRG_02932	10885	5223	15301	1815	5182	3949	4720	2607	0.156959	1>2	0.405002	2.01871	7126	6498	1681	9142	7983	11158	5426	2885	0.00784042	2>1	0.706655	0.890536	H7858_peg_2757	445	666	1336	636	927	296	1393	88	0.00234306	1>2	0.938765	1.14016	3350	576	1204	2216	1260	790	1183	151	0.057551	1>2	0.375305	2.1708
LMRG_02931	10555	2957	17356	2490	2211	1773	3065	942	0.309523	1>2	0.246231	4.17445	4590	4921	2782	5621	5032	9194	4429	1460	0.0325931	2>1	0.583302	0.890579
LMRG_02924	132836	107633	159189	126563	101217	107792	110511	93242	0.10358	1>2	0.500707	1.27488	165761	140047	167482	135698	191843	219435	183368	132573	0.0624369	2>1	0.509346	0.83742
LMRG_02922	815092	584051	628545	555457	539079	551608	496944	438369	0.0375489	1>2	0.669137	1.275	677661	652624	359504	551063	756361	957319	688925	511692	0.0165616	2>1	0.660453	0.768917	H7858_peg_2089	407691	488842	415332	484624	466563	301597	592683	489510	0.00460372	2>1	0.910277	0.97089	581511	423055	567885	490142	586427	703421	682870	516038	0.0729408	2>1	0.344398	0.828765
LMRG_02921	3953	1943	1923	1042	1045	1335	1155	1152	0.064176	1>2	0.587595	1.89055	3267	959	568	865	1286	1469	787	523	0.0145727	1>2	0.673095	1.39213
LMRG_02920	18848	7731	7134	10582	6226	8460	7409	4989	0.0700085	1>2	0.569426	1.63547	13838	6084	2821	4597	8494	12088	4975	3499	0.00792966	2>1	0.706448	0.940942	H7858_peg_2137	5827	5997	8117	8517	7761	3407	8905	6766	0.00493348	1>2	0.906024	1.06032	4313	2194	4762	3334	4189	4929	3973	2879	0.0274564	2>1	0.466953	0.914402
LMRG_02918	10858	9999	13898	7795	6098	8067	7352	7232	0.0901311	1>2	0.530351	1.48005	5532	7002	7245	7698	12453	10382	11842	6309	0.166376	2>1	0.368078	0.6704
LMRG_02917	115173	126525	156888	124623	145859	121451	140877	126841	0.0060555	2>1	0.848083	0.97791	128671	140036	163920	141357	164938	150415	142550	134986	0.0101386	2>1	0.697713	0.968114	H7858_peg_2189	98919	118787	115208	99181	99059	119471	120316	99391	0.00188158	2>1	0.942252	0.985985	36593	55928	54195	37993	68316	66508	58417	56126	0.470433	2>1	0.108897	0.740711
LMRG_02915	159	135	94	0	0	169	108	134	0.000801667	2>1	0.869525	0.944039	180	156	105	57	19	11	48	6	0.157239	1>2	0.380714	5.92857	H7858_peg_2221	0	94	944	109	116	433	158	0	0.000744713	1>2	0.946564	1.62235	343	617	389	544	141	116	177	0	0.651574	1>2	0.064538	4.36175
LMRG_02909	869760	1214948	835971	1046368	908412	1140788	1166918	1127457	0.00335383	2>1	0.861739	0.913314	515819	478987	501819	439559	775735	726618	747278	781874	0.996961	2>1	0.000503989	0.638687	H7858_peg_2382	1175013	1266743	1102231	1186210	1264038	1855921	1243348	1189412	0.00738293	2>1	0.875471	0.85187	453879	657685	510258	561051	1074130	1075807	1078583	1188894	0.999725	2>1	4.17774e-05	0.494152
LMRG_02908	87840	70331	67743	62991	85971	68018	92024	50809	0.0111928	2>1	0.806276	0.973327	20632	24825	11939	21848	31719	31489	30041	17345	0.0568258	2>1	0.522525	0.716531
LMRG_02906	2582462	2854042	1712577	2664688	2123074	2504343	3290710	1701422	0.00149919	1>2	0.868146	1.02019	2312694	2077216	1722953	1758439	2893880	2729303	2983625	2436406	0.377703	2>1	0.213769	0.712773
LMRG_02904	297708	382737	401074	301242	337708	346035	356986	632882	0.0189874	2>1	0.754911	0.826214	273904	297741	329637	243488	423071	417708	389662	315680	0.407104	2>1	0.199831	0.740414	H7858_peg_2459	263394	292758	278396	304055	310374	299285	339687	297258	0.00381722	2>1	0.92098	0.913364	174861	195436	219188	239894	378069	364894	448201	370457	0.998803	2>1	0.000190527	0.531101
LMRG_02900	209424	102357	163814	113511	179133	108438	145735	170145	0.00928138	2>1	0.822536	0.976228	84616	76048	123789	72267	145210	106131	165458	105749	0.172989	2>1	0.364458	0.682655	H7858_peg_2585	64448	36709	41269	69889	85675	59502	84407	92353	0.0610695	2>1	0.485183	0.659492	13801	13827	17563	15504	44000	37020	32718	29318	0.999495	2>1	7.96705e-05	0.424274
LMRG_02899	400	225	609	621	125	175	259	186	0.0242055	1>2	0.727854	2.48993	81	167	403	295	109	242	73	208	0.00188665	1>2	0.723801	1.49684
LMRG_02896	1480	1280	2001	1105	653	1096	756	253	0.0408992	1>2	0.660272	2.1269	1333	892	1127	726	1832	1321	2205	1133	0.0417229	2>1	0.555662	0.628255	H7858_peg_69	1120	255	244	12	409	124	243	137	0.00207501	1>2	0.941111	1.78642	145	50	493	47	210	97	252	95	0.0143798	1>2	0.528194	1.12385
LMRG_02895	27250	20649	38097	21492	23606	14917	18035	15658	0.073835	1>2	0.561162	1.48842	20074	19252	27438	19446	22742	24724	19620	20838	0.0120342	2>1	0.687555	0.980506
LMRG_02892	32705	20866	39129	19936	20636	15207	15088	10305	0.183206	1>2	0.366564	1.83938	34697	27508	26938	23537	41686	41311	33530	29110	0.0798013	2>1	0.476182	0.773704
LMRG_02891	35744	19547	39482	25910	18084	19302	22750	13917	0.14894	1>2	0.414802	1.62968	39056	34983	34804	27413	37521	40705	35774	30765	0.0140135	2>1	0.676984	0.941222
LMRG_02888	357	608	609	421	443	761	201	475	0.00183154	1>2	0.866833	1.06117	695	1008	906	359	621	399	512	625	0.0109957	1>2	0.693164	1.37599
LMRG_02887	7395	4738	7133	4246	4347	5896	6422	3154	0.00745087	1>2	0.839446	1.18634	4257	2830	2947	2199	5917	7363	4720	2335	0.0996256	2>1	0.449157	0.601574
LMRG_02886	0	0	0	0	19	6	0	0	0.00549651	2>1	0.851991	0	0	0	98	0	0	0	0	0	0.00509327	1>2	0.715245	1
LMRG_02885	1182	1055	1763	500	542	603	952	384	0.0161786	1>2	0.769962	1.81378	1354	1596	1040	585	1677	1435	1463	831	0.00938819	2>1	0.701177	0.846282	H7858_peg_345	7946	8110	10445	12126	9945	5972	17917	12216	0.00657439	2>1	0.883666	0.838806	4167	2027	4100	2016	3431	3241	2336	1014	0.0331707	1>2	0.442664	1.2283
LMRG_02884	6362	2957	7130	3339	1258	1822	1344	973	0.767006	1>2	0.0468197	3.66648	4352	4128	4753	6405	2685	3473	3354	1993	0.280571	1>2	0.269384	1.70691
LMRG_02882	6546	9955	8082	9463	12908	12911	10888	11100	0.0735913	2>1	0.56256	0.712155	11810	13443	15979	18622	6336	8105	11359	10891	0.339066	1>2	0.236971	1.6313	H7858_peg_346	18784	21235	22545	18012	18355	24093	28255	17632	0.00393178	2>1	0.9194	0.912164	15329	15671	16461	10205	12367	12576	11860	13620	0.0800663	1>2	0.332154	1.14364
LMRG_02879	61874	69393	73967	59983	67097	61979	63194	34328	0.0369766	1>2	0.671553	1.17043	143879	154574	144420	181003	87878	86598	92369	75521	0.995991	1>2	0.000773949	1.82225	H7858_peg_395	92694	97525	115058	108519	95100	75407	101813	77552	0.00933847	1>2	0.850112	1.18271	278087	166052	235728	187102	140216	153374	155323	159677	0.904474	1>2	0.0151459	1.42455
LMRG_02878	116064	128340	94825	134667	71832	121942	112211	57311	0.0651835	1>2	0.582985	1.30443	247136	214139	267468	341010	149260	123100	134537	146405	0.993465	1>2	0.00130371	1.9334	H7858_peg_505	275819	182548	246623	223467	142942	306437	145595	126025	0.0158054	1>2	0.778908	1.28774	908006	595669	446952	543711	175337	196171	171455	205972	0.999959	1>2	7.03473e-06	3.33051
LMRG_02874	446687	384449	348662	475075	524563	510337	647411	339023	0.0238326	2>1	0.730224	0.818703	262611	252176	217167	232788	678987	479705	560093	358791	0.993853	2>1	0.00119224	0.464359	H7858_peg_543	37107	12071	10313	14071	16290	30794	13028	13321	0.0019541	1>2	0.941708	1.00176	5519	5518	4147	4413	14436	13623	8356	5921	0.912564	2>1	0.0132137	0.462892
LMRG_02872	461073	366256	358595	286000	299416	324628	358395	284142	0.0194888	1>2	0.751419	1.16212	326310	268178	138197	141959	402511	427865	451594	265266	0.269644	2>1	0.27751	0.565294	H7858_peg_562	23464	13770	15172	11408	13775	8385	10015	9911	0.0354613	1>2	0.619531	1.51628	9124	3057	3302	1660	7525	13059	5614	7921	0.23634	2>1	0.208359	0.502447
LMRG_02869	87447	84778	95713	102602	193181	14853	13209	205886	0.897055	2>1	0.0154564	0.867513	155846	146416	158212	313089	15051	9778	10240	10136	0.999998	1>2	3.91302e-07	17.1123	H7858_peg_638	76997	141081	143015	143211	19419	18777	20018	25292	0.999947	1>2	1.30812e-05	6.03913	600305	274578	400938	331237	8236	10448	11459	12315	1	1>2	4.2469e-10	37.8505
LMRG_02868	60160	155747	90159	121127	82168	110068	137709	82542	0.0104164	1>2	0.813158	1.03565	99013	106334	150694	106806	125990	120561	174611	101248	0.0215745	2>1	0.632942	0.885984	H7858_peg_652	73067	95579	99876	75664	84181	126895	69802	79165	0.00410358	2>1	0.916819	0.955958	78976	89993	75116	76879	191159	190881	185852	129190	0.999533	2>1	7.18562e-05	0.460439
LMRG_02867	12041	11533	12501	11640	8638	10844	10560	8908	0.0172883	1>2	0.76344	1.22503	17674	22208	19893	17494	21362	23368	18717	18894	0.00930445	2>1	0.701605	0.938402
LMRG_02864	45969	40895	65646	31227	38598	39300	34386	30916	0.0490783	1>2	0.635018	1.28308	23161	37756	16087	23746	26463	27566	25880	18231	0.0206482	1>2	0.639029	1.02659	H7858_peg_973	24938	30101	31470	29520	27839	12834	37786	28690	0.0154243	1>2	0.783844	1.08288	22103	18280	27457	27048	10845	14780	17942	16075	0.585225	1>2	0.0767885	1.59096
LMRG_02863	24195	27314	26519	23162	33745	30366	25713	24495	0.00740926	2>1	0.839575	0.885155	12734	15121	9606	16821	15215	19152	14945	16752	0.0498784	2>1	0.537546	0.821658
LMRG_02862	60139	73097	83945	61400	75412	75567	66489	50492	0.00913515	1>2	0.824177	1.03964	39715	49391	29238	56636	52977	53902	37757	40913	0.020286	2>1	0.640406	0.943039	H7858_peg_974	4958	10332	6790	6392	6666	2835	10082	5414	0.00477276	1>2	0.907964	1.13902	5630	5760	6105	4707	4716	4188	4465	1931	0.363534	1>2	0.145786	1.45111
LMRG_02861	9503	8751	12713	7471	8572	7330	7679	5251	0.0220495	1>2	0.738636	1.33317	5922	6564	2919	6866	12838	11280	5125	5928	0.0455448	2>1	0.546643	0.633221
LMRG_02856	165619	134695	148173	142984	109415	136955	130591	69618	0.109724	1>2	0.486663	1.32445	149900	159879	183131	149374	174860	188505	167488	159453	0.0186147	2>1	0.650775	0.930434	H7858_peg_1160	81534	83692	67958	83961	90708	110648	100024	106279	0.0665165	2>1	0.463106	0.777966	82278	90353	80879	84133	102020	103548	97135	95391	0.293247	2>1	0.177769	0.848149
LMRG_02851	14756	14948	22070	18167	4289	5893	4527	3791	0.99429	1>2	0.00134186	3.78059	26042	25637	20734	59532	5110	4708	4134	3824	0.999257	1>2	0.000144371	7.42265	H7858_peg_2678	31251	65390	54874	67062	17266	18344	17220	17965	0.993682	1>2	0.000627207	3.08746	189711	135519	178216	130875	19741	20153	20591	21645	1	1>2	1.87874e-09	7.72338
LMRG_02850	3294	3545	3285	2057	1276	1371	1539	982	0.378343	1>2	0.196924	2.357	2019	2428	1028	1242	2651	2365	1258	1412	0.0121185	2>1	0.687322	0.873927	H7858_peg_83	481	1266	3177	95	1358	508	786	830	0.00821094	1>2	0.863463	1.44141	2359	1097	1342	723	422	530	1095	715	0.172514	1>2	0.241524	1.99891
LMRG_02849	7150	4391	7475	4888	2169	3962	2791	2676	0.29338	1>2	0.260322	2.06105	3470	5401	2047	2517	5085	5151	3944	3413	0.047869	2>1	0.541891	0.763656	H7858_peg_82	1758	1122	6799	2310	1867	2831	2514	3330	0.00993861	1>2	0.843561	1.13726	2636	1587	1795	1322	1165	2012	1296	1272	0.0367262	1>2	0.429616	1.27763
LMRG_02848	20158	16865	18929	11360	9559	10994	8341	7310	0.381497	1>2	0.193075	1.85924	10774	15016	3229	8901	16085	16881	9375	8853	0.0283524	2>1	0.59946	0.740712	H7858_peg_81	3270	4680	13126	2941	4676	2702	5012	4530	0.0140018	1>2	0.798699	1.41944	5821	2848	4348	3525	2850	3209	3353	3936	0.0646379	1>2	0.360436	1.23929
LMRG_02847	5239	3024	4937	2527	1521	1679	2830	1292	0.160011	1>2	0.399154	2.14791	2143	2627	797	1250	3435	4282	2494	1945	0.102109	2>1	0.444884	0.560793	H7858_peg_80	2024	1297	5604	1453	1202	640	1342	1454	0.02736	1>2	0.675679	2.2376	2275	1069	1593	2039	1369	1231	1258	833	0.0903947	1>2	0.321705	1.4871
LMRG_02846	5470	1876	4719	3194	1816	2155	2569	1096	0.0794156	1>2	0.552606	1.9983	2040	2201	1152	1565	3271	4307	2218	1712	0.0799466	2>1	0.475577	0.604623
LMRG_02845	64902	79780	69126	76339	66392	91987	82833	103780	0.0268038	2>1	0.713935	0.841025	133983	150726	175923	168682	88977	95455	103562	141829	0.496423	1>2	0.162635	1.46412	H7858_peg_761	233455	234828	247435	228902	237714	292611	193080	241523	0.0049417	2>1	0.905748	0.978954	370216	535672	437777	528468	329745	307918	333684	436382	0.33502	1>2	0.158929	1.3299
LMRG_02844	2681	3761	3115	3010	6544	4906	3730	9991	0.271988	2>1	0.274206	0.499265	3886	5085	4295	6216	2549	3538	3118	5591	0.0421259	1>2	0.554294	1.31671	H7858_peg_760	12350	9314	15274	9648	8654	17332	9364	10731	0.0026297	1>2	0.936678	1.01096	14527	17461	13540	14587	13581	12319	12722	16402	0.0278506	1>2	0.464553	1.09252
LMRG_02843	71417	65915	108119	53801	63209	87276	62441	71234	0.0140323	1>2	0.784914	1.05311	92554	87972	81711	63017	86492	98363	55847	105135	0.0209919	2>1	0.636089	0.940484	H7858_peg_759	32849	30838	38567	37261	51092	50215	52232	39580	0.0970425	2>1	0.357239	0.72243	58351	60360	48022	55840	58809	44051	64326	59528	0.0255199	2>1	0.477885	0.981735
LMRG_02842	21846	11769	22954	12560	19559	12578	13138	12278	0.0110001	1>2	0.808228	1.20114	14041	14099	9662	9974	21360	23695	16466	12980	0.303931	2>1	0.25884	0.64128	H7858_peg_758	10178	7410	10354	9300	9592	7549	13994	8058	0.00354637	2>1	0.924494	0.950221	6013	6437	6092	5261	10113	8156	11136	5979	0.525388	2>1	0.0945802	0.672705
LMRG_02841	17983	14463	24471	9596	14214	13706	13803	11069	0.0419799	1>2	0.656544	1.25991	11339	13374	6933	7587	22064	19468	17164	13120	0.570544	2>1	0.134107	0.546299	H7858_peg_757	10850	9303	13176	7675	12835	6693	12372	10061	0.00267766	2>1	0.936179	0.977193	6314	5079	6519	6408	8856	8553	9248	6631	0.314575	2>1	0.166233	0.730594
LMRG_02840	92615	101723	92192	117649	112445	100512	109754	118060	0.010572	2>1	0.811751	0.916982	250374	264372	195350	288897	156498	195110	188306	249112	0.0817443	1>2	0.47345	1.26611	H7858_peg_242	175604	182766	189435	212008	205651	231568	215911	200390	0.00568354	2>1	0.896022	0.890211	506003	510747	638299	628859	444111	398459	455797	637059	0.0601655	1>2	0.367807	1.18005
LMRG_02839	76690	54487	81598	53484	51182	50834	52187	47977	0.140936	1>2	0.425115	1.31694	121978	140747	122363	120639	88861	131891	94088	118224	0.0620991	1>2	0.510155	1.16779	H7858_peg_243	47168	55069	52003	60261	48528	50299	56042	56555	0.00156151	1>2	0.943651	1.01455	133645	114982	190759	195432	121215	116356	133608	202837	0.0161976	1>2	0.522586	1.10592
LMRG_02838	100413	64691	99724	71129	62622	59218	64121	55665	0.258237	1>2	0.286603	1.3904	198329	241083	142784	144587	128420	157907	138565	150950	0.19084	1>2	0.346047	1.26212	H7858_peg_244	60447	78783	77833	83706	73133	78639	77830	79243	0.00337082	2>1	0.926987	0.973851	188289	170354	258135	240401	162235	166193	180903	254754	0.0308867	1>2	0.452662	1.12184
LMRG_02837	334687	380418	277359	434374	368658	439487	360243	304698	0.00603211	2>1	0.848257	0.968605	657894	700265	622395	655866	577456	641205	507022	837812	0.0235689	1>2	0.620824	1.02845	H7858_peg_245	687476	508674	530486	565104	634376	871590	649519	583719	0.00403118	2>1	0.917922	0.836645	853253	1055217	943411	996872	1174081	977296	1069409	1178191	0.0326809	2>1	0.445463	0.87492
LMRG_02836	1889360	1702953	1451355	1629235	1785697	1868285	2161072	1301172	0.00195231	2>1	0.866558	0.937703	1527221	1670975	1269109	1232374	1953703	1885043	2762877	1819132	0.156324	2>1	0.382647	0.676861	H7858_peg_246	1780595	1472894	1801853	1930996	1773587	1720906	1690370	2267412	0.000544412	2>1	0.947243	0.937477	789153	1125306	1128779	1230143	1698105	1877279	1801294	2122460	0.971803	2>1	0.00450137	0.56985
LMRG_02835	16761	13342	17577	14659	12685	12912	14816	12619	0.0111533	1>2	0.806651	1.1755	22231	25606	15753	17255	19607	23832	17197	15474	0.0120239	1>2	0.687671	1.06221	H7858_peg_256	19891	22584	23106	18246	20962	11419	20553	28357	0.00675279	1>2	0.882028	1.0312	23828	28743	24100	28998	21853	25262	19097	24028	0.0698077	1>2	0.349816	1.17098
LMRG_02834	24305	35419	34909	26172	27562	32616	28822	23191	0.00764026	1>2	0.838406	1.07678	44427	50098	57506	42201	39013	31457	35476	34910	0.456392	1>2	0.177071	1.37894	H7858_peg_255	20778	20555	26670	28958	24383	21450	25748	22416	0.00243799	1>2	0.938367	1.03153	27333	30986	28827	33575	31313	29852	31507	29426	0.00537797	2>1	0.544705	0.988722
LMRG_02833	17778	9309	17975	8112	10220	11556	8159	4912	0.0252424	1>2	0.722033	1.52593	19011	20849	24637	17525	21839	27385	17394	18809	0.0128148	2>1	0.684382	0.960141	H7858_peg_254	18397	13171	12691	22288	22791	20082	23514	25917	0.0416043	2>1	0.579132	0.720955	113050	76934	103182	105065	72348	62551	78104	64338	0.774002	1>2	0.0397265	1.43589
LMRG_02832	222225	234037	267764	216813	245069	253003	225294	271733	0.00557714	2>1	0.851437	0.945473	295070	342435	333235	300900	271514	327174	315780	336415	0.0108402	1>2	0.693838	1.01659	H7858_peg_253	110279	154677	133519	128721	128507	98110	143743	137213	0.00342306	1>2	0.926085	1.03866	175271	125092	183845	185846	131335	151540	154809	151078	0.107688	1>2	0.30083	1.13807
LMRG_02831	10169	13957	13903	8866	12114	12744	13548	11700	0.00864844	2>1	0.828333	0.935916	14960	15843	8954	10907	18652	14868	16260	10624	0.0258792	2>1	0.61024	0.838752	H7858_peg_252	10636	9525	16397	10834	12116	8904	15163	11109	0.00218387	1>2	0.940105	1.00211	12942	7767	10905	9481	12079	11147	11676	10124	0.0458603	2>1	0.404534	0.912695
LMRG_02830	36737	32092	35727	50226	32170	39007	30600	38174	0.00884499	1>2	0.826393	1.10597	115581	120286	159550	148316	78393	95145	77356	129480	0.212937	1>2	0.325421	1.42947	H7858_peg_251	36397	41371	30683	39268	37453	40702	44179	57181	0.0108573	2>1	0.834681	0.822878	129630	146494	143668	173443	125946	128447	126016	135897	0.131379	1>2	0.271723	1.149
LMRG_02829	920350	871615	1165205	901752	475454	896499	976505	444537	0.0502399	1>2	0.631067	1.38164	669500	535980	843511	485170	1131254	906597	1257543	978902	0.635553	2>1	0.110668	0.592884	H7858_peg_250	622485	641592	610819	430219	627940	629912	590791	569994	0.00420311	2>1	0.915421	0.953064	314522	262878	280723	271260	676175	739715	647401	602333	0.999991	2>1	1.1784e-06	0.423684
LMRG_02828	2291886	1943866	2576018	1937512	1271323	1723132	2371562	912404	0.0194359	1>2	0.751727	1.39355	2149325	1465593	1867565	1097274	3064617	2088134	3310688	2162901	0.0373039	2>1	0.568282	0.619193	H7858_peg_249	2510368	2375592	2595959	3089882	2532378	2212145	2201170	3351327	0.000404477	1>2	0.947542	1.02669	1287229	1169837	1354835	1473792	2349360	2797496	2550721	3031457	0.999834	2>1	2.69946e-05	0.492653
LMRG_02827	1678564	2452260	1497829	2170269	1472817	2230652	2386504	1160619	0.00208742	1>2	0.866191	1.07563	1538851	1324445	1887160	1326339	2151473	1662093	2053127	2318176	0.0772201	2>1	0.479792	0.742443
LMRG_02825	25957	19007	44917	19593	23836	20055	18655	18568	0.0804611	1>2	0.549692	1.34963	22487	24104	18128	17533	53654	38001	27250	29850	0.724592	2>1	0.0756375	0.552936
LMRG_02823	3325	13744	6590	10679	7181	10384	8405	9932	0.0331732	2>1	0.686336	0.956437	16414	15838	19277	15383	6213	7666	7826	8908	0.991186	1>2	0.00177991	2.18574	H7858_peg_1661	12211	14305	26125	14651	13542	18010	9241	15260	0.00394505	1>2	0.919198	1.20051	15853	29210	24952	21268	12537	9044	13506	12862	0.905761	1>2	0.0145868	1.90375
LMRG_02822	4489	4564	5581	2974	4688	3173	4719	3419	0.00463129	1>2	0.856655	1.10057	9464	8853	7396	6825	4228	5231	4962	3751	0.755601	1>2	0.0653097	1.79056	H7858_peg_1660	3870	7880	11267	7556	5620	4852	5984	5582	0.0208885	1>2	0.733436	1.38729	8758	12833	13905	11019	4565	7229	5748	7889	0.847538	1>2	0.0259911	1.82907
LMRG_02821	1419028	2247576	1089894	2715873	2061030	2876558	3576228	2194646	0.00971365	2>1	0.818751	0.697801	1660642	1436076	1542889	2121538	2582463	1600401	2326152	2990375	0.0296177	2>1	0.59491	0.711745	H7858_peg_1659	4082754	2092401	2261458	1919367	3582754	5764223	2626733	3588835	0.00194729	2>1	0.94175	0.665443	1856786	2020291	1449921	1793390	3297765	3099358	2899892	3048870	0.990631	2>1	0.00152568	0.576742
LMRG_02820	628362	581982	534659	684982	514377	1058302	1152312	540717	0.0828895	2>1	0.541732	0.744091	485206	467932	511209	528721	877889	734322	793297	718980	0.989749	2>1	0.0020767	0.637886	H7858_peg_1658	702159	722970	559891	583847	774878	1350629	658462	977557	0.0499921	2>1	0.531844	0.682932	356092	616930	388555	415045	886830	774266	655605	866821	0.933033	2>1	0.0104671	0.558068
LMRG_02819	92570	109177	91824	110255	99586	120210	136918	95888	0.0148667	2>1	0.780309	0.892232	156123	192946	143627	166456	182018	167627	161939	199054	0.0161573	2>1	0.662491	0.92755	H7858_peg_1657	70023	73377	66526	53691	79952	94508	73368	55852	0.00652122	2>1	0.884678	0.868075	82345	82797	78479	73071	100277	85959	90759	77852	0.0726353	2>1	0.345258	0.892475
LMRG_02818	219787	210224	244658	183227	205380	190575	234857	202354	0.00573687	1>2	0.850766	1.02968	262876	274739	167377	202280	258181	300408	271622	214652	0.0363641	2>1	0.572131	0.868317	H7858_peg_1656	126939	131929	144098	202023	165073	75363	186290	163498	0.003679	1>2	0.922759	1.02502	113457	99150	152021	111943	150248	153846	127221	144589	0.206466	2>1	0.224317	0.827518
LMRG_02817	255556	298415	265830	270011	453046	334693	412978	274586	0.201687	2>1	0.34152	0.738704	379439	360017	191386	293343	423841	384511	358902	338387	0.153176	2>1	0.386103	0.813066	H7858_peg_1655	163836	132079	164370	204972	181249	93341	201722	194292	0.00445083	2>1	0.912332	0.992027	143452	110016	164338	139094	182447	186321	166026	162306	0.402513	2>1	0.127609	0.798881
LMRG_02816	235162	322436	264069	335546	331450	312179	335562	349213	0.042465	2>1	0.654208	0.87113	416389	435306	371098	386838	392633	329746	342332	361780	0.0331955	1>2	0.582087	1.12838	H7858_peg_1654	387451	368619	397932	433817	350222	303200	401944	370346	0.0036017	1>2	0.923817	1.1137	476112	434683	440124	414616	368453	365740	335314	355078	0.732709	1>2	0.0479118	1.23933
LMRG_02815	121989	107043	149743	99042	104244	126362	119154	103350	0.0107589	1>2	0.80987	1.05453	135013	159846	138177	108038	122439	143124	128576	107632	0.0172597	1>2	0.656448	1.07833	H7858_peg_1653	175184	195278	175186	212479	173288	134656	196270	184204	0.00514316	1>2	0.903538	1.10126	217564	197882	211007	194913	187913	166139	147276	171771	0.513193	1>2	0.0963879	1.22028
LMRG_02814	25838	30296	27268	35294	29981	32508	27397	28371	0.00464542	1>2	0.856498	1.00371	35995	42914	54226	75214	20054	21432	18840	36943	0.672704	1>2	0.0948585	2.14199	H7858_peg_1652	25712	22422	27610	27421	14271	25570	15888	11124	0.142228	1>2	0.263506	1.54316	63710	56188	61010	55323	13668	12474	14063	15812	1	1>2	1.13497e-08	4.21713
LMRG_02813	28834	24412	36685	30449	21612	23490	22598	17461	0.117787	1>2	0.470518	1.41356	31185	36588	35085	54301	18281	22144	17827	18374	0.972587	1>2	0.00690133	2.05099	H7858_peg_1651	4087	2496	3062	3519	2291	2944	1891	1394	0.0169209	1>2	0.766902	1.54507	10447	4888	8543	5243	1883	1361	2463	1064	0.995944	1>2	0.000682493	4.30084
LMRG_02812	11461	13115	11878	16675	12499	9404	11769	7460	0.0195591	1>2	0.751111	1.29167	15654	18476	29962	31421	7773	9034	10418	10083	0.969346	1>2	0.00768149	2.56012
LMRG_02811	425508	424167	382530	512371	182944	497347	407347	350601	0.0504912	1>2	0.630401	1.21299	271631	324850	627474	364013	366768	393920	512706	513753	0.0210588	2>1	0.63562	0.888549	H7858_peg_1650	129118	139929	99531	64595	123620	238472	97328	69467	0.00284791	2>1	0.934287	0.819028	50807	92630	51588	42457	125420	104758	115820	86077	0.827447	2>1	0.0293354	0.549631
LMRG_02809	3414	2934	7058	1895	783	969	918	370	0.756572	1>2	0.0486566	5.03322	3137	3432	7736	3633	4037	1588	2696	1499	0.0783497	1>2	0.477691	1.82668	H7858_peg_1996	1389	2469	2528	2695	668	240	796	990	0.268341	1>2	0.173995	3.37082	11739	3351	4992	4434	1540	741	595	512	0.997455	1>2	0.00042481	7.23613
LMRG_02808	16856	19103	20049	19674	5301	6044	5589	4711	0.999476	1>2	0.000150036	3.49651	19562	15036	27742	37336	14095	8617	13801	6634	0.455501	1>2	0.177562	2.31015	H7858_peg_1997	23972	28400	29745	30655	5095	4709	2951	7274	0.999954	1>2	1.04367e-05	5.63044	87946	39596	54937	38577	5470	5341	6389	3723	1	1>2	2.85393e-08	10.5652
LMRG_02807	1352	2190	2424	780	7141	1336	1638	4595	0.0281876	2>1	0.708132	0.4586	1170	2938	656	1296	1302	1341	798	2250	0.0119846	1>2	0.688136	1.06484	H7858_peg_1998	1625	1566	4733	876	2001	1163	1036	1278	0.00853952	1>2	0.859332	1.60643	1967	1108	2621	1163	451	514	1103	870	0.414884	1>2	0.121801	2.33458
LMRG_02806	503	851	1858	1456	5972	1212	881	5722	0.0560674	2>1	0.609571	0.33858	730	1672	653	1625	977	580	846	353	0.019469	1>2	0.646698	1.69811	H7858_peg_1999	289	753	3813	710	861	1457	1090	344	0.00403693	1>2	0.91788	1.48321	797	1502	1313	914	774	231	570	736	0.302334	1>2	0.171836	1.95846
LMRG_02805	871	1417	2639	1676	7160	987	1233	10040	0.092282	2>1	0.525553	0.34001	1111	2242	1398	1764	1281	1783	1147	1763	0.00894467	1>2	0.703094	1.09056	H7858_peg_2000	243	744	3836	955	861	1910	1310	1142	0.00774041	1>2	0.869858	1.10626	1467	1951	1998	1332	624	623	848	1145	0.630364	1>2	0.0687739	2.08272
LMRG_02804	829	141	946	200	2616	566	215	4491	0.0123085	2>1	0.797543	0.268256	375	176	268	162	179	239	315	720	0.00508424	2>1	0.715343	0.675155	H7858_peg_2001	1145	612	2571	126	791	467	288	486	0.00771076	1>2	0.87039	2.19193	498	391	612	803	0	85	182	170	0.757525	1>2	0.0432389	5.27231
LMRG_02803	1549	836	2152	157	9320	369	730	6547	0.0303464	2>1	0.696943	0.276671	1450	2645	394	1457	1091	1226	521	743	0.028013	1>2	0.601698	1.66043	H7858_peg_2002	349	283	3332	334	1256	436	499	348	0.00385309	1>2	0.920513	1.69279	345	265	477	286	0	600	437	205	0.244774	1>2	0.201422	1.10548
LMRG_02802	1254	713	2016	1093	9548	613	1184	17539	0.353867	2>1	0.216982	0.175737	400	771	524	568	1069	602	507	1318	0.0159599	2>1	0.664237	0.647311	H7858_peg_2003	481	888	1860	1161	703	703	851	994	0.00334083	1>2	0.927413	1.35035	323	412	548	785	814	612	372	0	0.278792	1>2	0.18507	1.15017
LMRG_02801	35483	46754	42627	38367	43273	46355	53588	51499	0.0204608	2>1	0.744779	0.838307	51301	53957	56774	48037	33834	35809	47179	44278	0.251448	1>2	0.292117	1.30397	H7858_peg_2004	55528	57291	59283	62746	59464	43870	66485	53222	0.00399182	1>2	0.918544	1.05294	58715	67982	62686	67423	59359	65764	58275	75211	0.024134	2>1	0.485063	0.993028
LMRG_02800	63153	77730	57755	63279	68516	66154	86222	101052	0.0331575	2>1	0.68658	0.813548	84213	84830	96069	77706	52368	60663	73087	65236	0.501384	1>2	0.159769	1.36389	H7858_peg_2005	50246	79726	61417	64135	55333	65919	56980	48096	0.0049295	1>2	0.906079	1.129	56810	88837	61874	61216	57963	62950	60752	68853	0.0673453	1>2	0.354884	1.07273
LMRG_02799	26489	20200	27568	20123	23073	21450	28893	37136	0.0105388	2>1	0.812105	0.853716	39229	35063	36653	28038	24099	25934	32594	28798	0.0741136	1>2	0.486303	1.24732	H7858_peg_2006	22083	22715	24714	16492	21327	22633	18600	22903	0.00241129	1>2	0.938532	1.00633	22631	28160	25554	29863	22410	27092	25815	29658	0.0138538	1>2	0.52946	1.01175
LMRG_02798	201553	152218	279015	187921	211925	179969	238501	124239	0.00941984	1>2	0.821505	1.08756	116046	91899	136993	98088	288799	217234	249371	159359	0.945879	2>1	0.0137704	0.484307	H7858_peg_2007	133790	73771	86725	123728	139747	192291	141883	97552	0.0129581	2>1	0.810227	0.731468	65609	57691	54128	63228	159313	147849	143450	154536	0.999997	2>1	1.6949e-07	0.397681
LMRG_02797	40168	54702	53437	44797	67365	44726	59235	89591	0.0705729	2>1	0.568522	0.740097	14737	14095	11903	13294	21147	18171	15650	28223	0.48589	2>1	0.167877	0.649457	H7858_peg_2008	17686	19449	27689	14489	26115	21582	18587	15943	0.00296538	2>1	0.932674	0.964562	4707	5742	5900	4396	10262	8106	8246	11090	0.94541	2>1	0.0081132	0.550207
LMRG_02795	27746	23550	35761	26376	22119	26526	22176	17037	0.0297318	1>2	0.700321	1.29109	22550	15767	23444	31871	32276	40913	32410	45143	0.454014	2>1	0.179518	0.621141	H7858_peg_655	58118	40871	43271	39581	61431	36330	60787	48273	0.00477207	2>1	0.908016	0.879219	50472	33186	41853	69847	74801	69273	90952	125101	0.564246	2>1	0.085013	0.54247
LMRG_02794	209467	219700	262335	203640	189486	240015	238931	205437	0.00569259	1>2	0.851046	1.02434	471801	448990	482185	489590	355224	383264	412245	395700	0.527168	1>2	0.149346	1.22383	H7858_peg_656	189520	193623	218559	201709	210917	273114	194470	199493	0.00598474	2>1	0.891724	0.915053	349898	382610	370497	440383	306951	303315	366241	460173	0.0329872	1>2	0.443959	1.07427
LMRG_02793	17263	25579	25270	26999	25068	21570	21172	27738	0.00516864	2>1	0.853631	0.995426	25437	20282	32651	33437	35650	31308	30569	35944	0.0547933	2>1	0.52712	0.837688	H7858_peg_657	13907	16602	14469	13560	18296	12976	15901	16684	0.00189325	2>1	0.94219	0.916705	20266	16351	20994	24865	21524	23782	28306	23216	0.0730657	2>1	0.343823	0.851778
LMRG_02792	17422	16825	20449	17817	16838	14138	13936	15384	0.0149204	1>2	0.779826	1.20262	15364	15644	26107	20114	21688	21314	18809	18177	0.0202089	2>1	0.640558	0.965507
LMRG_02791	93845	87053	88863	92662	53404	83984	85173	38105	0.308498	1>2	0.247421	1.39037	18864	18669	18640	16503	27490	37859	31016	18752	0.635454	2>1	0.111509	0.631323	H7858_peg_658	114908	69301	91201	95488	121978	102022	103662	99349	0.00975455	2>1	0.845557	0.868591	8241	8398	8682	8402	32988	23670	25544	14875	0.999712	2>1	4.3493e-05	0.347384
LMRG_02790	90617	95545	80422	106557	58796	86957	90540	46731	0.0818885	1>2	0.545252	1.31841	26093	21944	26739	22026	30267	34862	37571	25032	0.151176	2>1	0.38877	0.757852	H7858_peg_659	95641	60913	75752	73691	95885	79219	85833	71188	0.00405522	2>1	0.917628	0.921331	11877	10565	14270	12954	29807	19452	26072	20213	0.979862	2>1	0.00331542	0.519823
LMRG_02789	50698	60544	48998	59989	28476	51213	49559	35844	0.0894788	1>2	0.532453	1.33398	12625	12894	17987	14684	15766	20262	18386	16705	0.0404959	2>1	0.558822	0.818206	H7858_peg_660	56434	49670	46123	40721	55948	66386	52567	41774	0.0053406	2>1	0.900607	0.890495	5878	7995	7746	6748	18192	13888	13277	12156	0.992327	2>1	0.00133004	0.493228
LMRG_02788	30536	58990	27432	63088	30155	46777	49681	41859	0.0155921	1>2	0.775003	1.0687	12947	11233	14153	13273	14018	13855	14560	17037	0.0281382	2>1	0.600955	0.867765	H7858_peg_661	69516	47328	51184	51615	61977	78376	47091	43068	0.00400974	2>1	0.918255	0.952848	9349	11797	11126	12489	16700	15936	13172	12746	0.254559	2>1	0.197244	0.76444
LMRG_02787	124206	148493	104828	159716	63924	133246	139172	88395	0.0309829	1>2	0.693951	1.26488	31461	34324	38062	35107	35241	40908	38167	31691	0.00972028	2>1	0.70021	0.951694	H7858_peg_662	89128	87014	83752	80517	85821	108856	74112	81106	0.00345711	2>1	0.92571	0.972895	15883	14763	17560	16422	23564	27515	22476	22730	0.924373	2>1	0.0118712	0.671216
LMRG_02786	310202	228674	272343	345433	154385	212684	202765	178666	0.577107	1>2	0.103857	1.54529	1581528	1408860	1760760	1498672	790433	828077	922987	949033	0.995489	1>2	0.000883991	1.79051	H7858_peg_669	50977	67163	43519	51773	65347	63385	52128	56472	0.00572583	2>1	0.894929	0.899297	495428	397345	425925	441953	280429	237180	310300	289528	0.988407	1>2	0.0020003	1.57562
LMRG_02785	23312	35803	37108	43678	34993	43039	39032	52543	0.0204628	2>1	0.744616	0.824854	52455	49275	65045	56322	42742	41577	47579	61091	0.0359575	1>2	0.573189	1.15601	H7858_peg_670	21443	20293	22622	24145	24694	34002	19830	22949	0.00714758	2>1	0.877956	0.872166	31191	42396	34339	39226	32322	28866	37325	35988	0.0229324	1>2	0.490599	1.09406
LMRG_02784	76978	81626	81557	88593	222942	106630	117634	691003	0.983453	2>1	0.00314216	0.288834	41388	44410	48445	45782	53117	61560	75545	56085	0.488515	2>1	0.166926	0.730897	H7858_peg_671	53208	46410	55685	51799	75749	87123	65070	95366	0.496432	2>1	0.0351117	0.640572	10815	17968	16395	19091	37293	37744	33416	35922	0.999382	2>1	9.36394e-05	0.445153
LMRG_02783	367164	577771	356189	530940	495567	651587	552378	648634	0.0395439	2>1	0.663369	0.780211	112893	126839	159565	142623	290285	252292	246981	287091	0.998346	2>1	0.000359754	0.50334	H7858_peg_672	561023	434119	432671	533083	592131	573137	605868	609657	0.0349702	2>1	0.623325	0.823631	117863	174407	131821	153257	315556	295192	323021	323673	0.999942	2>1	9.03304e-06	0.459145
LMRG_02782	65973	52618	84322	34254	35606	46471	44002	30454	0.0939033	1>2	0.521208	1.51512	41963	43887	16635	25190	63019	59019	41817	38022	0.124397	2>1	0.416742	0.63244	H7858_peg_673	13877	17833	17792	17496	21218	8692	25629	16581	0.0109455	2>1	0.8331	0.928979	27729	17855	18846	29200	26518	22069	26681	20351	0.0291526	2>1	0.458668	0.979199
LMRG_02781	38252	20779	49058	15855	11359	18322	12680	11429	0.387581	1>2	0.190485	2.30422	18485	21853	8863	5479	27113	29833	22351	12926	0.0496414	2>1	0.538275	0.592911	H7858_peg_674	6103	5801	11051	6125	9328	5190	11644	6465	0.00349949	2>1	0.925229	0.891286	13652	7794	9505	12394	11369	8816	12360	7602	0.0201096	1>2	0.503787	1.07966
LMRG_02779	54188	36664	59160	59432	47368	57001	48564	53392	0.0128093	1>2	0.793891	1.01512	83103	89106	118082	112489	101276	86091	101878	93481	0.0187568	1>2	0.649474	1.0524	H7858_peg_1581	77403	56770	66200	62468	91945	160835	65476	70067	0.0628071	2>1	0.48163	0.676862	133312	198812	134943	153953	151990	139212	154903	165223	0.0520104	1>2	0.387541	1.01585
LMRG_02778	36775	47870	46587	49102	43114	43950	51004	61784	0.00924424	2>1	0.823243	0.902338	76243	98549	71017	100827	48626	60624	56470	63287	0.679433	1>2	0.0928063	1.51365	H7858_peg_1580	28086	31180	30241	35687	32423	22239	28764	32784	0.00282356	1>2	0.934526	1.07731	39072	44717	59320	49310	37282	38565	41251	49154	0.0631549	1>2	0.363728	1.15739
LMRG_02777	260557	377626	268836	322942	308169	335514	391866	288539	0.00800602	2>1	0.83459	0.928912	382499	380840	316674	374945	330376	315052	352435	332377	0.034877	1>2	0.576749	1.09376	H7858_peg_1579	419915	391818	447743	426679	436980	424766	455906	460336	0.000834405	2>1	0.946146	0.94835	294375	349745	377681	327364	397556	408436	394552	399157	0.421003	2>1	0.120096	0.843386
LMRG_02776	274898	251376	284526	204499	243841	257683	316006	152336	0.0138534	1>2	0.786634	1.04684	262405	274949	210062	244179	270634	288244	261005	240601	0.0209485	2>1	0.636867	0.93504	H7858_peg_1578	132564	139172	132535	118009	135746	104517	156782	144090	0.0047699	2>1	0.908122	0.965157	111191	94774	115439	116208	122718	135132	138559	140877	0.388519	2>1	0.134796	0.814486
LMRG_02775	54854	87058	57096	60001	54695	89661	58717	58019	0.00935913	2>1	0.821824	0.992022	51741	75865	62647	58036	45613	53343	49098	108767	0.0367229	2>1	0.570215	0.966778	H7858_peg_1577	60474	68606	65009	75148	65101	58067	71389	72071	0.00153644	1>2	0.94373	1.00979	42426	53322	52788	52434	61765	62287	63121	64127	0.480608	2>1	0.105718	0.799721
LMRG_02774	286531	147346	186504	169753	133607	182113	191913	180831	0.0194185	1>2	0.751881	1.14768	62894	65173	87512	33060	101382	115453	220446	81304	0.143116	2>1	0.395941	0.479457	H7858_peg_1576	7565	7880	7894	7356	6325	6148	3957	6403	0.0206671	1>2	0.735729	1.34433	1179	1206	1522	1993	2124	2989	2116	3406	0.535269	2>1	0.0922172	0.554772
LMRG_02773	1408013	1291770	969774	1074480	1432483	1296514	1632203	1102435	0.00440846	2>1	0.857534	0.868293	541146	432326	481307	318919	892924	701229	944113	606467	0.61775	2>1	0.11999	0.564022	H7858_peg_1575	65465	40298	41006	51701	50870	35227	41408	47211	0.00542703	1>2	0.899484	1.13596	14360	9091	9992	8146	16570	22444	15031	19765	0.8571	2>1	0.0244385	0.56346
LMRG_02772	20800	28724	22670	33482	17719	22517	21088	18234	0.0529872	1>2	0.619746	1.32829	66569	43925	38172	78040	21545	18335	16800	25440	0.985198	1>2	0.00324215	2.76067	H7858_peg_1574	15310	20360	20518	19172	14912	19071	19019	16569	0.00173436	1>2	0.942949	1.08321	29857	32331	34290	30102	22020	16966	20188	26939	0.867988	1>2	0.0224717	1.46993
LMRG_02771	96049	151556	83493	116538	104499	131159	151287	102487	0.0117356	2>1	0.802054	0.914603	214237	203787	226810	229735	144258	143940	162626	167544	0.925304	1>2	0.0197859	1.41432	H7858_peg_1573	32754	32511	39273	21743	26796	50802	25715	25015	0.00305669	2>1	0.931272	0.984049	34341	48204	36374	44055	28768	31583	35537	42826	0.0490568	1>2	0.394643	1.17489
LMRG_02770	245600	236161	266724	239848	259958	261820	333749	227517	0.0131648	2>1	0.791201	0.912551	205500	277053	307414	203389	362317	334430	610393	241844	0.16879	2>1	0.366469	0.641295	H7858_peg_1572	31846	41539	36043	38112	41130	24586	40005	37963	0.00421567	1>2	0.915153	1.02684	40388	31746	39742	34584	55591	52914	58482	49051	0.94739	2>1	0.00787482	0.677936
LMRG_02769	554672	877133	587338	718060	774000	739845	907613	644028	0.00513499	2>1	0.853955	0.89291	610914	926463	896158	597134	1013326	913685	1776250	910883	0.0617787	2>1	0.511498	0.656822	H7858_peg_1571	814587	656480	674738	727259	798891	809982	806370	787847	0.00271187	2>1	0.935901	0.896966	531027	635301	581150	518629	1004750	956495	1009097	840956	0.997808	2>1	0.000363993	0.594576
LMRG_02768	70871	87908	72398	114977	1159	2538	2609	473	0.999878	1>2	4.39626e-05	51.0627	212282	214382	275140	487785	3412	3088	3846	4257	1	1>2	1.41171e-10	81.462	H7858_peg_1570	77411	102884	132080	142791	1099	2869	3100	551	1	1>2	1.48072e-07	59.7409	737523	270050	451900	383220	1643	1336	2773	2508	1	1>2	5.33618e-13	223.086
LMRG_02767	23157	25167	32981	19383	17381	21548	19000	15043	0.0596567	1>2	0.600436	1.37982	23328	26891	13528	18618	31590	28407	31895	27174	0.38037	2>1	0.212274	0.691759	H7858_peg_1569	40856	39686	44334	49618	48701	28880	61950	40633	0.00763713	2>1	0.872062	0.968529	40024	34566	38215	40591	43862	36012	41867	34374	0.0153649	2>1	0.525645	0.982583
LMRG_02766	32466	51855	30441	43961	45429	51249	42431	47624	0.0370966	2>1	0.67102	0.85	50111	43501	35364	45705	58152	45590	42181	57741	0.0354814	2>1	0.57508	0.857692	H7858_peg_1568	75048	58187	53912	42679	67973	50880	75862	66016	0.0055274	2>1	0.897881	0.881468	49500	40969	38587	45144	57912	47458	50500	38727	0.0448918	2>1	0.407686	0.895183
LMRG_02765	135252	117125	147133	131993	113198	147757	138357	117766	0.00597857	1>2	0.848835	1.0279	145889	137360	103704	140402	172842	155726	140076	145059	0.0553411	2>1	0.524577	0.8593	H7858_peg_1567	219440	198645	170534	163778	196683	223257	219882	252104	0.010976	2>1	0.832566	0.843564	153485	179359	145141	155240	187683	185993	189447	167030	0.183838	2>1	0.235672	0.86725
LMRG_02764	101773	174298	92032	168007	184935	156977	143982	349896	0.042156	2>1	0.65538	0.641441	193389	204283	274347	596516	233488	324480	358851	1009332	0.00718794	2>1	0.709022	0.658585	H7858_peg_1566	134540	140979	143244	121787	121056	153128	105196	146861	0.00488133	1>2	0.906571	1.02719	242894	302937	329478	432602	409649	406200	547579	886252	0.299574	2>1	0.173236	0.581376
LMRG_02763	89485	82264	74097	102338	77629	74871	65682	57493	0.0533497	1>2	0.617611	1.26302	328093	336680	329134	376707	212334	231678	191747	252404	0.975357	1>2	0.00583124	1.5432	H7858_peg_1565	153987	186129	168154	210622	204054	136893	190707	193094	0.00280691	2>1	0.934737	0.99192	833142	649277	723412	815657	439478	463680	526585	473429	0.985545	1>2	0.00261118	1.58761
LMRG_02762	103415	97428	83237	110472	87756	87682	82197	62779	0.0418164	1>2	0.657411	1.23138	470080	439822	462455	539096	287228	318274	260623	362854	0.941099	1>2	0.0149475	1.55532	H7858_peg_1564	90315	112906	117673	140458	125212	88387	159474	134280	0.00377208	2>1	0.921404	0.909331	663540	519719	666622	623448	373230	400465	452676	364622	0.975353	1>2	0.00414224	1.55458
LMRG_02761	377454	264311	433049	405248	263386	386723	363509	542767	0.00596401	2>1	0.848892	0.950961	687401	752878	1003685	849488	528298	635903	710944	666294	0.124328	1>2	0.417098	1.2959	H7858_peg_1563	701626	515956	548197	590406	674937	805566	492825	669556	0.00200958	2>1	0.941454	0.89152	1138791	1352472	1139377	1677015	930595	997265	1061919	1355300	0.0388678	1>2	0.42438	1.22153
LMRG_02760	475748	348868	517399	411940	344507	406548	447280	268198	0.0158417	1>2	0.772317	1.19599	518306	608113	727738	524168	522191	622744	552035	515505	0.0163168	1>2	0.661271	1.07496	H7858_peg_1562	296281	294156	270325	315462	340724	276775	346389	331077	0.00372994	2>1	0.92205	0.908306	433310	431170	464995	463022	544396	480104	520336	512464	0.181034	2>1	0.236704	0.871286
LMRG_02759	269415	338012	292523	357732	384059	379489	379545	313332	0.0179721	2>1	0.760041	0.863541	287405	321749	363517	317621	352380	364556	356607	451053	0.0603372	2>1	0.513369	0.846317	H7858_peg_1561	472739	441115	417418	376934	454917	707128	452138	395549	0.00964086	2>1	0.847501	0.849967	258916	350147	307704	295705	473937	452095	468642	515076	0.990667	2>1	0.00151152	0.634885
LMRG_02758	198521	124924	184136	172393	123829	103828	95488	144778	0.152824	1>2	0.409118	1.45317	401040	426398	353304	373937	301614	385917	299690	417244	0.0310307	1>2	0.589084	1.10695	H7858_peg_1560	83720	96136	90163	121887	118681	67601	117709	124454	0.00510951	2>1	0.904172	0.914717	407237	319106	400769	404471	283327	290351	372755	255340	0.243447	1>2	0.202815	1.27444
LMRG_02757	122630	132342	134724	134128	133672	147395	139091	201145	0.0676142	2>1	0.576966	0.843106	118441	119867	184144	135006	149089	154225	148417	156303	0.113092	2>1	0.432448	0.91682	H7858_peg_1559	141802	145476	104753	123434	149527	211711	140967	152522	0.0227075	2>1	0.71349	0.787298	146627	189834	161012	165279	214488	180303	209446	198391	0.315026	2>1	0.165884	0.825727
LMRG_02755	457899	386334	495085	410573	522808	475227	495714	326007	0.00706543	2>1	0.84174	0.961607	1088931	1196050	867697	1071259	956186	871767	857907	806236	0.11526	1>2	0.428327	1.20957	H7858_peg_206	373150	273142	312689	385698	389442	480717	446689	360927	0.0155831	2>1	0.781713	0.801466	864301	1167735	867932	914660	773141	677957	702997	863662	0.174112	1>2	0.240147	1.26406
LMRG_02754	293088	184543	313020	258296	190829	228864	217180	124159	0.0649291	1>2	0.583831	1.37832	329954	200031	352111	198545	564783	352135	402970	407378	0.253315	2>1	0.29072	0.625637	H7858_peg_205	206106	100567	129720	140999	236560	213316	190582	206062	0.157922	2>1	0.249285	0.682077	292068	216067	242478	298613	364265	367011	446905	312904	0.674836	2>1	0.0592824	0.703666
LMRG_02753	106502	108152	96339	99794	69220	119040	106461	70763	0.0575722	1>2	0.607323	1.12395	93708	82223	81985	79322	100806	125094	110622	97897	0.297557	2>1	0.262679	0.776297	H7858_peg_204	103514	85204	95481	82695	99128	133302	115108	84971	0.0109912	2>1	0.832029	0.848292	79232	87080	89916	72355	124203	122851	104126	106949	0.883971	2>1	0.0187498	0.717228
LMRG_02752	75340	75013	73095	62332	48603	66960	64671	42175	0.0882827	1>2	0.532977	1.28493	83652	72746	44754	51281	90549	101250	77672	68738	0.105404	2>1	0.441564	0.746382	H7858_peg_203	96272	80717	88755	68869	96471	90491	116204	79607	0.00604732	2>1	0.891133	0.874181	83548	85270	75465	67062	105021	109812	96338	80718	0.275057	2>1	0.186462	0.794472
LMRG_02751	1395702	1324730	1014133	1053334	973567	1606175	1117538	452540	0.0166483	1>2	0.767153	1.15376	1822418	1053499	848008	746366	1232233	1675009	875387	1582132	0.00543505	2>1	0.71386	0.833269	H7858_peg_202	2384425	1920110	1938503	1460459	2194710	3398274	2658043	1833635	0.00249367	2>1	0.937942	0.763883	2406069	2463629	1534668	1956270	2267913	2568776	2578448	1983260	0.00418931	2>1	0.546056	0.889581
LMRG_02750	129556	138623	95766	129595	123044	139570	121716	97851	0.00742405	1>2	0.83951	1.02356	270895	317157	212222	268418	197261	244124	211808	230374	0.120714	1>2	0.420642	1.20952	H7858_peg_201	188753	157751	180440	181498	206824	121314	203223	198850	0.00758604	2>1	0.872779	0.970188	288207	350190	290944	301160	261717	272195	288840	280011	0.0770545	1>2	0.337155	1.11583
LMRG_02748	107401	113470	122611	116302	169057	110411	138622	466184	0.882694	2>1	0.0188007	0.519956	62862	45630	31696	39657	49576	64565	59756	76263	0.147818	2>1	0.391047	0.71892	H7858_peg_199	86487	74358	74650	63613	82986	88138	79485	67418	0.00264146	2>1	0.936529	0.940511	36937	31947	35078	32538	47903	48313	42926	43496	0.849529	2>1	0.0255964	0.74738
LMRG_02747	165000	164912	147612	158377	218338	158772	184448	753419	0.934892	2>1	0.0109883	0.483583	74893	57663	39388	35881	51724	73947	77833	65482	0.0720829	2>1	0.490655	0.772624	H7858_peg_198	92314	98142	92487	82220	105791	126777	89444	96620	0.00753966	2>1	0.873589	0.872277	26893	21886	26922	24807	49791	46677	41597	55370	0.998134	2>1	0.000298053	0.519596
LMRG_02746	233229	165981	200959	181730	324753	187368	230876	1476164	0.954983	2>1	0.00632452	0.35234	72618	56747	34370	30960	58025	92382	111987	52390	0.0581836	2>1	0.5202	0.618503	H7858_peg_197	74891	73863	79548	76835	99479	55709	81593	100915	0.0182234	2>1	0.757368	0.903585	17232	13717	14005	14167	37228	42058	30543	34117	0.999869	2>1	2.02443e-05	0.410717
LMRG_02745	66959	73938	56303	73101	113693	74197	92025	524551	0.925986	2>1	0.0117452	0.336001	31948	15914	15576	14824	18336	26464	34044	18734	0.0164033	2>1	0.661135	0.802046	H7858_peg_196	25717	22260	28862	21379	28796	24473	28664	31210	0.00567508	2>1	0.896225	0.868087	4842	4520	4454	2391	14606	14086	11370	10918	0.999719	2>1	4.26266e-05	0.317909
LMRG_02744	56041	70203	44815	66276	73685	72919	85013	448251	0.770301	2>1	0.0450341	0.34909	19307	19940	22509	11834	14207	26287	25955	14945	0.0107407	2>1	0.694285	0.904121	H7858_peg_195	19452	22399	18729	19792	30873	30876	24314	29045	0.116291	2>1	0.31016	0.698231	5643	7095	5987	7146	16312	13307	13267	14010	0.999405	2>1	8.7206e-05	0.454707
LMRG_02743	166310	146703	166340	142020	220515	142208	159544	662868	0.823169	2>1	0.0316779	0.524306	76940	51302	49560	42340	57957	81094	83576	39184	0.0191691	2>1	0.647872	0.840843	H7858_peg_194	35686	31632	27293	30060	54614	29569	44774	48779	0.0583253	2>1	0.49387	0.701439	9541	7231	8810	8690	23827	24400	20946	22168	0.99997	2>1	5.23026e-06	0.375209
LMRG_02742	1488061	1383423	1423757	1402523	1339892	1746793	1780361	1193911	0.00290409	2>1	0.863283	0.940077	846233	807373	839844	723060	1446740	1451273	1450910	1158296	0.989124	2>1	0.00218282	0.584053	H7858_peg_193	1721628	1415645	1236873	1334031	1553029	1791458	1564416	1574913	0.00173406	2>1	0.942969	0.880373	452470	600119	546697	580641	1338025	1290038	1232383	1241659	0.99999	2>1	1.35215e-06	0.42726
LMRG_02741	310957	292482	306886	313584	258448	365079	365797	322374	0.0141029	2>1	0.784102	0.933072	217457	204313	167126	189711	383994	348528	414852	256156	0.961481	2>1	0.00963994	0.554749	H7858_peg_192	261433	286765	239666	254107	273281	452809	260132	305162	0.0372354	2>1	0.607663	0.806864	92044	143503	103310	126557	267477	282729	251513	287687	0.999943	2>1	8.8001e-06	0.427218
LMRG_02740	2664	5288	3461	3890	2697	3663	2857	4463	0.00605773	1>2	0.848025	1.11864	2070	2690	3138	3610	3793	4148	3347	4408	0.0786723	2>1	0.477389	0.73318	H7858_peg_191	4709	2424	7118	3732	4502	4376	2242	4208	0.00454209	1>2	0.911316	1.17321	3011	2753	3526	4452	2928	3055	3217	6063	0.0300686	2>1	0.455162	0.900347
LMRG_02738	28063	27720	21129	42874	29536	25915	22979	52925	0.00943992	2>1	0.821106	0.911926	132155	114953	107420	148274	63758	79107	56809	124684	0.377312	1>2	0.214267	1.55015	H7858_peg_2220	79653	99117	78425	86875	89513	126585	76931	117671	0.0129311	2>1	0.810688	0.837765	260273	359963	338809	318791	174717	169072	170460	231884	0.981309	1>2	0.00313932	1.71261
LMRG_02737	28352	20880	22908	31572	21951	23190	16150	37300	0.0112657	1>2	0.805332	1.05194	101333	95410	88475	105970	46055	78527	45234	90453	0.551428	1>2	0.141387	1.50301	H7858_peg_2219	30495	66688	43403	45650	45176	69590	43477	59924	0.00515631	2>1	0.90348	0.85364	132107	232958	166439	179592	103104	123058	107696	179658	0.126499	1>2	0.276366	1.38476
LMRG_02736	26952	60945	26992	64019	3243	6635	5968	5083	0.996258	1>2	0.00102062	8.54833	78887	118682	106081	203812	13965	20715	16418	34185	0.991792	1>2	0.00154322	5.95033	H7858_peg_2218	83414	168213	158210	163859	9720	14505	7348	10499	0.99999	1>2	2.33621e-06	13.6361	364059	328497	294038	329009	32072	27119	33179	33108	1	1>2	2.03302e-10	10.4847
LMRG_02735	169839	231778	176069	269849	221450	220552	233996	212010	0.023919	2>1	0.729499	0.954423	903776	963813	960286	1132670	694134	657923	648056	1081864	0.11941	1>2	0.422754	1.28507	H7858_peg_2217	176996	173832	162749	258715	204849	207508	197007	303801	0.0049367	2>1	0.905914	0.845731	762014	1033272	837790	956095	747992	647189	760264	853470	0.0752044	1>2	0.341226	1.19285
LMRG_02734	297710	273106	246989	363209	215183	233820	165946	228241	0.199808	1>2	0.342515	1.40065	1964060	2161024	2760478	2566633	793982	1030951	778375	1405246	0.956632	1>2	0.0109559	2.35801	H7858_peg_2216	503420	673709	584335	812577	516803	485289	477505	570053	0.020578	1>2	0.73798	1.25584	4154368	4413651	4174604	3866188	2550724	2138399	2299810	2401560	0.996423	1>2	0.00057252	1.76868
LMRG_02733	67139	71502	67633	75363	64940	84931	74337	70617	0.00448103	2>1	0.857482	0.955268	65897	71263	95800	82903	75599	78103	81216	94911	0.0199867	2>1	0.642528	0.957657	H7858_peg_2214	42042	43823	43860	36707	48100	33782	59485	39989	0.00634189	2>1	0.887288	0.917709	77369	52772	60207	49462	60672	65565	67762	47658	0.0299752	2>1	0.455784	0.992357
LMRG_02732	19872	28136	22386	38581	2131	1777	2941	870	0.999062	1>2	0.00023032	14.1178	58331	74805	69782	150423	4374	5470	2943	3909	0.999997	1>2	7.62044e-07	21.1632	H7858_peg_2212	60084	107510	117792	112788	16566	30943	17784	15802	0.997467	1>2	0.000281754	4.90997	482926	369901	355678	268097	46375	38857	46981	49721	0.999999	1>2	4.56489e-08	8.11614
LMRG_02731	38507	56093	30526	72367	26446	41754	37483	54915	0.0140451	1>2	0.784799	1.22974	98814	99145	135552	172384	45315	44545	53495	79625	0.843698	1>2	0.0419752	2.26879	H7858_peg_2211	56426	53369	54113	55347	34428	57403	28017	32102	0.236193	1>2	0.196954	1.44294	271467	207150	202177	174298	68369	57475	67649	80841	0.999967	1>2	5.78594e-06	3.11697
LMRG_02730	38874	39139	49103	40041	47506	46252	44425	62759	0.0192876	2>1	0.752645	0.831867	32322	33132	53643	33591	50937	49655	51206	43195	0.190455	2>1	0.346884	0.783043	H7858_peg_2210	42009	29949	27464	30690	49163	52034	38740	53233	0.118303	2>1	0.303824	0.673562	44552	48977	46740	53119	64391	55607	64211	50468	0.212694	2>1	0.218089	0.82406
LMRG_02729	304577	298049	317748	260574	159913	299982	321066	287891	0.0398968	1>2	0.663089	1.10488	429229	459084	424081	297572	196971	253517	283500	251209	0.790694	1>2	0.056873	1.63416	H7858_peg_2209	325598	243621	260656	310009	315148	325544	299306	354145	0.00784102	2>1	0.868235	0.880802	270447	324358	252839	301014	332565	242604	251453	333655	0.0245419	2>1	0.48244	0.989986
LMRG_02728	18305	42152	18695	41061	27202	29718	42832	48581	0.0173749	2>1	0.762599	0.810427	45135	50743	52456	51214	23588	22283	27052	41889	0.877619	1>2	0.0322922	1.73804	H7858_peg_2208	81670	66376	67051	69401	72966	110846	76404	64237	0.0091429	2>1	0.852633	0.876854	74514	108023	80061	76461	96571	87756	87281	86357	0.0409591	2>1	0.420225	0.947185
LMRG_02727	124458	106069	128525	114404	68686	107168	141880	130742	0.0282868	1>2	0.707072	1.0557	167988	161154	183977	133217	79867	112275	122385	86772	0.766512	1>2	0.0612996	1.61061	H7858_peg_2207	115284	131279	124613	106566	115690	195464	91579	148507	0.0187528	2>1	0.754276	0.866668	134074	161614	132746	161630	132859	140096	141691	187135	0.0262934	2>1	0.473447	0.980529
LMRG_02726	169473	279090	147083	231196	145006	231555	251504	271363	0.00842456	2>1	0.830735	0.919298	272918	315345	342178	278042	132432	179426	198241	238364	0.841371	1>2	0.0422542	1.61462	H7858_peg_2206	220295	231762	217832	165759	189879	383018	184750	186874	0.00852453	2>1	0.859457	0.884732	269363	344842	233452	238856	270873	258827	247592	286527	0.048019	1>2	0.397642	1.02133
LMRG_02725	23421	38267	17553	45777	20240	38283	39252	39974	0.00987776	2>1	0.817676	0.907578	44073	47118	66302	52228	21751	26869	27597	34701	0.905104	1>2	0.0236955	1.89078	H7858_peg_2205	45995	55644	47422	41543	41018	91822	41474	52958	0.0159001	2>1	0.777637	0.83866	59747	80148	63466	63667	65760	59623	54101	74184	0.0317024	1>2	0.44993	1.05267
LMRG_02724	58569	90588	54422	94352	56421	81898	86107	97969	0.00916808	2>1	0.823866	0.924118	125387	112065	132547	103851	56438	62935	79145	86237	0.890565	1>2	0.0287897	1.66406	H7858_peg_2204	90797	94329	83086	65237	73196	156269	72889	86265	0.00837198	2>1	0.861671	0.858036	104384	147196	107311	109375	115307	105513	94071	126938	0.0206757	1>2	0.501692	1.05984
LMRG_02723	152452	238594	127139	237251	127684	208974	236960	271461	0.00793397	2>1	0.835205	0.893924	319432	311764	378440	331250	153417	179369	203026	249374	0.962628	1>2	0.00929531	1.70773	H7858_peg_2203	331324	345109	322044	238589	310337	563536	271905	308088	0.00667432	2>1	0.882724	0.85088	464745	585587	412750	407485	422089	416165	391215	452000	0.0917417	1>2	0.321103	1.11246
LMRG_02722	37797	91437	43568	90232	76524	80916	81673	101040	0.115417	2>1	0.477742	0.773281	133481	150674	143068	196387	74857	76965	82576	134068	0.594735	1>2	0.126052	1.69245	H7858_peg_2202	40706	50106	46826	31572	40909	87252	33203	42607	0.00822308	2>1	0.863227	0.829579	67700	97186	75013	76695	51975	53209	66370	83205	0.120075	1>2	0.284554	1.24272
LMRG_02721	112394	146404	99115	130047	110062	143709	125613	141590	0.00958832	2>1	0.819489	0.93663	217071	254337	272342	272207	184605	222617	171875	283984	0.0632613	1>2	0.506357	1.17713	H7858_peg_2200	323377	325672	241304	262779	307825	422800	286344	293205	0.00501753	2>1	0.905191	0.880137	543338	680158	490331	594763	538077	460705	515119	571525	0.0305113	1>2	0.454123	1.10701
LMRG_02720	7533	9406	13467	10191	5428	7093	7442	5214	0.131203	1>2	0.445461	1.61246	19702	21230	23446	17448	15212	15922	11598	19377	0.10325	1>2	0.443227	1.31746	H7858_peg_2199	30710	28000	26085	28604	25627	17797	21542	29900	0.0151192	1>2	0.786816	1.19536	75337	76156	61858	82626	63943	61343	62113	66594	0.174449	1>2	0.239802	1.1653
LMRG_02719	72034	72507	65755	70538	50585	96398	95411	51484	0.0592083	2>1	0.601602	0.955614	37470	32640	36148	31158	47328	45259	59998	44607	0.644663	2>1	0.107304	0.696864	H7858_peg_2198	65420	46747	51196	50736	63622	110751	50951	51888	0.0196243	2>1	0.747847	0.772329	18756	25563	18710	19231	44374	43453	34452	55471	0.99563	2>1	0.000727255	0.462785
LMRG_02718	255992	171148	312051	197984	173982	227156	176551	245296	0.0140171	1>2	0.785491	1.13875	173599	186429	320116	188849	207574	229530	261073	269289	0.0483376	2>1	0.541412	0.898216	H7858_peg_2197	134253	107756	98126	92041	131544	114467	114239	137218	0.00844493	2>1	0.860696	0.868751	152609	129559	117722	163545	152965	153975	162897	162930	0.158522	2>1	0.248738	0.89043
LMRG_02717	131489	217601	108315	199872	148970	292531	202827	261542	0.0279626	2>1	0.709185	0.725575	348997	446261	588670	444972	231089	296148	264042	512977	0.051963	1>2	0.53263	1.40226	H7858_peg_2196	373484	366741	287976	251522	326876	554179	270854	321292	0.00429548	2>1	0.914248	0.868668	547411	842901	503685	564764	616541	574210	599498	606802	0.159669	1>2	0.248394	1.02574
LMRG_02716	443914	458581	367471	463335	479069	505569	494216	527302	0.0266899	2>1	0.71434	0.863991	950170	1032601	1025208	1122424	892222	961152	918030	1124017	0.00899688	1>2	0.702882	1.06032	H7858_peg_2195	481440	521361	490650	614706	514789	479664	458555	666072	0.00183584	2>1	0.942417	0.994845	1041659	1356818	1055923	1154834	1065234	1057751	1096254	1326970	0.00752491	1>2	0.541073	1.01386
LMRG_02715	96123	116672	117586	126920	182941	139325	154446	178162	0.363688	2>1	0.208243	0.698304	105018	103283	100240	104480	133983	111495	137217	134906	0.39058	2>1	0.207791	0.797952	H7858_peg_2194	145571	146085	142265	239626	172302	235869	183408	173374	0.00631692	2>1	0.887606	0.880508	90971	145721	143774	133987	190483	182959	177368	212425	0.873932	2>1	0.0208435	0.674043
LMRG_02714	308294	220308	435442	233543	305707	291965	345845	169880	0.00592498	1>2	0.849179	1.07562	485271	479364	516850	445223	501539	510235	487433	626224	0.0464155	2>1	0.544516	0.906502	H7858_peg_2193	255287	171237	196042	242865	286570	164324	298570	278770	0.00612132	2>1	0.89031	0.841667	540618	337859	363103	542675	475442	474180	484017	380157	0.0391909	2>1	0.423001	0.983713
LMRG_02713	97075	89009	94720	97285	67549	76700	85277	55027	0.185013	1>2	0.364706	1.32871	147921	113683	103525	151754	108590	118692	118233	101201	0.0464246	1>2	0.544278	1.15707	H7858_peg_2192	47445	49788	49527	59906	47197	31138	51616	52229	0.00892273	1>2	0.854536	1.13441	120312	82765	100806	99866	56599	58499	60378	61397	0.996494	1>2	0.000559467	1.7045
LMRG_02712	2626019	3304901	2842240	3082562	2473900	3461018	3529144	3271355	0.00110535	2>1	0.869083	0.930925	2164690	2203729	2722238	2285850	2729051	2791752	2947923	3141223	0.13679	2>1	0.40373	0.807627	H7858_peg_2191	3738356	3812709	3227390	4088934	3807617	3786781	3404946	3832513	0.000134478	1>2	0.948337	1.0024	1822615	2369615	2360308	2293278	2888507	2836118	2959021	3361169	0.642359	2>1	0.06676	0.734409
LMRG_02711	47264	69142	47738	52153	48760	65646	55216	74921	0.0125689	2>1	0.795367	0.884495	59425	67213	88358	53844	50210	61703	45992	73641	0.0238376	1>2	0.619468	1.16107	H7858_peg_2190	77895	112301	82268	85298	82147	80071	84536	85328	0.00625845	1>2	0.888392	1.07733	88470	115512	90945	119136	99220	91231	88498	120414	0.0190074	1>2	0.508444	1.03681
LMRG_02710	1400433	1373228	1169838	1371328	1316227	1611217	1672126	683996	0.00837649	1>2	0.83152	1.00592	934306	918794	1042287	874749	1530093	1497735	1787394	1458484	0.991242	2>1	0.00159165	0.600942	H7858_peg_2383	1780187	1512178	1173270	1134269	1465202	1903203	1317219	1140283	0.000748739	2>1	0.946528	0.961207	842399	717630	696075	800989	1586619	1647741	1575776	1458924	0.999971	2>1	4.96454e-06	0.487648
LMRG_02709	2021047	1584231	1944848	1494328	1137158	1745538	1520236	762968	0.0155278	1>2	0.775507	1.36365	1715606	1530888	1886909	1275336	2158938	2104299	2175845	1962350	0.183974	2>1	0.355556	0.762815	H7858_peg_2384	1568155	1264468	1062997	1351903	1377602	894636	1430562	1471138	0.000822681	1>2	0.946183	1.01422	968441	771835	855826	1111424	1433903	1291624	1259062	1170694	0.56686	2>1	0.0835986	0.71917
LMRG_02708	1218173	1042912	1189503	1093645	875667	1166685	1161929	521679	0.0282121	1>2	0.707921	1.21961	1300313	1311023	1291876	1148183	1447963	1619030	1549303	1352697	0.122871	2>1	0.418873	0.846273	H7858_peg_2385	861660	826605	816234	870452	867362	842558	1047981	800068	0.00134559	2>1	0.944414	0.948561	1100144	950642	1250017	1205593	1263444	1391515	1395839	1407501	0.146555	2>1	0.2583	0.825604
LMRG_02707	315449	291736	311316	280345	309085	283565	318454	124424	0.162701	1>2	0.397466	1.15771	419103	426561	325839	357209	419934	415159	443582	369336	0.0176169	2>1	0.655186	0.92761	H7858_peg_2386	340802	295271	336994	436291	383549	307573	436609	344981	0.00195927	2>1	0.941645	0.956981	535511	415688	604201	567180	542459	543194	552687	618274	0.037555	2>1	0.42735	0.940604
LMRG_02706	42953	44617	42899	55672	37839	49719	54156	59165	0.00925102	2>1	0.823165	0.926632	66074	61282	76975	61585	62227	63156	68768	45963	0.020397	1>2	0.640101	1.10746	H7858_peg_2387	34195	40612	44871	30066	39435	56941	31843	38477	0.00445157	2>1	0.912284	0.898306	49297	54316	40352	39967	54021	68388	61818	62103	0.535198	2>1	0.0925113	0.746689
LMRG_02705	40200	23179	52330	29269	27291	25461	22280	18811	0.115889	1>2	0.475793	1.5449	29466	32299	82939	31314	51385	47884	50290	65337	0.148446	2>1	0.390668	0.819085	H7858_peg_2388	21968	20310	36296	55444	43636	43096	40089	46686	0.0965278	2>1	0.35997	0.772407	63743	106479	73114	90692	82018	65775	69567	91946	0.0247468	1>2	0.481308	1.07993
LMRG_02704	309555	313183	333237	317034	349843	352234	408171	387977	0.0523183	2>1	0.622207	0.849678	394149	368616	368436	364635	358019	360594	392457	430385	0.00751432	2>1	0.7081	0.970405	H7858_peg_2389	317401	336001	319948	313981	322358	346722	324227	372783	0.0023156	2>1	0.939111	0.942347	270551	355974	304659	319125	353730	380209	376890	393928	0.392501	2>1	0.131714	0.830904
LMRG_02703	133028	121180	125720	118383	117407	135441	136512	132328	0.0023736	2>1	0.865218	0.95519	163024	164030	162482	156887	139210	165455	148540	147303	0.0283728	1>2	0.599272	1.07646	H7858_peg_2390	119136	115334	123190	139221	131037	142755	145953	131824	0.00557612	2>1	0.897159	0.90085	127484	146860	139723	133313	152406	141601	154383	164328	0.100055	2>1	0.311993	0.893364
LMRG_02701	8647	5342	5347	7432	3224	2435	5373	2823	0.179568	1>2	0.374782	1.93201	1983	607	2028	16815	4759	1485	2450	16055	0.00436619	2>1	0.71613	0.866015	H7858_peg_2391	5834	12214	8439	10207	12361	8150	4210	16792	0.00396961	2>1	0.91875	0.883916	1644	2155	3254	6847	1772	3515	4045	8539	0.0115642	2>1	0.535089	0.777796
LMRG_02700	23026	13168	17593	13459	10248	6437	7669	3836	0.452019	1>2	0.14715	2.38546	6552	2104	3544	55537	16214	2811	6004	38005	0.00240825	1>2	0.722106	1.07461	H7858_peg_2392	14183	7456	13769	10423	21866	8426	9841	15798	0.00440049	2>1	0.912902	0.81942	4365	2962	3203	6727	2984	4337	6282	10823	0.0285579	2>1	0.461118	0.706501
LMRG_02699	1265849	666037	553224	831990	715854	758775	754106	792505	0.0290825	1>2	0.703626	1.09793	690529	596744	484981	493115	647497	745721	734852	569069	0.0346077	2>1	0.577579	0.839916	H7858_peg_2393	850111	787173	562628	1007159	1474742	1271764	1165458	1989210	0.0953107	2>1	0.36268	0.543463	666553	584915	621380	583610	1226977	1238363	1173317	900904	0.99794	2>1	0.000342714	0.541122
LMRG_02698	14548	19076	21756	26219	2073	2774	3110	3042	0.999351	1>2	0.000186809	7.41877	46800	57728	60344	110982	4439	5732	5233	4325	0.999996	1>2	1.0233e-06	13.9822	H7858_peg_2395	31840	72367	68649	91489	5780	7125	5589	5779	0.999949	1>2	1.2174e-05	10.8905	344756	224035	308220	220777	9804	6710	10125	13252	1	1>2	7.88068e-10	27.5197
LMRG_02697	28364	43256	40877	47598	4829	6278	5513	7199	0.999874	1>2	4.68894e-05	6.72131	100240	99106	108548	208813	11458	10468	11034	10554	0.999998	1>2	3.32792e-07	11.8745	H7858_peg_2396	43019	98623	96753	99821	5852	8026	8347	5858	0.999966	1>2	7.82417e-06	12.0434	451695	287990	340110	259377	7803	8327	9496	7495	1	1>2	1.09606e-11	40.4327
LMRG_02696	47111	50272	63136	62564	5082	8615	7097	7640	0.999968	1>2	1.03818e-05	7.84564	140568	143905	99539	211721	17477	17522	17411	14926	0.999997	1>2	8.39571e-07	8.84717	H7858_peg_2397	57525	114418	147352	224963	9113	7809	10453	9443	0.999978	1>2	5.37888e-06	14.7824	577833	393464	546721	370298	10794	10981	13604	14318	1	1>2	2.58049e-11	37.9966
LMRG_02695	103911	94071	108047	127488	10958	13937	12225	8808	0.999992	1>2	4.14542e-06	9.43906	197253	190411	148907	358760	25484	25732	22223	22066	0.999997	1>2	5.35464e-07	9.3747	H7858_peg_2398	57776	106945	107562	135192	5565	7578	8426	4490	0.999986	1>2	3.33912e-06	15.6366	563406	294611	435764	312848	12603	9204	11263	9454	1	1>2	1.64768e-10	37.7817
LMRG_02694	8740	13787	12316	15677	13315	19425	20109	34681	0.113608	2>1	0.480959	0.577174	27006	19161	40171	26965	27233	23486	17823	41566	0.0145841	1>2	0.672841	1.02902	H7858_peg_2399	15880	15338	16985	12023	18791	18967	14700	11375	0.00288587	2>1	0.933857	0.943493	17110	26502	20062	22929	25374	20149	25191	19614	0.0249171	2>1	0.480172	0.958761
LMRG_02693	43428	65661	42912	57414	40437	58004	70736	47554	0.00866748	2>1	0.827964	0.966244	272679	162809	185664	111394	230330	168067	154917	137447	0.0168415	1>2	0.658945	1.06049	H7858_peg_2400	148309	92948	116235	140932	108485	139638	98600	103216	0.00506395	1>2	0.904797	1.10776	94085	142138	110139	133295	228432	167674	188472	191355	0.927432	2>1	0.011186	0.618168
LMRG_02692	20267	20869	27133	18843	18958	20152	20881	12614	0.013374	1>2	0.789442	1.19981	26215	28870	17035	22098	26571	29144	23796	24503	0.0296426	2>1	0.594718	0.90582
LMRG_02691	137643	100371	128756	105119	100520	136518	125029	120164	0.00695275	2>1	0.842428	0.978554	72520	76448	112303	78330	114103	124113	127491	107821	0.479022	2>1	0.170741	0.717172	H7858_peg_2402	140035	97255	108936	122109	172559	142199	160857	165666	0.153887	2>1	0.25288	0.730312	71858	75878	60681	68566	137825	106681	114044	101538	0.989427	2>1	0.00177966	0.602022
LMRG_02690	134116	201916	170228	156990	170418	183161	207892	203370	0.0253808	2>1	0.720876	0.867174	165471	180795	185030	198663	157164	174122	178572	176582	0.00892806	1>2	0.7032	1.0634	H7858_peg_2403	185877	178670	180346	156782	172259	173561	161906	169632	0.00148199	1>2	0.943947	1.0359	152812	206865	166013	191816	173341	179372	213013	210487	0.0371311	2>1	0.428938	0.924367
LMRG_02689	20043	28765	23925	24900	24245	32392	29144	38889	0.0307334	2>1	0.695339	0.783131	19278	20904	30794	28051	18605	20416	23173	28769	0.0139914	1>2	0.677232	1.08865	H7858_peg_2404	30177	30424	26090	30094	25813	34357	22530	29743	0.00266638	1>2	0.936329	1.03862	18977	27881	22250	26337	21845	22472	24269	30479	0.0158574	2>1	0.523394	0.963458
LMRG_02688	140	645	76	26	193	185	107	222	0.0112562	1>2	0.805521	1.2546	348	68	632	315	74	126	17	368	0.00512317	1>2	0.715146	2.32991
LMRG_02687	1890	4078	2951	1518	2850	3394	3681	4861	0.0219427	2>1	0.739819	0.70587	3615	4488	6118	3595	3482	3602	3354	5117	0.0186966	1>2	0.650054	1.14536	H7858_peg_2405	4084	2046	4982	3690	3511	3028	4433	3522	0.00358065	1>2	0.924032	1.02125	1887	3765	2940	4051	5912	3153	2835	1828	0.0255573	2>1	0.477502	0.920964
LMRG_02686	6664	7499	10928	5936	11698	8394	10174	11254	0.0302013	2>1	0.698077	0.747278	9344	12350	10731	7985	14593	14263	13124	12328	0.163684	2>1	0.37168	0.744089	H7858_peg_2406	10027	12336	19300	10697	14904	19813	15670	11998	0.0043647	2>1	0.913371	0.839304	8262	11215	11415	8521	14617	10445	12471	11831	0.108855	2>1	0.299572	0.798416
LMRG_02685	34612	39680	38580	37289	59506	47033	41909	75655	0.29787	2>1	0.255658	0.670054	28217	32957	38037	37983	31471	40389	38383	47187	0.0262181	2>1	0.60899	0.87146	H7858_peg_2407	63799	63609	67270	54391	62503	66469	63139	62734	0.0017392	2>1	0.942908	0.977335	38839	47781	47701	50667	58518	52970	53493	63528	0.260299	2>1	0.19481	0.809544
LMRG_02684	13179	18316	18201	16667	29759	19696	16832	56811	0.319862	2>1	0.237809	0.539107	13839	13907	17040	16192	13702	19483	18045	18699	0.0182281	2>1	0.652066	0.871999	H7858_peg_2408	20189	20141	25078	18468	22187	18358	26741	28503	0.00409591	2>1	0.916905	0.875633	13963	17760	16646	16881	21551	20184	18432	19754	0.160991	2>1	0.247708	0.816431
LMRG_02683	975	1470	2180	2331	22176	1156	1477	31721	0.601389	2>1	0.099104	0.12305	2535	1838	1621	1640	1444	967	983	1531	0.086297	1>2	0.46511	1.55005	H7858_peg_2409	1091	465	4459	2908	1927	2548	2125	2361	0.0239274	2>1	0.703471	0.995759	2021	2057	2072	1582	861	1860	1043	863	0.28619	1>2	0.182635	1.67106
LMRG_02682	3729	4944	6728	3258	96184	5329	3735	157267	0.921721	2>1	0.0121663	0.0710778	4804	5783	2844	3700	6221	4121	3591	10025	0.0340737	2>1	0.580253	0.715043	H7858_peg_2410	2447	3273	5516	4479	5560	3516	6131	4828	0.00672884	2>1	0.882203	0.784377	4574	7351	4686	5751	2901	2906	3233	3146	0.944487	1>2	0.00829629	1.83506
LMRG_02681	15247	16528	21307	20154	364722	23118	19880	957290	0.994974	2>1	0.00116971	0.0536524	20394	25123	17832	15588	19545	15022	10930	28739	0.0199087	1>2	0.643129	1.06333	H7858_peg_2411	19051	25300	41827	19305	27268	34236	24242	26140	0.00651226	2>1	0.884761	0.942772	15601	15196	14588	10049	12653	12227	10511	14497	0.0321101	1>2	0.447812	1.11117
LMRG_02680	4857	5919	3340	5027	4197	7675	5914	7223	0.0121488	2>1	0.798258	0.765444	23934	23019	33387	38421	15473	17771	22643	22386	0.24454	1>2	0.299938	1.51727	H7858_peg_2412	30869	36618	24197	18717	21346	53204	17673	28634	0.00363537	2>1	0.923346	0.913485	80347	124552	82282	90498	65513	64380	64628	83575	0.369928	1>2	0.142352	1.35809
LMRG_02679	25790	23320	19473	32707	20984	29616	20470	22369	0.00672516	1>2	0.843849	1.08402	365064	351448	383971	381463	188887	201697	196341	311840	0.97861	1>2	0.00498782	1.64887	H7858_peg_2413	57844	74587	60839	49404	58699	83822	49924	55500	0.00319604	2>1	0.929411	0.978741	1016762	651347	656078	574597	514000	329912	466955	461323	0.632099	1>2	0.068265	1.63571
LMRG_02678	89443	79462	93839	90335	72713	78729	100909	62146	0.0180106	1>2	0.759466	1.12268	201885	179992	176458	154560	234813	192700	217101	165376	0.0351357	2>1	0.576124	0.880128	H7858_peg_2414	61128	81331	81061	64375	65085	69746	75405	97269	0.00350994	2>1	0.92502	0.936229	117437	84702	115845	84368	124261	137360	97706	90263	0.0248676	2>1	0.480551	0.894931
LMRG_02677	74585	68781	74765	63753	69750	56994	55282	62369	0.0195	1>2	0.751265	1.1534	236037	144595	62874	96544	87380	159730	73507	143834	0.0101303	1>2	0.697822	1.16277	H7858_peg_257	37334	58158	70536	55771	74488	31985	83410	66378	0.00416205	2>1	0.916082	0.86552	88043	58718	101693	48066	103867	82956	83208	65468	0.0313835	2>1	0.450984	0.883818
LMRG_02676	114540	147876	113939	137429	123044	134599	126026	112348	0.00663701	1>2	0.844581	1.03582	423026	321582	130782	174212	147249	288684	122261	269301	0.00849615	1>2	0.704779	1.26841	H7858_peg_258	51306	102891	101163	71587	97562	58538	106744	92910	0.00288134	2>1	0.933884	0.919026	111197	96024	133880	64025	139731	109588	108223	93443	0.0304788	2>1	0.454331	0.898314
LMRG_02675	388496	362546	389478	398283	324858	304160	358459	282328	0.104203	1>2	0.499515	1.21184	1343208	1012968	461931	525403	448327	868675	456382	760846	0.0106771	1>2	0.694843	1.31934	H7858_peg_259	191963	329182	323344	261057	318015	176755	348572	283569	0.002134	2>1	0.940525	0.981041	462986	360950	553189	275066	489682	357691	364218	317087	0.0258133	1>2	0.476349	1.0808
LMRG_02674	921978	927144	895160	1007178	735311	930221	991264	780909	0.00639541	1>2	0.846262	1.09127	3250905	3032477	1539185	1754955	1068951	1962686	1161075	2302214	0.00646526	1>2	0.710549	1.47462	H7858_peg_260	617300	1007077	1064143	1185638	910572	846466	963161	868864	0.00843972	1>2	0.860819	1.07943	1907960	1721447	2179152	1462283	1334729	995531	1128810	1352219	0.693204	1>2	0.0553603	1.5112
LMRG_02673	197466	309351	180427	247220	253444	242672	275284	210302	0.0129011	2>1	0.793038	0.951882	451692	367708	229522	262633	265124	326111	243162	320642	0.0427013	1>2	0.552689	1.13551	H7858_peg_261	141192	138939	130192	138866	145194	163935	175509	140600	0.0118074	2>1	0.822516	0.878368	186233	173673	204430	149347	225387	218922	201507	204904	0.309868	2>1	0.167982	0.838916
LMRG_02672	1221025	1479277	1380255	1708200	1114609	1237900	1585744	840752	0.0078792	1>2	0.836017	1.21129	2148426	1460116	1345211	1119900	1104981	1165490	1129647	991073	0.228663	1>2	0.31167	1.38314	H7858_peg_262	763076	889360	726120	666614	897803	626586	946019	770451	0.00143718	2>1	0.944084	0.939618	1022743	677882	911707	688230	954109	1008965	917492	702497	0.0144144	2>1	0.527876	0.921157
LMRG_02671	570359	727255	625926	856685	507950	697447	799155	448634	0.00826921	1>2	0.832509	1.13331	1075233	829787	769322	564654	498913	582018	539171	501126	0.761188	1>2	0.0631081	1.52694	H7858_peg_263	459382	569953	526218	494165	591465	655194	654926	558622	0.015506	2>1	0.782632	0.833149	562930	640833	595574	446831	691968	661246	529764	473167	0.010424	2>1	0.537096	0.953323
LMRG_02670	738734	867485	772820	970069	591443	931430	1023706	587254	0.00671281	1>2	0.84391	1.06869	1354272	1047037	866730	687382	629880	773076	659824	486128	0.184969	1>2	0.354329	1.55181	H7858_peg_264	543786	588191	521494	452301	563947	778480	582570	513678	0.00508376	2>1	0.904627	0.86349	472641	566080	485035	387838	621197	567921	436557	509450	0.0321943	2>1	0.447386	0.895308
LMRG_02669	1989567	2312748	2016578	2496346	1585294	2459476	2870927	1481360	0.00255963	1>2	0.864328	1.0498	3677739	2702146	2325126	2067209	1982225	2137265	1999896	1943739	0.121619	1>2	0.419935	1.33599	H7858_peg_265	1256867	1135891	1107415	1032402	1310756	1246763	1356574	1206558	0.00329748	2>1	0.92806	0.885156	1119040	1176874	1205840	927569	1495093	1347410	1112054	1099495	0.0217709	2>1	0.496382	0.87639
LMRG_02667	140579	168256	119688	173869	213050	195583	191586	117682	0.0196593	2>1	0.750337	0.839102	297456	371744	337523	285354	246926	269666	246171	305520	0.118338	1>2	0.424155	1.20949	H7858_peg_269	127395	143508	133465	140113	132014	138451	157964	117814	0.00222226	2>1	0.939949	0.996774	196705	193945	233119	175731	231710	224962	191146	187785	0.0224553	2>1	0.493325	0.956794
LMRG_02666	164122	152067	124612	160992	190824	184706	180684	95826	0.01784	2>1	0.761327	0.922939	284367	344009	249657	230499	213232	269398	223385	240538	0.0598428	1>2	0.515491	1.17113	H7858_peg_270	139373	149179	138469	115777	126039	95662	149760	118796	0.00654003	1>2	0.884174	1.10717	168556	174452	185640	124916	188381	183653	146289	131655	0.0218359	1>2	0.496024	1.00552
LMRG_02665	134493	153612	115433	156383	171910	178278	173237	107056	0.012788	2>1	0.794103	0.888085	260627	290345	235398	211879	208845	237587	219439	223337	0.0562362	1>2	0.523552	1.12263	H7858_peg_271	196638	242388	243071	163157	207858	216462	225068	176225	0.0033534	1>2	0.927184	1.02379	243293	297679	279388	184565	325260	315486	246199	199959	0.0171792	2>1	0.517021	0.924576
LMRG_02664	193221	155878	163439	156766	162396	152548	164302	103771	0.0192351	1>2	0.753405	1.148	329072	387993	228995	193942	210301	283165	303720	200866	0.0223322	1>2	0.628448	1.14223	H7858_peg_272	189079	215436	209354	185269	180781	146257	209842	183981	0.00530922	1>2	0.901281	1.10859	215299	269044	252147	154309	280175	268543	203212	172998	0.0138211	2>1	0.529618	0.963101
LMRG_02663	240789	203911	193339	155183	194911	187414	190881	110282	0.0187752	1>2	0.756398	1.16055	287813	366771	201105	197745	249091	297390	257316	200975	0.0226525	1>2	0.626324	1.04843	H7858_peg_273	227461	146269	180751	221089	277706	229254	287688	316280	0.112272	2>1	0.313299	0.698128	229223	214838	218787	167433	410829	350750	343052	214175	0.759278	2>1	0.042305	0.62957
LMRG_02662	406853	247139	462846	353918	331359	317627	339051	161786	0.0152163	1>2	0.777873	1.27912	272351	230892	300776	236159	570948	425739	518023	366310	0.956555	2>1	0.0110794	0.552986
LMRG_02661	295918	132893	324218	170657	220289	161049	205642	75826	0.00950939	1>2	0.820543	1.3936	144550	156249	234617	135312	264457	261543	265874	186309	0.304545	2>1	0.258361	0.685688	H7858_peg_274	77370	54910	65286	128207	103784	82390	114889	115246	0.0190874	2>1	0.751104	0.782527	88371	73126	94640	79500	161679	148013	158610	108004	0.978088	2>1	0.00366235	0.582394
LMRG_02660	682164	411377	708835	395547	289042	448409	408531	194457	0.0586433	1>2	0.604674	1.6397	609714	542706	521140	394860	991370	857174	844633	587909	0.393221	2>1	0.2063	0.630407	H7858_peg_275	273216	242265	211494	251195	310771	294884	287521	333098	0.0703847	2>1	0.441068	0.797677	384642	277578	254026	380139	378779	404623	413006	403291	0.506286	2>1	0.0976152	0.810393
LMRG_02659	31982	28252	32871	22363	19314	21467	30945	7796	0.107349	1>2	0.49225	1.45203	61820	43781	31264	34230	65724	45668	54344	40817	0.0345167	2>1	0.578611	0.828335	H7858_peg_276	31053	21262	25951	25533	27847	18856	27873	36624	0.00459687	2>1	0.910527	0.933444	29443	19865	27526	32142	33046	37711	37920	40585	0.512354	2>1	0.0966933	0.730099
LMRG_02658	5114592	5656922	4590404	5082469	2811837	5117559	5662197	2771789	0.00369858	1>2	0.860362	1.2494	4768078	4614902	4887296	3367787	4279058	4055554	5575385	4488159	0.00106506	2>1	0.725015	0.958686	H7858_peg_277	4522008	4521743	3797462	4364772	4293807	7154871	3504191	5090707	0.00109574	2>1	0.94533	0.858429	1837656	2330640	1979394	2147805	3787319	3799625	3419099	4364855	0.99692	2>1	0.000511013	0.539688
LMRG_02657	3269125	5309789	2477117	4352873	2532698	4506504	4554152	2539754	0.00155081	1>2	0.867876	1.09027	2734719	3094072	2941648	2850330	2830889	2786308	3593016	4011405	0.00776923	2>1	0.706966	0.878922	H7858_peg_278	3978014	3901410	3579549	3022156	3911832	6642729	3358597	4338014	0.00275878	2>1	0.935337	0.793436	1665311	2259492	1840827	1776887	3707711	3597609	3199180	3518547	0.994795	2>1	0.000826782	0.537866
LMRG_02656	4632680	5970419	4120584	5489082	3132083	5368901	6305374	3589348	0.00137393	1>2	0.868504	1.09878	4367223	3624834	4487266	3806327	5362265	4372187	5891703	4251301	0.0129238	2>1	0.683669	0.819303	H7858_peg_279	5339623	5526902	5017260	4899341	5353984	6863785	4686840	6769693	0.00039725	2>1	0.947577	0.877877	2917521	3010654	2844958	3318203	5706570	6273400	5425610	6549011	0.999992	2>1	1.0226e-06	0.504761
LMRG_02655	7461531	6190327	5832973	5397182	4682255	6081612	8072419	3946546	0.00204637	1>2	0.866329	1.09214	6307243	5289221	5611926	4309386	6963526	5498473	8525661	5194021	0.00308086	2>1	0.719914	0.821864	H7858_peg_280	2587340	2408999	2193228	2449024	2565050	3552605	2599894	2767661	0.00298329	2>1	0.932336	0.839218	1252027	1421844	1438673	1291146	2769254	2759993	2316489	2698176	0.999903	2>1	1.62321e-05	0.512494
LMRG_02654	8260	5519	11544	5771	3532	6874	6516	4301	0.0223284	1>2	0.737441	1.46511	6331	5964	12709	5007	8769	8825	11697	7285	0.0347055	2>1	0.576956	0.820511
LMRG_02653	137021	100254	154316	92299	100009	99221	95816	69355	0.0628578	1>2	0.592506	1.32791	84193	79425	81669	58833	153802	138097	118544	106928	0.896957	2>1	0.0274821	0.587818
LMRG_02652	131496	114288	119367	107974	101150	145028	153331	71552	0.0338426	1>2	0.682889	1.00438	113645	105972	85941	70828	141966	150212	132806	125044	0.681206	2>1	0.0919911	0.684303	H7858_peg_2665	64208	62792	64144	76717	68435	95191	80875	79328	0.0158516	2>1	0.778591	0.827168	76211	120662	102111	126098	92869	85831	95122	117314	0.0271047	1>2	0.469727	1.08679
LMRG_02651	6118291	8686346	4511375	7386656	5427993	9313430	9417085	5111467	0.000760547	2>1	0.869657	0.912289	9099757	9749854	9430710	8101986	9616009	8926700	10071804	10224787	0.000832826	2>1	0.725295	0.93674	H7858_peg_2672	8425628	8774425	7002758	7491656	7621962	14207999	6785902	8529777	0.000690286	2>1	0.94678	0.853249	5621164	7799610	5745566	5339097	10471762	8924275	8197422	8652857	0.559408	2>1	0.0867136	0.676081
LMRG_02650	6477665	9276627	5013369	7714219	4560081	9584918	9407920	6364606	0.000718709	2>1	0.869746	0.952013	8077409	8536035	8735514	6618355	6911677	7532423	9350821	8499861	0.000259081	2>1	0.726315	0.98986	H7858_peg_2673	9716041	10378484	8917536	7970811	8826468	14482407	7400010	9910086	0.000241932	2>1	0.948046	0.910483	5694263	7743809	5545267	5250520	10143847	9347735	8435399	8525519	0.738187	2>1	0.0469085	0.664807
LMRG_02649	32463	38558	35661	42152	45233	41417	39082	84761	0.113016	2>1	0.482235	0.707073	52429	58733	56417	65940	38996	50089	54834	63203	0.0395644	1>2	0.561499	1.12745	H7858_peg_2674	18716	24666	25625	21946	23390	22578	22091	18769	0.00207124	1>2	0.941133	1.04751	25931	34558	35674	39438	27501	22692	26286	33512	0.071243	1>2	0.348397	1.23284
LMRG_02648	114760	113637	104950	107369	550483	156293	153113	639093	0.99337	2>1	0.00149097	0.29401	142367	140463	144155	135223	124698	122211	138314	194822	0.0611587	2>1	0.512301	0.969249	H7858_peg_2675	143446	126378	121006	127746	177679	178690	164040	200739	0.423126	2>1	0.0648327	0.719098	76229	103023	91159	83997	141806	132952	134656	122423	0.967638	2>1	0.00515555	0.666385
LMRG_02647	9724	15051	10168	13510	13278	15392	15040	13448	0.0196148	2>1	0.750802	0.847703	11062	12157	7523	10431	13287	12000	12623	12977	0.0729443	2>1	0.4895	0.809106	H7858_peg_2676	14756	13859	16019	10646	13405	9682	10540	8157	0.0123897	1>2	0.816689	1.32299	8135	7927	10189	5908	10577	9600	10717	10333	0.287233	2>1	0.181595	0.780047
LMRG_02646	64972	65831	70041	96035	1326	1664	2497	1692	0.999997	1>2	2.41734e-06	41.3538	67262	53504	59566	166498	2804	2673	2272	1948	0.999998	1>2	2.79097e-07	35.7667	H7858_peg_2677	53310	101015	107514	120294	4167	3858	4171	5057	0.999999	1>2	3.13154e-07	22.1488	386110	168846	260333	170699	4439	4707	4651	4289	1	1>2	5.10397e-12	54.5166
LMRG_02645	468068	1064900	882339	897050	720104	951925	1192750	567197	0.00302037	2>1	0.862996	0.965146	182981	149494	201410	139393	106176	105713	140299	134451	0.315936	1>2	0.250164	1.38353	H7858_peg_239	1626222	1422367	1455787	1249136	1767580	1813389	1315907	1388460	0.000804363	2>1	0.946256	0.915387	212730	293973	230924	292701	239896	214843	243569	286307	0.0231945	1>2	0.488949	1.04643
LMRG_02644	244382	173401	188525	201035	131823	201079	171697	110825	0.0657276	1>2	0.580853	1.31185	511749	601434	606455	556918	365963	418313	382376	541075	0.370363	1>2	0.217748	1.33309	H7858_peg_238	232749	235056	214215	275623	240908	207324	227462	302768	0.00263174	2>1	0.936653	0.978723	630400	720347	607812	721472	439970	400660	457157	533127	0.917401	1>2	0.01252	1.46377
LMRG_02643	117879	133429	92148	137429	115396	115295	110771	70415	0.0172066	1>2	0.763858	1.16755	351578	392614	362800	448662	257160	267029	243978	377514	0.386748	1>2	0.209284	1.35784	H7858_peg_237	87227	85232	72736	67025	91399	86000	76541	70970	0.00231228	2>1	0.939134	0.960943	267340	254783	218516	238504	175503	148765	182804	193741	0.873222	1>2	0.0210737	1.39715
LMRG_02642	2748740	3193277	2327183	2921046	2222207	3293644	2909548	2674595	0.000792454	1>2	0.869569	1.00813	6124721	6145095	6158409	5807330	3402523	4123777	4140695	6089694	0.0735202	1>2	0.488632	1.36487	H7858_peg_236	4375875	3908131	3842394	3799586	4360396	5490431	3888318	4436145	0.000815819	2>1	0.946201	0.876244	6479962	7723877	6153180	6285375	6218511	5563488	5783151	5891267	0.00473531	1>2	0.545756	1.13583
LMRG_02641	927917	806592	708149	825471	744544	841739	930495	475149	0.00710161	1>2	0.841425	1.09232	1085522	1020973	878855	936325	1218115	1174568	1175237	808490	0.0146851	2>1	0.672204	0.896094	H7858_peg_235	855873	691422	812330	848837	900595	667796	909711	859924	0.00122678	2>1	0.944875	0.961185	1265124	838331	1159513	1220813	1087014	1269514	1193559	1180807	0.023175	2>1	0.489133	0.947766
LMRG_02640	1421584	910936	1447519	1159381	1051953	1088990	1111497	595879	0.0111633	1>2	0.806557	1.28353	1190779	1151783	1228619	1386557	1475626	1560332	1310469	1470834	0.0631354	2>1	0.507448	0.852246	H7858_peg_234	829926	729627	673023	1193734	1023949	836031	1256785	1195354	0.00229695	2>1	0.939203	0.794577	1207856	1165705	1455290	1257720	1547214	1411223	1377511	1186412	0.0180525	2>1	0.513858	0.921086
LMRG_02639	683619	430820	709622	389458	660868	510511	489958	412436	0.00533731	1>2	0.852596	1.06739	422821	418667	302132	276316	647448	648824	476679	402322	0.23134	2>1	0.309877	0.652762	H7858_peg_233	251817	139544	258149	225405	327895	289987	371904	279406	0.0902137	2>1	0.378501	0.689348	281024	202776	229391	244352	337816	310975	353040	281247	0.647208	2>1	0.0650296	0.746286
LMRG_02638	244931	230980	278805	184132	160875	212232	181826	176409	0.0857135	1>2	0.535582	1.28373	373301	342989	309846	239054	259343	267613	265138	315235	0.0525407	1>2	0.531137	1.14256	H7858_peg_232	155469	123663	126482	146982	169257	119341	171878	193060	0.0134166	2>1	0.804268	0.845548	215916	190256	170025	238920	200703	158703	170437	218682	0.03911	1>2	0.423231	1.08896
LMRG_02637	222778	351874	220013	315357	216143	328790	279737	265446	0.0080154	1>2	0.834522	1.01826	423892	434806	492394	427457	303417	315899	301890	418142	0.490861	1>2	0.165023	1.32792	H7858_peg_231	335525	330033	295584	287775	305566	386421	303447	290134	0.00187215	2>1	0.942293	0.97149	406424	467445	373368	405325	408362	370684	397191	403336	0.0315824	1>2	0.450563	1.04621
LMRG_02636	752380	681896	775495	717433	553874	774019	713248	418438	0.0356367	1>2	0.675502	1.19012	1297088	1199544	1061467	961657	955689	1018460	914077	1071326	0.0295985	1>2	0.595101	1.14148	H7858_peg_230	706128	718707	733330	838567	775054	881858	811850	708219	0.00084131	2>1	0.946128	0.943264	940084	1226442	1083675	1176839	1007981	936224	991254	1110114	0.0151041	1>2	0.526763	1.09429
LMRG_02635	81923	77360	98228	102814	88923	94585	92168	75382	0.00636305	1>2	0.846499	1.0264	145907	129705	171596	166820	133783	130644	136459	157976	0.02196	1>2	0.630869	1.09871	H7858_peg_229	117957	98204	95851	120767	128473	153494	121929	118987	0.0142778	2>1	0.795791	0.827678	189969	232406	208510	233867	190044	161298	196981	206101	0.0975355	1>2	0.314741	1.14624
LMRG_02634	153460	178064	200646	158843	206717	168926	180883	214354	0.0123501	2>1	0.79744	0.896395	96271	103218	94535	88958	131078	139563	119593	147474	0.82942	2>1	0.0448048	0.712249	H7858_peg_228	66328	70980	67280	75829	74606	81938	68451	67365	0.00190253	2>1	0.942106	0.95915	50111	62304	73935	72661	66877	65728	76386	95249	0.0554965	2>1	0.380564	0.851338
LMRG_02633	414049	422737	638849	510028	775187	419951	350254	960856	0.0254012	2>1	0.720683	0.792285	403239	443378	522801	485269	351775	415109	346545	541266	0.0355652	1>2	0.574242	1.12086	H7858_peg_227	368952	430722	533113	584141	372457	255909	306664	388105	0.0496113	1>2	0.533303	1.44878	411184	364910	458924	516414	269884	244383	292612	326345	0.944654	1>2	0.00823513	1.54553
LMRG_02632	4330854	5271895	4834642	4735245	2490483	4958953	4964961	1868440	0.00643883	1>2	0.845905	1.34235	1653099	2118572	2731309	2341819	3272139	3253948	3299296	4171657	0.757215	2>1	0.0642068	0.631905	H7858_peg_226	3458396	3246009	2993504	4294195	3610121	3187592	3269096	4352199	0.000491892	2>1	0.947384	0.970393	2564337	2609917	2633444	2468631	2662705	2852256	3251587	2831427	0.033653	2>1	0.440927	0.886045
LMRG_02631	69140	63688	87980	75803	48309	80148	88324	50815	0.0207077	1>2	0.743964	1.10843	64686	92849	92285	71361	89910	101361	99573	116018	0.136522	2>1	0.404097	0.78941	H7858_peg_225	78468	106017	90356	110188	91788	99808	104903	75071	0.0026114	1>2	0.936851	1.03622	78646	87722	108561	86295	108935	97764	112991	98158	0.0965361	2>1	0.316262	0.864487
LMRG_02630	36632	43059	44551	37103	36200	53560	36478	50034	0.0114949	2>1	0.804091	0.915318	28711	32804	54379	37708	30688	41340	36420	39893	0.0271593	1>2	0.605558	1.03547	H7858_peg_224	55828	66424	50852	51230	47948	71026	41507	48349	0.00499707	1>2	0.905359	1.07424	28787	38037	39104	39296	31657	35243	40139	46114	0.0197902	2>1	0.504829	0.948228
LMRG_02629	14471	7061	18613	5914	5958	8029	3953	5744	0.125365	1>2	0.454768	1.94473	8195	6683	5629	3784	9901	13312	7637	4603	0.0379726	2>1	0.56655	0.685161	H7858_peg_223	7043	8014	8253	7635	8539	4820	11200	7326	0.00634782	2>1	0.887048	0.970519	3110	1072	2757	1135	3434	3117	5570	3079	0.395865	2>1	0.129998	0.531184
LMRG_02628	2430	4334	6845	4240	4068	2753	1709	4095	0.0132255	1>2	0.790325	1.41378	2662	2794	1375	1148	5774	4808	2479	2865	0.214461	2>1	0.321906	0.501005	H7858_peg_222	2701	3846	4605	2409	4444	1326	6207	2818	0.00453972	2>1	0.911365	0.916593	998	450	1964	1005	1271	1021	1767	1264	0.0429478	2>1	0.413897	0.829795
LMRG_02627	7976	19996	23485	15855	29986	17275	7261	41377	0.012988	2>1	0.792285	0.701905	3504	6978	5356	4603	10590	6568	2777	9912	0.0431092	2>1	0.551998	0.684859	H7858_peg_221	46395	68578	81115	74388	66688	29421	90893	50129	0.0052417	1>2	0.902244	1.14062	19013	13072	21792	17011	23044	16871	24937	16318	0.0329832	2>1	0.444175	0.873328
LMRG_02626	27209	104677	104438	92468	148805	114004	41896	329510	0.0135157	2>1	0.788328	0.518424	14148	27177	12041	17069	36802	24110	11686	50236	0.0542865	2>1	0.528633	0.573416	H7858_peg_220	247693	381849	455975	282855	313038	179235	417549	185430	0.00337723	1>2	0.926821	1.24937	70266	87349	88561	60438	100454	76374	94892	51953	0.0211387	2>1	0.499757	0.947296
LMRG_02625	9080	13613	19760	12663	13899	16001	9282	23355	0.00782201	2>1	0.836888	0.881334	6692	5476	4853	4148	7810	7302	6045	5221	0.0338607	2>1	0.580662	0.802525	H7858_peg_219	30169	38914	47178	27840	32748	20811	44792	20597	0.00561038	1>2	0.897027	1.21146	10921	9711	11675	11665	19908	18768	16750	13390	0.883574	2>1	0.019182	0.638979
LMRG_02624	199439	817277	1029570	719187	1686194	671214	236005	1873039	0.00265716	2>1	0.863949	0.619166	85384	323435	217802	234687	813030	361933	147895	728002	0.054977	2>1	0.52636	0.419974	H7858_peg_218	989029	1097089	1282985	1304892	1332827	465242	1726205	809672	0.00565489	1>2	0.896494	1.07846	404286	325251	443294	357996	480818	351632	588097	281211	0.0447079	2>1	0.40865	0.899556
LMRG_02623	15497	87319	64202	62267	116328	73735	30459	349911	0.0189031	2>1	0.755359	0.401949	10794	11132	7052	13507	18579	15208	11008	17375	0.141765	2>1	0.397808	0.683368	H7858_peg_217	120261	161080	215032	121632	140745	59520	176445	119339	0.00391513	1>2	0.919601	1.24585	12816	14752	16137	16031	16755	14588	16536	14798	0.0119357	2>1	0.534469	0.953077
LMRG_02622	62251	63216	109549	77908	58254	53729	43635	59248	0.177011	1>2	0.380129	1.45637	169914	194257	240189	213476	131201	150645	127046	214479	0.125469	1>2	0.416029	1.31196	H7858_peg_216	62082	74437	88207	122297	99447	53384	90098	106950	0.00241067	2>1	0.938555	0.991837	190917	202870	309218	383158	159375	126933	212421	222684	0.202488	1>2	0.226382	1.5056
LMRG_02621	514288	546319	390192	541481	469074	651997	606119	386786	0.00644943	2>1	0.845785	0.942433	335597	336828	434792	326628	492701	482617	585444	499110	0.803057	2>1	0.0520012	0.696085	H7858_peg_215	487980	345474	330527	289334	407212	488106	366925	369184	0.00443174	2>1	0.912618	0.890824	184746	185452	176053	176693	406827	410787	372334	368151	0.999998	2>1	1.45303e-07	0.463991
LMRG_02620	1313465	1161102	1180870	1267466	1351456	1259122	1435267	667008	0.00877384	1>2	0.827219	1.04457	1095872	1008176	1016801	930092	1587237	1394457	1478677	1297026	0.904856	2>1	0.023905	0.703606	H7858_peg_214	1711594	1230381	1322337	1145174	1498158	1344502	1479026	1449829	0.00171812	2>1	0.94303	0.937273	806878	792675	857591	731062	1554929	1469499	1270879	1170460	0.996657	2>1	0.000552977	0.583304
LMRG_02619	643304	477360	744657	518854	534370	598509	617114	492288	0.00523595	1>2	0.85336	1.06328	774188	761121	959632	787986	671449	983075	693541	883298	0.00882305	1>2	0.703728	1.01596	H7858_peg_213	700870	747116	625317	710960	794787	924601	886999	793114	0.0208001	2>1	0.734358	0.819021	1004972	1132770	1019132	991544	1224521	1136919	1173306	949113	0.00699883	2>1	0.541682	0.925189
LMRG_02618	1391935	1641559	1474263	1675107	2358764	1604547	1928281	1630412	0.00692482	2>1	0.842677	0.82197	2690847	2568853	2627441	2720729	2094165	2459443	2092468	2979715	0.00626915	1>2	0.711156	1.10203	H7858_peg_212	2358029	1624382	1648189	2355472	2494084	2277986	2748023	2462863	0.00730445	2>1	0.876438	0.799971	2779390	2674889	2677432	2565107	3238766	2611187	2807193	2503294	0.0030881	2>1	0.547254	0.958458
LMRG_02617	190754	169807	127925	159389	126353	146009	162284	84027	0.0285252	1>2	0.706431	1.2491	145391	116639	102296	217556	148975	105642	139136	320261	0.0147912	2>1	0.670795	0.814945	H7858_peg_211	202580	162600	162295	144153	204783	268335	176722	137908	0.00763611	2>1	0.872165	0.852592	75089	79937	75837	72575	126443	111597	129698	182349	0.996283	2>1	0.000599314	0.551618
LMRG_02616	45825	47463	33686	38904	27951	31316	38434	15260	0.101774	1>2	0.505993	1.46845	29213	23025	21772	51402	39091	31255	30954	67680	0.0196049	2>1	0.645071	0.742171	H7858_peg_210	59820	46394	52015	59422	61356	49263	53769	60142	0.00205323	2>1	0.94124	0.969363	23145	27141	27143	25757	38767	43971	44873	66385	0.987855	2>1	0.00211715	0.531898
LMRG_02615	114135	95979	84895	79902	62831	70793	77553	27860	0.245856	1>2	0.296592	1.56842	67674	45388	43044	107040	101467	67540	70588	158864	0.021129	2>1	0.63515	0.660409	H7858_peg_209	107886	73318	90754	80267	135439	54414	112746	90625	0.00696676	2>1	0.879709	0.895736	53515	36003	44820	55801	72381	81040	82052	108723	0.960129	2>1	0.0060258	0.552415
LMRG_02614	166756	155835	165683	163874	185511	165062	158024	144294	0.00531771	2>1	0.852924	0.998862	205863	215420	254722	193694	224031	194503	210207	217111	0.0130238	1>2	0.682953	1.02819	H7858_peg_208	218480	165030	158289	195842	243850	251952	226753	199801	0.0254192	2>1	0.69209	0.799736	325193	262208	290519	279091	281476	255840	298907	236828	0.0357346	1>2	0.432985	1.07824
LMRG_02612	2409	1828	3224	2022	1007	1682	3037	1785	0.00757788	1>2	0.838732	1.26255	2458	3071	3504	2759	2129	4066	2745	2726	0.0121453	1>2	0.686972	1.0108	H7858_peg_2680	2840	2428	7063	2078	2192	2356	2820	1725	0.0169534	1>2	0.76655	1.58463	3918	3746	3562	3886	2044	2864	2529	1486	0.749559	1>2	0.0443821	1.6936
LMRG_02611	63774	52086	59061	74734	356	976	788	616	0.999998	1>2	2.24239e-06	91.2482	88277	84192	70208	211802	1315	1786	1504	1036	0.999999	1>2	8.30992e-08	80.5671	H7858_peg_2681	35247	52148	58845	66331	550	1063	2088	270	0.999999	1>2	4.06896e-07	53.5308	264191	89845	167887	112872	558	445	1864	217	1	1>2	1.22439e-12	205.835
LMRG_02610	21911	20562	21400	18359	13496	18181	14122	20007	0.0302478	1>2	0.697625	1.24961	38746	42358	35737	47999	22214	35738	32552	44019	0.0589431	1>2	0.519161	1.22537	H7858_peg_2682	24031	30202	31923	22386	23620	20193	25681	21460	0.00855536	1>2	0.858703	1.19337	69754	54059	56735	61772	34118	39887	44965	48868	0.791041	1>2	0.0371347	1.44377
LMRG_02609	36474	40101	31888	47796	41947	36960	37562	43731	0.0065277	2>1	0.845426	0.9754	87886	124337	91787	116992	56258	74401	65746	102575	0.155678	1>2	0.383802	1.40813	H7858_peg_2683	52801	67152	58512	59544	57666	57228	46431	56509	0.00268309	1>2	0.936103	1.09262	141722	113432	117711	136186	70565	84214	88937	112155	0.668708	1>2	0.0613929	1.43044
LMRG_02608	305195	315832	344183	279058	314877	311536	300944	238765	0.00721207	1>2	0.840855	1.06701	279244	272261	260331	258268	334396	364757	301802	337573	0.574403	2>1	0.132305	0.799463	H7858_peg_2684	381388	312190	296771	293704	386413	332266	439400	427642	0.0169944	2>1	0.765841	0.80976	333926	332551	314342	328257	377930	365226	388573	386258	0.617028	2>1	0.0713444	0.862376
LMRG_02607	21449	34568	19552	30941	21438	37109	38914	41336	0.0221004	2>1	0.738125	0.76738	20922	15237	21510	22370	26321	23437	30117	23327	0.0950069	2>1	0.455615	0.775557	H7858_peg_2685	26269	30745	30413	18865	28166	54451	18540	28697	0.00704334	2>1	0.878977	0.81855	19041	24576	15705	13634	25330	26582	20189	21623	0.162747	2>1	0.246677	0.778413
LMRG_02606	51636	87908	52446	80523	66448	95326	83828	104674	0.034084	2>1	0.68189	0.777995	46551	55022	78204	50140	46007	45932	52663	86343	0.0152809	2>1	0.66794	0.995549	H7858_peg_2687	205219	218722	176480	157559	164709	267575	141902	126366	0.00648911	1>2	0.885011	1.08198	72583	92756	76279	77037	119132	128326	119621	139759	0.990895	2>1	0.00148338	0.628712
LMRG_02605	204312	292597	192953	238743	266064	240709	322313	287431	0.0266104	2>1	0.714745	0.831698	195471	198098	198614	171098	211128	172709	247262	255719	0.0792758	2>1	0.476786	0.860696	H7858_peg_2688	502657	468305	419358	404610	430341	549769	398491	429012	0.00158104	2>1	0.943531	0.992984	182818	218786	212682	199653	320602	320040	319926	368009	0.998631	2>1	0.000216608	0.61264
LMRG_02604	130862	82801	118345	109184	75421	121928	124099	49612	0.0301631	1>2	0.698754	1.189	81040	70765	123949	79002	153398	139375	166067	121329	0.755662	2>1	0.0649427	0.61147	H7858_peg_2689	73816	47625	45963	68826	73694	76257	86282	56010	0.0101614	2>1	0.84199	0.808334	56168	42313	48545	54308	98006	98806	101377	78993	0.997404	2>1	0.000434811	0.533785
LMRG_02603	206229	174187	234776	229865	172347	270902	236884	212244	0.00836515	2>1	0.831733	0.946973	127139	151157	214906	166175	190808	237354	210021	280291	0.224178	2>1	0.315239	0.717905	H7858_peg_2690	152997	136787	112207	179597	156294	132286	172776	129311	0.00305471	2>1	0.931359	0.984629	88583	87731	82121	79152	131357	110676	126334	101181	0.903832	2>1	0.0152397	0.718962
LMRG_02602	13670	12805	14335	13550	6948	9004	9643	8184	0.438738	1>2	0.156626	1.60928	8286	8493	11375	14040	8658	6373	7890	7337	0.117075	1>2	0.426246	1.39447	H7858_peg_2691	14467	19305	17921	19009	12712	8813	10952	9981	0.292326	1>2	0.146031	1.66522	24998	15738	19914	13926	7799	9608	11327	9508	0.955158	1>2	0.00695204	1.95011
LMRG_02600	192819	199517	228801	168505	167738	187130	182266	188916	0.0123863	1>2	0.797132	1.08759	149300	150050	140315	120995	213055	186027	190172	174207	0.660626	2>1	0.0998049	0.734366	H7858_peg_2692	169565	180177	149871	177066	174272	172058	192810	194173	0.0033755	2>1	0.926921	0.92277	134492	117930	111747	145589	127416	142435	147045	134921	0.0418695	2>1	0.417193	0.923781
LMRG_02599	117396	108209	125821	101586	94593	100245	103463	109001	0.0135689	1>2	0.787879	1.11223	82398	97614	91499	87718	109281	111966	112305	99240	0.15692	2>1	0.381489	0.830027	H7858_peg_2693	99786	89948	86103	110065	96639	89605	92458	110634	0.0015985	2>1	0.943412	0.99118	104047	104402	94555	112623	98205	100791	112580	119611	0.0157974	2>1	0.523556	0.963914
LMRG_02598	137056	104089	138571	105661	95045	131146	117174	78104	0.0163768	1>2	0.768766	1.15163	156796	163842	175442	141104	185162	194969	175246	171994	0.0557895	2>1	0.524065	0.87601	H7858_peg_2694	115886	95291	81568	90557	112707	104818	109155	130475	0.0147015	2>1	0.789422	0.838451	180593	181080	159365	185037	185088	175192	178619	206868	0.0254914	2>1	0.478267	0.946777
LMRG_02597	134608	108294	67818	136778	67601	140047	120724	959864	0.480239	2>1	0.136446	0.347373	9128	7911	13560	8268	3064	12961	15299	12579	0.0417801	2>1	0.555207	0.885293	H7858_peg_2695	152266	161414	117289	127730	207428	247548	155627	316674	0.24504	2>1	0.189355	0.602516	10770	12084	10359	11808	27145	36673	33464	14992	0.997544	2>1	0.00041025	0.400992
LMRG_02596	1360881	1374906	1240133	1759161	1036197	1914730	2279638	2231401	0.0118116	2>1	0.801069	0.768575	759555	954533	795187	830667	1697057	1208267	1586517	1193282	0.90305	2>1	0.0253574	0.587488	H7858_peg_2696	1891348	2861350	2217928	2328471	1799516	3167652	2171700	2608963	0.000416878	2>1	0.947489	0.953966	685574	912429	1257364	684551	918135	1336132	1366646	802713	0.0102985	2>1	0.537711	0.80023
LMRG_02595	108026	120558	133796	140446	57449	180951	198741	186237	0.14349	2>1	0.422762	0.806615	78667	102258	114173	90128	198552	159706	176763	143351	0.957861	2>1	0.0107091	0.567868	H7858_peg_2697	189582	388974	202192	218819	148322	530551	162257	260975	0.00232175	2>1	0.938973	0.906962	73775	125127	109691	80264	106706	140575	159807	122632	0.183302	2>1	0.236016	0.73408
LMRG_02594	4237	3036	6960	2182	1090	1939	3204	1584	0.0691984	1>2	0.571671	2.09991	2408	3201	1930	2738	4344	5163	5393	2909	0.278087	2>1	0.27274	0.577068
LMRG_02593	3182	2921	3966	2557	2537	3755	4809	1796	0.00821189	2>1	0.833069	0.978987	3444	4071	3762	3413	5039	3082	3735	4536	0.014419	2>1	0.673981	0.896169
LMRG_02591	12327	8650	19291	9035	5547	9334	8112	7699	0.07724	1>2	0.555011	1.60638	18297	14598	28649	16099	14091	19590	18839	13566	0.0207197	1>2	0.638568	1.17488
LMRG_02590	45989	47834	54626	45106	46823	40351	41162	50740	0.00591009	1>2	0.849522	1.08085	76449	65084	95880	95173	74950	83869	80939	97416	0.0195858	2>1	0.645516	0.986393	H7858_peg_2698	69525	52208	57861	75998	75876	60663	68734	76597	0.00484378	2>1	0.907058	0.906773	118116	120322	147409	159488	104822	108258	146414	153108	0.0270157	1>2	0.470121	1.06386
LMRG_02589	56306	52447	60985	57164	37343	61985	59275	55916	0.0186961	1>2	0.757135	1.05772	99259	77171	87108	102636	73325	76921	94122	75634	0.0320211	1>2	0.585913	1.14429	H7858_peg_2699	97543	106835	95154	104805	106889	153905	83266	114352	0.0159921	2>1	0.77635	0.882038	151673	239207	168175	202585	153774	157075	156447	229064	0.0306123	1>2	0.453498	1.09374
LMRG_02588	41587	60804	27827	52532	34995	54615	59106	49548	0.010527	2>1	0.812281	0.921751	30102	26949	31644	34670	33159	34836	46421	39815	0.0966729	2>1	0.453689	0.799872	H7858_peg_2700	18846	18551	16071	8873	17643	32992	12888	10458	0.00330837	2>1	0.927932	0.842662	8379	8885	5593	4248	19550	17863	14752	16697	0.998541	2>1	0.000238461	0.393613
LMRG_02587	71914	94515	61691	77333	52405	102902	90784	64875	0.0104073	2>1	0.813246	0.982271	58531	36919	48692	44167	50461	58475	73709	62096	0.114371	2>1	0.429707	0.769422	H7858_peg_2701	34221	38363	25828	14459	34246	51340	23517	23145	0.00271673	2>1	0.93585	0.85348	14229	15627	9637	8400	32209	39927	22758	31336	0.995233	2>1	0.000775359	0.379411
LMRG_02586	96947	76117	88530	66197	51871	72004	90595	52426	0.0260824	1>2	0.717547	1.22816	55155	39489	42383	39527	67320	83029	91616	49119	0.534027	2>1	0.146531	0.60654	H7858_peg_2702	31195	28445	27227	16304	32614	21118	31882	22770	0.00320181	2>1	0.929257	0.951902	14707	9896	11346	12108	28043	33523	22452	27430	0.99813	2>1	0.000305832	0.431206
LMRG_02585	73517	93777	65132	90625	72602	94120	87178	54314	0.0082237	1>2	0.832999	1.04814	81748	69213	74879	96818	71075	79972	85138	105533	0.0184636	2>1	0.651637	0.944223	H7858_peg_2703	28824	19983	24212	14978	29446	26563	24109	18242	0.00392453	2>1	0.91948	0.894642	23567	17412	16454	14552	24405	26435	22484	29030	0.485743	2>1	0.104138	0.703294
LMRG_02584	588420	647900	547789	691073	549888	778122	646631	682358	0.00502425	2>1	0.854545	0.931571	755552	671798	747433	876452	629182	691563	640030	825788	0.0104613	1>2	0.696174	1.09498	H7858_peg_2704	491462	381627	337902	452973	512860	536956	514991	563634	0.050377	2>1	0.525915	0.781776	664347	535962	597541	641068	592151	564230	599899	632786	0.0224711	1>2	0.493144	1.02087
LMRG_02583	157664	176598	132144	167249	158998	209510	194981	146868	0.0152773	2>1	0.777379	0.892023	204707	190396	183362	165949	176078	189124	183018	184786	0.00843786	1>2	0.704884	1.01556	H7858_peg_2705	169191	147149	147730	155551	172090	167903	189101	131869	0.00459922	2>1	0.910427	0.937452	103599	102184	115777	111121	153298	153242	165087	163251	0.996068	2>1	0.000661076	0.681518
LMRG_02582	270600	271765	232101	271892	275526	289338	285609	246963	0.00411876	2>1	0.858759	0.953457	273956	226815	174196	223909	309523	299919	291356	265743	0.353423	2>1	0.230109	0.770548	H7858_peg_2706	266676	223582	254546	250338	265206	185632	288948	236545	0.00484943	1>2	0.90695	1.01927	151694	146154	171874	149859	217077	259002	253962	214627	0.985738	2>1	0.00255408	0.655872
LMRG_02581	325279	283297	280036	260879	252383	276267	293254	245279	0.0090639	1>2	0.82464	1.07713	237251	226383	179244	187785	275122	289046	254691	238632	0.298593	2>1	0.260762	0.785504	H7858_peg_2707	346362	316072	283318	365024	317407	239483	315893	342587	0.00276932	1>2	0.935285	1.0785	162218	169291	182989	169391	265176	260173	259884	247901	0.998865	2>1	0.000179906	0.661956
LMRG_02580	302357	266834	283792	300504	244660	214554	238686	235594	0.180492	1>2	0.372975	1.23567	458283	482588	350449	513295	302485	367730	320575	308038	0.611121	1>2	0.120839	1.38942	H7858_peg_2708	419386	424450	502380	397962	322769	239752	356213	267497	0.234174	1>2	0.204378	1.47035	1181567	647345	847632	571912	373446	397750	376032	375579	0.999583	1>2	6.82786e-05	2.1332
LMRG_02579	637430	681257	699252	759270	583161	564360	555998	662278	0.0243756	1>2	0.727301	1.1739	903128	882762	742927	1841170	657388	1025047	826433	2270920	0.00204822	2>1	0.72305	0.914264	H7858_peg_2709	684522	833790	846523	947215	571963	380345	632608	535051	0.167952	1>2	0.238401	1.56231	1964972	1139844	1783192	1987170	1060685	1012480	1367988	2548965	0.00766935	1>2	0.540769	1.14775
LMRG_02578	14306	19281	16466	16349	29334	20686	20523	21143	0.0866418	2>1	0.535062	0.724233	12687	12392	11423	13505	23373	24198	22646	19415	0.978699	2>1	0.00490662	0.557915	H7858_peg_2712	20587	16231	19094	14044	15761	17432	17871	12249	0.00303668	1>2	0.93162	1.10492	9121	9477	10350	7953	14417	15291	11109	11984	0.606693	2>1	0.0731984	0.698869
LMRG_02577	143346	117632	126836	128478	91583	104603	110744	100688	0.150533	1>2	0.413188	1.26661	105371	108049	123349	112642	123177	137603	148825	123134	0.127479	2>1	0.414241	0.843586
LMRG_02576	363275	232427	283010	274630	254529	219788	236871	210030	0.0680913	1>2	0.575216	1.25198	282423	269332	214029	251612	332206	332763	328890	278998	0.298021	2>1	0.261722	0.799301
LMRG_02575	473441	341548	418771	334522	385072	320670	348201	322724	0.0178423	1>2	0.761185	1.13919	456559	438149	293395	395683	568063	610816	497102	389804	0.0809623	2>1	0.474667	0.766675
LMRG_02574	4264	5251	4810	2805	2492	3280	5861	3261	0.00611737	1>2	0.847675	1.15013	7668	6451	9716	7165	6773	7265	5530	5195	0.0355302	1>2	0.574661	1.25187
LMRG_02573	25942	22438	36458	19908	18152	24509	24361	14318	0.0187464	1>2	0.756693	1.28776	30294	24436	29526	31131	28782	30294	29200	23540	0.00915461	1>2	0.702458	1.03194
LMRG_02572	28429	60237	33797	53542	56723	51352	52368	79579	0.0442692	2>1	0.649446	0.733287	76781	94848	103805	112642	57022	63000	56670	103362	0.12403	1>2	0.417809	1.38572	H7858_peg_2715	36200	40238	43986	28124	37415	69300	29197	35602	0.00689859	2>1	0.880432	0.866098	50261	89574	57294	64645	50181	54047	56458	55351	0.307327	1>2	0.169033	1.21171
LMRG_02571	29188	52277	36441	40557	59338	46262	60947	113095	0.164765	2>1	0.395772	0.566664	24611	25008	21096	21470	34817	30712	34904	36046	0.797754	2>1	0.0549136	0.675452	H7858_peg_2716	52110	51665	51876	53070	63507	68794	50925	75829	0.0510221	2>1	0.521361	0.805701	10083	17850	14535	13741	32557	42508	32772	30526	0.998704	2>1	0.000207693	0.406243
LMRG_02570	842	1274	1647	2004	14151	2074	1356	58470	0.805509	2>1	0.0356965	0.0758307	2340	2975	2183	965	2028	1340	1015	3223	0.0113364	1>2	0.691353	1.11267	H7858_peg_2717	1529	2652	5289	994	2320	4539	1041	1391	0.0022391	1>2	0.939792	1.12625	1476	1541	1359	2107	1002	1842	1646	420	0.086027	1>2	0.326504	1.32037
LMRG_02569	243	492	238	486	1565	370	299	7760	0.128912	2>1	0.451219	0.145988	245	603	199	123	168	173	84	608	0.00231665	1>2	0.722578	1.13262	H7858_peg_2718	1040	295	1519	327	293	354	0	145	0.0234476	1>2	0.70689	4.01641	535	309	464	465	624	680	516	846	0.049347	2>1	0.393889	0.665041
LMRG_02568	1247	3875	2897	1484	15353	2337	2249	58566	0.451793	2>1	0.148504	0.12105	2325	3074	2800	2311	2166	2334	1333	2804	0.0236135	1>2	0.620486	1.21686	H7858_peg_2719	1982	2555	6303	2588	2778	2546	2802	2171	0.0105651	1>2	0.83792	1.30407	2647	2858	2309	2333	1807	1681	1053	2879	0.14861	1>2	0.25626	1.36752
LMRG_02567	554	716	1247	881	7914	1697	739	28695	0.711246	2>1	0.0598232	0.0870278	570	1205	621	1349	1086	1184	866	1277	0.0132357	2>1	0.681269	0.848629	H7858_peg_2720	675	244	3506	482	1384	1805	1088	145	0.00158955	1>2	0.943472	1.10968	629	585	505	626	552	99	381	411	0.126409	1>2	0.276696	1.62509
LMRG_02566	15141	18979	17725	15627	15910	16090	13373	16196	0.00344808	1>2	0.861348	1.09588	14804	15372	9254	12876	10876	14133	9756	9483	0.023669	1>2	0.620317	1.18211	H7858_peg_2721	14948	17419	24730	9189	13915	6823	21457	10266	0.00334279	1>2	0.927381	1.26353	12456	6509	8177	8087	7120	7492	7593	6184	0.0995566	1>2	0.313216	1.24094
LMRG_02565	67934	50117	89064	39008	36876	47193	36102	41392	0.196623	1>2	0.346465	1.52339	37768	34766	20956	28334	34013	42154	33158	26409	0.017389	2>1	0.655888	0.89752	H7858_peg_2722	47899	59649	42705	28724	46539	20627	54170	43488	0.00302593	1>2	0.931765	1.08587	34940	19656	18269	26677	20612	22977	21379	19907	0.14143	1>2	0.264037	1.17281
LMRG_02563	29137	21800	28540	23571	13742	18396	13829	9980	0.60434	1>2	0.0979386	1.84189	22753	24844	42431	40569	26141	35374	31884	34327	0.0257597	1>2	0.610774	1.02248	H7858_peg_1583	8752	7675	8911	13429	13224	14812	9974	11728	0.00796683	2>1	0.866683	0.779424	27547	29558	25611	27657	25999	24074	27932	27544	0.00765186	1>2	0.540921	1.0457
LMRG_02562	66192	72315	59494	70317	54680	81531	74383	43400	0.0246874	1>2	0.726561	1.0564	118131	121545	136041	104333	102953	96989	95106	104260	0.193709	1>2	0.343102	1.2022	H7858_peg_1584	119242	109974	94464	96641	102066	131515	105936	93383	0.00259676	2>1	0.937023	0.970942	208112	242914	168148	183352	164244	182921	160991	181533	0.195959	1>2	0.229822	1.16361
LMRG_02561	415079	500827	418124	499767	410482	595506	495983	408685	0.00624338	2>1	0.847148	0.959774	490350	587841	712008	641076	505341	569183	543354	732653	0.0082123	1>2	0.705928	1.03435	H7858_peg_1585	247537	280502	234891	214708	259288	378498	235321	197048	0.00788417	2>1	0.867574	0.913548	273051	408528	240119	269271	324283	301528	297335	328608	0.1576	2>1	0.25011	0.95144
LMRG_02559	317825	217754	365502	240796	236400	345652	266072	230018	0.00831021	1>2	0.832157	1.05912	167917	177018	266217	189017	295520	301646	332934	261748	0.723046	2>1	0.0767977	0.671368
LMRG_02558	456167	501792	364800	484281	336823	501024	506533	390732	0.0054368	1>2	0.852377	1.04145	686567	760535	821363	788350	462257	568696	702998	755927	0.105301	1>2	0.441896	1.2277	H7858_peg_1586	401197	354011	368035	405113	395381	466324	353706	412755	0.00248987	2>1	0.937965	0.938698	423511	561453	465561	538532	483784	455040	471621	652861	0.0203421	2>1	0.503265	0.964015
LMRG_02556	74641	105546	76165	102086	145408	120190	176826	99982	0.173589	2>1	0.381898	0.66083	232349	167012	221416	228728	142891	140965	143287	226441	0.111374	1>2	0.434151	1.29976	H7858_peg_1589	177258	180292	156665	154401	126304	305043	120411	139706	0.0317991	2>1	0.647035	0.966957	460438	646728	405924	431955	409080	368118	364881	445030	0.185495	1>2	0.234983	1.22553
LMRG_02555	10591	6929	11396	4646	4192	5319	4466	5691	0.13478	1>2	0.438831	1.70643	5237	4146	3155	2377	7350	7145	4461	6004	0.211285	2>1	0.325859	0.597556	H7858_peg_1591	2829	3062	3879	3896	2942	1501	3273	3617	0.0053074	1>2	0.901342	1.20586	892	477	1224	1017	1680	1606	2939	1219	0.240836	2>1	0.204552	0.484954
LMRG_02554	34409	17992	46191	27921	25734	19545	24338	17477	0.0641735	1>2	0.588008	1.4526	22793	22138	31382	20692	34899	38149	34228	35066	0.722459	2>1	0.0779504	0.681492	H7858_peg_1592	12865	11200	15896	15798	17609	9756	17262	18080	0.00352219	2>1	0.924776	0.889199	7397	6183	6911	11303	13931	11773	17287	12049	0.798379	2>1	0.0356532	0.577653
LMRG_02553	299703	351548	288525	386109	297234	360963	352830	353226	0.00470417	2>1	0.85608	0.971876	346418	395626	328685	329405	408290	475448	411637	396022	0.155558	2>1	0.384569	0.827797	H7858_peg_1593	231677	245297	230824	272790	232102	249952	239664	255799	0.000972727	1>2	0.945666	1.00314	109920	174854	175041	155469	316131	288228	300161	229606	0.981473	2>1	0.00311514	0.542518
LMRG_02552	59756	71455	70720	84977	60300	63859	67224	68964	0.0116575	1>2	0.802446	1.10202	79644	71017	87460	68727	101214	103102	90416	87025	0.16109	2>1	0.374849	0.803778	H7858_peg_1594	96781	86576	125120	110696	113200	61750	104027	132835	0.00532567	1>2	0.901037	1.01787	57991	75436	83066	61391	136660	154596	144067	92280	0.966976	2>1	0.00519474	0.526691
LMRG_02551	65994	81467	56755	84610	60375	62360	60239	56903	0.0622506	1>2	0.594916	1.20406	87451	82560	78612	66939	83179	90409	80377	80178	0.0171063	2>1	0.657284	0.944392	H7858_peg_1595	45063	39626	46488	41200	44223	29261	47396	47382	0.00407522	1>2	0.917162	1.02446	28191	22661	34582	27451	55985	57713	54618	43888	0.989797	2>1	0.00167319	0.531965
LMRG_02550	661800	765073	643662	763668	793499	717402	831965	900955	0.00927885	2>1	0.822694	0.873724	811049	813325	698259	716080	741470	786359	780476	683621	0.00351272	1>2	0.718855	1.01564	H7858_peg_1596	709091	743465	838965	710990	839235	607568	871036	806967	0.00135768	2>1	0.944395	0.960863	694285	722961	875368	784492	858310	862517	932304	815268	0.0524269	2>1	0.386772	0.887183
LMRG_02549	199107	206957	208572	194311	185495	232835	195837	176769	0.00706305	1>2	0.841803	1.02277	143586	141973	94953	113594	204427	176943	171251	171158	0.763896	2>1	0.0623809	0.682675	H7858_peg_1597	166878	134362	145778	140369	166964	120248	193636	156486	0.00563086	2>1	0.896761	0.921631	146240	111244	90439	110773	154191	169525	144075	137468	0.537526	2>1	0.0919227	0.757851
LMRG_02548	58783	58506	73537	64034	56082	63753	66317	49986	0.00739912	1>2	0.839768	1.07928	54269	40501	32145	26584	61923	43362	47856	33763	0.0229881	2>1	0.624176	0.821272
LMRG_02547	47927	40402	58517	37760	41861	38672	44052	31308	0.018176	1>2	0.758451	1.18418	36745	29930	19642	19453	38484	36823	36366	22685	0.0380696	2>1	0.566115	0.787225
LMRG_02546	26419	33049	33296	24313	41295	27934	35757	24328	0.0119386	2>1	0.800074	0.90537	31178	29222	14182	18881	40779	27917	26139	22161	0.0345618	2>1	0.578405	0.798856
LMRG_02545	178541	201346	184089	189284	248485	253451	255642	408954	0.69253	2>1	0.0660164	0.645726	292864	311803	325384	308729	237689	278337	294127	284421	0.0672351	1>2	0.499445	1.13175	H7858_peg_1598	277246	326928	294021	298582	319030	323499	241447	365940	0.00421956	2>1	0.915063	0.957486	344583	532838	412228	454876	451117	407861	394989	494960	0.0277621	2>1	0.465356	0.997483
LMRG_02544	72052	97134	81872	86806	143514	101763	116967	149643	0.421304	2>1	0.171192	0.660036	62571	55540	55970	57414	94835	79724	96256	70721	0.846873	2>1	0.0408774	0.677806	H7858_peg_1599	58500	53247	61223	54314	61721	59788	58421	72563	0.00410754	2>1	0.916733	0.90016	21471	29463	30698	29642	55609	49304	45354	46465	0.98908	2>1	0.00188837	0.565612
LMRG_02543	36688	41511	47235	39474	99940	32578	39148	117519	0.480798	2>1	0.133757	0.570251	36445	39009	29085	30160	29544	24879	24144	34567	0.0369236	1>2	0.568928	1.19061	H7858_peg_1600	40903	43253	53324	47154	47315	54323	47669	42835	0.00241285	2>1	0.938508	0.960925	28687	39665	36479	33120	34778	36257	31492	39321	0.0167848	2>1	0.519327	0.972527
LMRG_02542	11229	14745	14371	10427	35396	14142	11511	48552	0.427684	2>1	0.165937	0.463244	10341	12484	10177	8750	10405	9604	7783	14025	0.0116402	2>1	0.689638	0.998446	H7858_peg_1601	17590	14063	17919	13103	16704	13211	16281	13273	0.00186085	1>2	0.942314	1.05391	7835	10915	9184	9748	10599	8319	7930	12449	0.020641	2>1	0.502567	0.958903
LMRG_02541	6291	7216	7946	8981	44120	7356	7790	106675	0.943274	2>1	0.0079003	0.183403	8353	10125	14101	11107	7414	6838	6785	15714	0.0280041	1>2	0.602069	1.1887	H7858_peg_1602	6278	8089	11193	7753	8911	8267	7952	8957	0.00269223	2>1	0.936027	0.977293	9145	7947	7617	8136	7404	5816	6571	9504	0.0451822	1>2	0.406961	1.12118
LMRG_02540	3075	4539	7212	5908	13438	3985	5614	53769	0.347174	2>1	0.220677	0.269953	5685	5782	8887	7046	3646	3909	4682	6351	0.106693	1>2	0.43855	1.47407	H7858_peg_1603	3343	3148	5448	2945	4387	6421	2701	3621	0.00378783	2>1	0.921289	0.868885	2763	5018	3953	3719	3448	2217	4125	3143	0.0330323	1>2	0.443528	1.19485
LMRG_02539	1646	3391	2949	2728	8993	3619	4000	39944	0.597923	2>1	0.100274	0.189441	2906	3021	4246	3630	1364	1814	2559	3791	0.0740583	1>2	0.486887	1.44868	H7858_peg_1604	4586	5183	4695	1659	2995	5454	1858	2918	0.00372789	1>2	0.922125	1.21913	4011	4149	3425	3768	3500	2191	3164	1651	0.296794	1>2	0.175681	1.46136
LMRG_02538	47123	54340	49182	63911	27063	44392	50083	31345	0.109255	1>2	0.48978	1.4034	194835	67134	68687	60362	98413	110498	125624	56676	0.00945799	2>1	0.70107	0.999507	H7858_peg_1605	12974	18740	17344	21844	14864	36406	20710	18297	0.00815874	2>1	0.863815	0.785383	13935	13170	14917	9816	36754	41300	31139	35015	0.999938	2>1	9.52408e-06	0.359467
LMRG_02537	116362	98605	96083	111226	54304	89370	83952	48077	0.458919	1>2	0.144421	1.53163	320230	126505	112616	92174	172416	220239	240406	90641	0.00887659	2>1	0.703622	0.900267	H7858_peg_1606	33858	43717	51874	39513	48867	81581	52043	42383	0.0164865	2>1	0.771727	0.751363	25068	27834	29569	20456	84450	95933	70434	80587	0.999984	2>1	2.38002e-06	0.310579
LMRG_02536	21474	31729	26613	24416	23802	36753	38203	46953	0.075757	2>1	0.557868	0.715334	33548	26668	34686	27385	23778	30493	32909	30343	0.00968662	1>2	0.700318	1.04054	H7858_peg_1607	37296	42604	43394	40524	42883	52032	34008	48606	0.00409626	2>1	0.916862	0.922768	28225	49670	33810	38668	40710	35840	39822	40350	0.0678415	2>1	0.354044	0.959489
LMRG_02535	152614	152511	169548	148769	151594	215615	213379	214472	0.138173	2>1	0.433572	0.784145	152212	141013	165479	127320	171206	161482	188781	150227	0.0486506	2>1	0.54021	0.872454	H7858_peg_1608	83414	94185	79796	73049	87785	179647	86645	83174	0.0432391	2>1	0.567	0.755731	42049	66142	50625	47156	87312	100255	86383	92545	0.9934	2>1	0.0011175	0.562005
LMRG_02534	295987	420271	326507	432507	457764	486387	486172	575299	0.135223	2>1	0.438086	0.735568	308510	312720	317437	328260	371815	335863	381879	399332	0.171696	2>1	0.365263	0.850921	H7858_peg_1609	313674	249739	256853	255473	307425	515634	322664	281657	0.0402677	2>1	0.587218	0.753646	167258	210722	180447	173207	322746	298226	301598	331793	0.999397	2>1	8.88079e-05	0.583271
LMRG_02533	31856	13067	26897	9920	8180	11608	13184	6156	0.0956991	1>2	0.518453	2.08904	51599	42141	33000	20806	45719	37268	47113	19909	0.00910245	2>1	0.70267	0.983581	H7858_peg_1610	28195	23123	29854	27175	26827	12814	27038	26250	0.0148293	1>2	0.787982	1.16591	58060	31658	38093	46513	46084	53764	45755	35749	0.0304162	2>1	0.454746	0.961247
LMRG_02532	16852	8373	12027	6220	6774	9811	9340	5614	0.0214232	1>2	0.741159	1.37836	32329	25560	23879	18270	25840	22601	21351	14087	0.0230134	1>2	0.623677	1.19265	H7858_peg_1611	8404	8871	9228	7770	6544	4992	7365	7628	0.0144732	1>2	0.793622	1.29191	17548	16002	12028	12102	18511	18792	13900	10016	0.0222584	2>1	0.494227	0.942191
LMRG_02531	13356	7196	12653	6958	6727	7593	10232	4797	0.0159	1>2	0.771928	1.36846	32308	22892	21284	18637	29916	24264	23567	13353	0.0145672	1>2	0.673222	1.04414	H7858_peg_1612	6746	9886	9396	8993	9755	6957	5752	8829	0.0038222	1>2	0.920864	1.11913	23305	24588	17641	17188	20996	20034	19719	15980	0.0359696	1>2	0.43209	1.07811
LMRG_02530	365501	325709	395599	306648	332447	338982	336865	173829	0.0294241	1>2	0.701652	1.17877	293919	295225	232171	279818	440512	415165	339744	423539	0.874171	2>1	0.0337212	0.680148	H7858_peg_1613	235278	226501	206463	303895	255848	154587	297013	316074	0.00429141	2>1	0.91434	0.949796	181524	169862	202884	193990	262340	238927	240053	242811	0.903347	2>1	0.0154276	0.760326
LMRG_02529	336938	345465	345994	357795	344128	353325	352345	230891	0.0181878	1>2	0.758306	1.08238	375684	381133	363033	352457	453707	424723	378918	484028	0.195496	2>1	0.33971	0.845485	H7858_peg_1614	238041	220516	225881	230522	249012	264282	286733	237813	0.00843495	2>1	0.861063	0.8816	203822	225311	239399	192386	283799	268319	253205	235656	0.29709	2>1	0.174983	0.827027
LMRG_02528	155441	95444	144066	91732	115802	87349	97393	59500	0.0413542	1>2	0.659418	1.35173	142572	157148	116320	99994	165746	164030	158707	135318	0.10645	2>1	0.439222	0.827241	H7858_peg_1615	64623	53796	58199	55080	62517	38224	81315	49093	0.0111556	1>2	0.829841	1.00238	64948	46750	59998	60936	61364	72529	70525	66517	0.102042	2>1	0.308919	0.858627
LMRG_02527	208926	132637	219384	135770	156707	157043	153275	97224	0.0167443	1>2	0.766474	1.23477	154990	163807	120115	143013	243869	246200	174107	184081	0.488159	2>1	0.1674	0.686024	H7858_peg_1616	90909	82073	82196	81207	100688	80843	117216	92579	0.0119208	2>1	0.82089	0.859603	101262	92614	97476	88670	120506	115190	126858	96276	0.298862	2>1	0.173586	0.828241
LMRG_02526	441372	324602	472344	282181	313594	241931	231506	167018	0.194737	1>2	0.348429	1.59373	308161	289918	320930	290609	463693	448374	325631	421743	0.762835	2>1	0.0627435	0.728931	H7858_peg_1617	146537	156853	133041	171487	184324	124356	198910	226255	0.0153756	2>1	0.784445	0.828401	227843	156062	225193	221186	230702	229378	269201	202822	0.0453402	2>1	0.406235	0.890764
LMRG_02525	252104	266275	244584	258118	388796	215004	269028	146515	0.104819	1>2	0.497717	1.00171	145741	126801	116931	216234	298036	201327	206923	303506	0.439381	2>1	0.184405	0.599833	H7858_peg_1618	166631	150937	142709	192064	196581	132823	250640	182302	0.00809498	2>1	0.865092	0.855702	113381	93629	118287	104402	198191	188069	220037	180659	0.999185	2>1	0.000119506	0.546027
LMRG_02524	60620	58194	58457	57859	62376	59363	59967	39253	0.0221919	1>2	0.737784	1.06413	35895	32357	43799	65003	64796	56336	55457	75024	0.255787	2>1	0.287448	0.703676	H7858_peg_1620	34379	26442	27782	29726	47682	40175	48873	33142	0.0846871	2>1	0.393551	0.696577	19504	21141	22263	16509	42676	44397	46822	42585	0.999925	2>1	1.34877e-05	0.450006
LMRG_02523	49214	59077	56069	63443	70169	68423	60863	58564	0.0122155	2>1	0.798054	0.882892	34579	34426	41614	37642	56751	48387	47387	48389	0.538584	2>1	0.14419	0.737933	H7858_peg_1621	41242	34708	36800	33845	54781	43588	56674	48769	0.131296	2>1	0.280767	0.719266	27315	23964	26630	29558	47978	53976	58140	42814	0.997529	2>1	0.000415053	0.529634
LMRG_02522	100772	53680	81035	71734	86323	106123	94360	71776	0.0172701	2>1	0.763579	0.856766	48271	45778	60745	57911	63084	69504	51565	67145	0.0471385	2>1	0.54237	0.846425	H7858_peg_1622	25622	17157	17178	22879	24161	33616	23950	14853	0.00486085	2>1	0.906788	0.857693	35533	33566	30183	29175	32478	24683	28533	24683	0.062499	1>2	0.364547	1.1638
LMRG_02521	62740	49498	64896	67713	89847	77201	75586	85479	0.182171	2>1	0.370244	0.746228	34480	41898	58850	48554	63465	51752	58518	62411	0.173724	2>1	0.363652	0.778256	H7858_peg_1623	50252	43182	54571	66773	67257	58786	70064	58434	0.0133457	2>1	0.804759	0.843785	23335	28717	33419	30219	41516	39277	48692	48013	0.90194	2>1	0.0157115	0.651782
LMRG_02519	239342	139782	179114	161577	115506	148776	121585	63204	0.136779	1>2	0.435084	1.6029	264221	360833	196970	254741	320578	280435	329556	230356	0.0223737	2>1	0.627797	0.927506	H7858_peg_1625	139765	117570	148902	147417	151068	111006	169722	133353	0.003477	2>1	0.92547	0.97966	185953	133071	165956	199705	169358	204117	196101	174783	0.0620057	2>1	0.365908	0.919832
LMRG_02518	413381	405216	455703	382520	365505	410158	375669	265182	0.0318946	1>2	0.690188	1.16965	655115	689876	572727	561630	574437	548948	510860	467111	0.06205	1>2	0.510425	1.17988	H7858_peg_1626	340275	308190	273828	405096	320508	320897	435123	267912	0.00242195	2>1	0.938438	0.987317	284307	282385	291866	297779	352216	318603	336869	286791	0.169948	2>1	0.242898	0.893284
LMRG_02517	753411	1097545	556237	989857	771013	1154387	1052811	824531	0.00459459	2>1	0.856759	0.893316	517695	635080	517209	598608	564349	657233	593101	796586	0.0252095	2>1	0.613246	0.86877	H7858_peg_1627	626067	586003	509370	727322	637354	844174	654694	523950	0.00143286	2>1	0.944162	0.920528	281565	358876	335613	384383	532344	530221	536860	647525	0.981873	2>1	0.00299558	0.605459
LMRG_02516	879002	1239182	899111	1120048	844387	1273718	1241274	1041444	0.00276746	2>1	0.863807	0.940129	807441	672596	728129	713392	1008646	870443	956595	842814	0.258743	2>1	0.284148	0.794226	H7858_peg_1628	1214839	1216002	1077584	1004308	1136287	1390061	1072632	1050649	0.000507257	2>1	0.947349	0.970558	563291	686237	595052	597668	879634	989679	937080	936922	0.997036	2>1	0.000482343	0.652429
LMRG_02515	489532	446359	548170	407295	387002	435902	514829	316182	0.0100942	1>2	0.815912	1.14356	377147	288343	239644	287990	487773	488283	516077	312021	0.317882	2>1	0.248221	0.66132	H7858_peg_1629	345225	288677	335615	279539	362187	208037	391563	341635	0.00687142	2>1	0.880522	0.95829	199628	179934	197343	205421	269158	313463	299107	268839	0.98936	2>1	0.00179512	0.679948
LMRG_02514	416025	395049	347288	374513	371204	410837	414910	282577	0.00892227	1>2	0.825787	1.03606	323952	320157	235164	303766	424359	456869	440750	391722	0.897076	2>1	0.0270578	0.690342	H7858_peg_1630	555143	492783	505502	484487	573406	378169	652206	446828	0.00790485	2>1	0.867353	0.99381	343465	303234	372644	332452	529012	586707	603618	534742	0.997752	2>1	0.00036849	0.599711
LMRG_02513	557959	587949	475022	590057	476306	628470	564095	478121	0.00359253	1>2	0.860758	1.02981	513158	505528	440462	420591	510529	606706	565296	509695	0.0965202	2>1	0.45401	0.857457	H7858_peg_1631	781559	853256	810801	679055	804018	947284	797785	746686	0.00114538	2>1	0.945217	0.948084	429514	544556	518018	500615	741335	834654	785207	827006	0.995346	2>1	0.000758831	0.625024
LMRG_02512	576635	589368	502241	593040	523169	617824	586865	465293	0.00302065	1>2	0.862948	1.03107	550396	511592	420247	482629	655593	709723	639068	623231	0.640396	2>1	0.108561	0.747775	H7858_peg_1632	560870	521630	515910	475633	555326	650085	603651	542988	0.00467983	2>1	0.909672	0.881802	362104	429673	430036	388522	613985	656554	632116	610835	0.997686	2>1	0.000386714	0.640677
LMRG_02511	140047	116910	143809	130991	142865	128296	133429	123595	0.00366556	1>2	0.86061	1.00676	124870	105670	113124	107114	172144	148247	164449	115387	0.430514	2>1	0.188364	0.751013	H7858_peg_1633	91777	102475	141757	126438	121697	128068	118361	131322	0.00769322	2>1	0.870917	0.925916	94672	83726	93661	119072	115506	142762	132148	143742	0.636969	2>1	0.0677568	0.732238
LMRG_02510	53841	97188	44994	92297	73934	86214	87878	87194	0.0697953	2>1	0.570327	0.860092	45501	51590	64620	57031	75202	65414	79218	70781	0.333855	2>1	0.239907	0.752687	H7858_peg_1634	143986	150078	135304	107738	137270	235264	138928	133643	0.0130443	2>1	0.808362	0.832587	64264	68559	54109	67474	131360	137651	146856	152656	0.999963	2>1	6.38426e-06	0.447486
LMRG_02509	17534	15117	20162	13290	11558	15777	14262	14136	0.0115458	1>2	0.803707	1.18607	14877	16949	26958	18747	12563	19786	18691	17275	0.0159186	1>2	0.664504	1.1349	H7858_peg_1635	4779	7940	9925	5785	8303	8236	6294	6029	0.00370502	2>1	0.922275	0.984998	10389	10900	8405	7020	11124	9768	10238	9445	0.0382359	2>1	0.425983	0.904843
LMRG_02508	73527	58391	67189	77017	56914	50655	54475	52850	0.118305	1>2	0.468511	1.28493	62072	60955	101961	92563	55051	66537	80766	87488	0.0164715	1>2	0.660863	1.0956	H7858_peg_1636	91178	52035	71427	61007	89064	42051	71534	110270	0.00424959	2>1	0.914703	0.880889	122284	71025	99490	111955	107319	99104	111786	102300	0.0664832	2>1	0.357392	0.962534
LMRG_02507	156262	222910	190424	172824	191478	240882	384782	145589	0.0691578	2>1	0.572117	0.77116	133120	145123	142097	107371	187836	192380	241600	201397	0.890833	2>1	0.0283443	0.641038	H7858_peg_1637	167877	158833	181653	200389	186919	192049	227812	172765	0.00377138	2>1	0.921481	0.909187	96108	115634	123552	101091	206036	155574	166163	158217	0.971122	2>1	0.00460569	0.636139
LMRG_02506	107176	129416	117681	125994	129288	144995	212436	77307	0.0821019	2>1	0.543751	0.851498	81375	86563	91492	61091	115839	119888	147097	136332	0.898221	2>1	0.0264163	0.617389	H7858_peg_1638	110224	116849	126912	156060	111981	106647	159810	115454	0.00325914	1>2	0.928632	1.03271	70219	66903	86912	62563	133184	105215	106581	106335	0.958301	2>1	0.00631132	0.635027
LMRG_02505	48296	56739	50060	49982	53113	61157	97617	27709	0.135644	2>1	0.437338	0.855928	36059	36903	38692	25944	47098	51646	63925	53542	0.676181	2>1	0.0940341	0.636406	H7858_peg_1639	56679	66369	66044	54945	52465	49524	73164	48806	0.00464138	1>2	0.909874	1.08965	27975	30482	34300	25489	62711	52718	48734	46571	0.988257	2>1	0.00204961	0.561115
LMRG_02504	146212	123388	171612	123974	172529	146127	248860	83372	0.0312557	2>1	0.692316	0.868331	120555	140808	116090	84948	161889	167925	202623	153167	0.637608	2>1	0.109824	0.674443	H7858_peg_1640	113626	137246	167939	136383	132540	157846	174017	116015	0.00312518	2>1	0.930444	0.956542	71087	93864	94402	65689	150787	130659	112422	112577	0.826985	2>1	0.0296267	0.641811
LMRG_02503	117306	173256	122372	155564	180983	186696	264393	103976	0.0347041	2>1	0.678599	0.772365	126973	140817	120185	92619	158711	146908	168198	180299	0.530727	2>1	0.147936	0.734723	H7858_peg_1641	114319	133120	135178	141063	122838	161647	150580	121777	0.00347589	2>1	0.925505	0.940446	77734	103546	107891	73162	155059	138967	135056	135783	0.961449	2>1	0.00574978	0.641451
LMRG_02502	122231	201155	133282	156548	212248	199929	283238	123261	0.0334125	2>1	0.684623	0.749034	135239	141489	141918	101633	187128	187329	192053	221136	0.880715	2>1	0.0315753	0.660549	H7858_peg_1642	145638	157579	181090	141831	142592	177832	186536	125526	0.00331388	2>1	0.927835	0.989963	85116	140710	123194	79663	200787	162699	152268	150641	0.718533	2>1	0.0501696	0.643287
LMRG_02501	35069	54571	31515	46298	68095	51006	74157	29842	0.0234715	2>1	0.731305	0.750574	36273	39100	32079	28183	52696	53454	46538	51515	0.814103	2>1	0.0484613	0.664216	H7858_peg_1643	63392	55770	63262	39020	66263	59999	65533	52806	0.00711989	2>1	0.878143	0.905327	36039	57191	46327	35178	75053	58177	56970	48728	0.250501	2>1	0.198981	0.731329
LMRG_02500	27597	22008	36993	17732	27682	22540	34288	11705	0.00896511	1>2	0.825483	1.08434	21133	23563	18227	12096	27443	37218	32057	21958	0.250618	2>1	0.293046	0.632133	H7858_peg_1644	14724	21656	23981	19757	22260	8969	24286	19579	0.00453762	1>2	0.911414	1.0669	14009	16057	17092	12901	22616	24085	18846	18872	0.566833	2>1	0.0838812	0.711439
LMRG_02499	58614	57654	64940	66203	80561	68339	105974	35989	0.101293	2>1	0.50773	0.85061	65189	72416	60979	49007	81185	89329	91617	74162	0.395754	2>1	0.204809	0.736236	H7858_peg_1645	51728	52924	63720	41029	56620	33640	63567	42836	0.00422726	1>2	0.914974	1.06477	36229	47858	52064	38324	66007	63064	55234	53314	0.570663	2>1	0.0810451	0.734264
LMRG_02498	303730	298020	343452	296258	381562	370259	500619	247573	0.0642316	2>1	0.58718	0.827633	472562	473205	501253	392390	474404	490960	485329	499804	0.0239487	2>1	0.618956	0.943047	H7858_peg_1646	237915	272881	274058	301256	260015	329100	273257	259298	0.00201683	2>1	0.941411	0.968297	270859	418503	384897	298166	405693	352727	326004	383207	0.0411971	2>1	0.419528	0.935129
LMRG_02497	227132	261644	258909	255082	347541	308685	400866	220256	0.0971926	2>1	0.517343	0.785038	363157	392373	386914	360577	367343	392476	405970	461381	0.0200788	2>1	0.641773	0.923703	H7858_peg_1647	204683	185144	245119	167186	229155	210898	220003	161850	0.00250239	2>1	0.937846	0.975941	314113	301965	320411	265136	330050	311677	313720	277223	0.0171622	2>1	0.517352	0.974815
LMRG_02496	35840	75632	47927	65330	89581	92617	120086	56930	0.115609	2>1	0.477094	0.625613	44414	40991	49101	44016	67289	61651	68527	82873	0.927629	2>1	0.0184046	0.636805	H7858_peg_1648	48907	38111	41331	27788	41393	64837	43907	19957	0.00526568	2>1	0.901765	0.917945	20182	23354	21802	23749	37533	36814	39690	42342	0.998722	2>1	0.000204782	0.569686
LMRG_02495	87512	77427	98470	89887	86576	56800	78362	51542	0.0751374	1>2	0.558813	1.2928	317248	357432	271838	371221	277383	268032	253249	268317	0.364999	1>2	0.221234	1.23502	H7858_peg_1649	31659	37814	37335	58523	49883	65546	54580	57130	0.0549618	2>1	0.510395	0.727885	177754	303110	245445	242709	134116	111905	122921	152195	0.988913	1>2	0.00193553	1.85943
LMRG_02494	3808	2154	3994	2664	2195	2124	2240	1705	0.0334991	1>2	0.684129	1.52711	1259	3689	795	935	3039	2669	1702	1259	0.0209451	2>1	0.637023	0.770331	H7858_peg_78	1708	1252	5952	1854	2173	721	1175	1529	0.0103766	1>2	0.840226	1.92319	1947	806	1327	469	821	1161	760	1369	0.0285378	1>2	0.461524	1.10654
LMRG_02493	3487	2302	5419	2410	1502	2559	1968	2555	0.0292785	1>2	0.702752	1.58644	2303	3797	420	990	3311	3004	2401	1584	0.0667644	2>1	0.500283	0.729126	H7858_peg_77	2047	1082	3595	1152	1743	486	2003	1004	0.00452963	1>2	0.911512	1.5042	964	941	839	447	1173	768	579	562	0.018366	1>2	0.511841	1.03537
LMRG_02492	3260	3516	5973	3150	1463	3352	3027	3257	0.0146826	1>2	0.78067	1.43247	2221	4387	337	1121	3318	3485	2834	1585	0.0843704	2>1	0.469152	0.718767	H7858_peg_76	1872	2066	12145	1301	1345	2250	2587	1705	0.037061	1>2	0.609693	2.20413	1574	1460	1284	667	1972	1135	896	1434	0.0204934	2>1	0.502916	0.916866
LMRG_02491	28657	32035	40980	30221	28494	36279	42104	24980	0.00853715	1>2	0.82936	1.00027	23266	30514	16921	21163	32583	27718	28675	23086	0.0499039	2>1	0.537302	0.81976	H7858_peg_75	14457	22561	42051	15602	21701	20586	17814	16750	0.0186439	1>2	0.754667	1.23188	15673	13547	14692	10510	15666	13287	13356	12570	0.0214249	2>1	0.498518	0.991673
LMRG_02490	5840	6185	7275	3307	5338	6827	7738	4984	0.00700006	2>1	0.842303	0.908386	2783	6463	2082	2600	5870	4646	4947	2730	0.0294039	2>1	0.596056	0.765569	H7858_peg_74	1767	3124	5491	2123	4939	2277	4568	1880	0.00294549	2>1	0.933064	0.915179	1746	1177	1786	1376	2127	2674	1453	1630	0.0517941	2>1	0.388309	0.771816
LMRG_02489	1245	1175	1624	385	1023	1369	1727	1224	0.00821007	2>1	0.833139	0.828935	532	1601	392	535	1319	895	816	882	0.0235691	2>1	0.620655	0.782209	H7858_peg_73	516	1249	1473	489	1050	423	1037	0	0.0234253	1>2	0.707452	1.48486	381	249	368	329	596	312	595	174	0.0216927	2>1	0.496739	0.791294
LMRG_02488	2911	2633	4976	3787	2869	4024	2720	2396	0.007647	1>2	0.83834	1.19136	2452	3359	807	1050	3306	4541	2344	2522	0.114414	2>1	0.429362	0.603162	H7858_peg_72	2480	2389	6949	956	2359	840	1925	1436	0.0109335	1>2	0.833631	1.94726	521	844	1591	770	1445	2151	1077	631	0.0238198	2>1	0.48655	0.702489
LMRG_02487	14059	11669	17471	11449	12643	13052	16184	7171	0.00789633	1>2	0.835815	1.11413	7543	11832	4279	5532	14491	14154	12633	11596	0.672576	2>1	0.0952701	0.551992	H7858_peg_71	2696	6906	16766	5518	6192	4585	5004	4428	0.0448844	1>2	0.555443	1.57781	2645	2058	2725	1985	3851	4297	2668	3458	0.286493	2>1	0.182288	0.659451
LMRG_02486	47905	36175	52160	51230	50025	64470	78836	36890	0.0280752	2>1	0.708343	0.814305	40854	35529	34663	32611	72838	51703	66176	62583	0.970874	2>1	0.00718952	0.567142	H7858_peg_70	69421	27769	32673	54011	77262	64149	64784	56762	0.0716692	2>1	0.438971	0.699255	42149	38324	34940	36512	72338	71446	72567	44852	0.970788	2>1	0.00467595	0.581636
LMRG_02485	657818	782598	682854	647717	648876	804222	937368	312201	0.0524729	1>2	0.621507	1.02528	550632	497424	525391	472101	924299	763790	890139	781761	0.993476	2>1	0.00126661	0.608796	H7858_peg_68	760595	627225	541808	503253	619841	810079	643960	538744	0.00123291	2>1	0.944837	0.931202	354463	344877	349977	325376	650010	560249	557165	514998	0.998526	2>1	0.000241662	0.602296
LMRG_02484	3424	3692	4398	3141	4282	3577	3862	2422	0.00467727	1>2	0.85629	1.0362	4549	3947	4928	2904	6955	5406	6630	3794	0.0578493	2>1	0.520719	0.716612	H7858_peg_67	3710	3673	3739	3180	4382	3459	3674	3136	0.000797865	2>1	0.946292	0.976179	4531	2251	3838	3495	2625	3585	3204	2381	0.0437219	1>2	0.412474	1.19669
LMRG_02483	269035	478524	266583	496865	367606	626698	460788	639196	0.0259432	2>1	0.718338	0.72149	370370	410604	435708	390015	285882	311489	291015	437292	0.148734	1>2	0.389909	1.21198	H7858_peg_66	479349	517305	483029	525812	486428	874823	591358	417535	0.0506166	2>1	0.524407	0.846149	381641	514470	492569	437280	472238	430004	413462	407296	0.0335402	1>2	0.44158	1.05976
LMRG_02482	238474	213362	320831	188814	197502	211052	183192	217613	0.0444073	1>2	0.647932	1.18795	237621	233271	227818	175797	211892	252764	216579	228188	0.016098	2>1	0.663165	0.961606	H7858_peg_65	148832	163740	161347	291429	172006	139444	240685	232121	0.00239284	2>1	0.938648	0.975891	149503	143244	167588	218378	158117	147536	150925	196139	0.0312866	1>2	0.451404	1.03983
LMRG_02481	457889	543530	584434	609261	541411	646341	564516	643009	0.00458613	2>1	0.856811	0.916434	592411	639775	651819	623529	532783	587650	491986	596181	0.0337814	1>2	0.580866	1.13535	H7858_peg_64	560659	632173	648920	615487	636006	937059	706584	573551	0.00557506	2>1	0.897225	0.861222	621743	651331	670817	562402	630803	648487	611182	565315	0.011945	1>2	0.534314	1.02057
LMRG_02480	78233	41305	96649	61436	62848	49563	57301	58549	0.0699265	1>2	0.569877	1.21625	38934	35470	43347	30381	73473	68611	65987	60370	0.984607	2>1	0.00343892	0.551823	H7858_peg_63	444522	645298	544277	715604	725313	476318	905418	871686	0.00451356	2>1	0.911658	0.788825	98466	68733	108157	89285	187349	187549	178683	143236	0.99268	2>1	0.00122598	0.523295
LMRG_02479	173976	100351	182125	149771	135780	134299	145412	114693	0.0270431	1>2	0.71271	1.14342	107898	85473	105297	92367	176747	160404	179326	122451	0.904058	2>1	0.0245306	0.612017	H7858_peg_62	1331236	1705284	1482706	1909885	2015024	1210590	2662982	2130584	0.00119106	2>1	0.945009	0.801717	294136	206437	271318	241303	538668	548070	500352	406002	0.997322	2>1	0.000460224	0.508353
LMRG_02478	11264	7789	13562	11943	8747	6268	7112	7689	0.0908203	1>2	0.528762	1.49443	4001	3881	7659	4092	12872	8365	9724	9314	0.727853	2>1	0.0740899	0.487474	H7858_peg_61	429423	343748	346417	350637	633847	257638	555513	520535	0.0399112	2>1	0.589471	0.747243	156554	36813	77844	75497	159616	213594	188185	71701	0.0265477	2>1	0.471887	0.547639
LMRG_02477	31750	46050	44041	61336	56613	42668	35713	45521	0.00870567	1>2	0.827741	1.01475	20534	22401	28003	23734	45794	32674	28481	68148	0.74819	2>1	0.0675469	0.540683	H7858_peg_60	2259223	1682694	1231957	1596775	2616229	1756769	2732657	2607162	0.0080812	2>1	0.865207	0.697084	438208	272397	255255	254846	668847	669564	616725	333584	0.556979	2>1	0.0875673	0.533358
LMRG_02476	316503	185438	365878	157633	161292	129095	144073	62817	0.119171	1>2	0.467838	2.06213	154835	103299	50547	125864	254624	171022	150633	224172	0.32114	2>1	0.244791	0.542875	H7858_peg_59	102853	81545	83398	103416	154579	46000	165572	122601	0.05147	2>1	0.519823	0.75951	57143	34982	40439	57378	86057	79357	81466	60798	0.785545	2>1	0.0381473	0.61734
LMRG_02475	837960	688820	651572	690192	491919	832454	1035735	367031	0.0331391	1>2	0.686823	1.05185	383476	376755	376388	438621	720033	855389	988960	687988	0.998493	2>1	0.000347312	0.484336	H7858_peg_58	844577	876812	705527	561961	789755	1022402	725784	785575	0.00190203	2>1	0.942127	0.899312	322212	483697	359504	326390	724673	787480	679927	637503	0.994616	2>1	0.000853816	0.527217
LMRG_02474	5733052	7752313	5358898	7755543	5856062	7348587	8922349	3481811	0.00101562	1>2	0.869304	1.0387	5362961	4205680	5760243	4569915	7463218	5333905	7716069	7281050	0.0393199	2>1	0.561943	0.715932	H7858_peg_57	11822665	8112765	7449022	5558670	9464361	9722243	8875872	7440816	0.000396801	2>1	0.947594	0.927889	4063852	3716955	3642719	3319430	8544177	8042458	7007996	6225387	0.997632	2>1	0.000400662	0.494398
LMRG_02473	4217680	5195552	3415450	5197573	3944309	4787495	5939821	2163819	0.00160291	1>2	0.867696	1.07073	3292953	2658190	3082084	2964415	4578962	3547309	5166293	4933393	0.651746	2>1	0.103977	0.658272	H7858_peg_56	5920016	3681600	3678190	3524727	4885037	4780205	4048965	5875434	0.000599375	2>1	0.947066	0.857828	1955674	2015145	1696938	2116095	4198279	4235180	3369956	3909210	0.999075	2>1	0.000145144	0.495388
LMRG_02472	62448	46653	74550	78063	5025	5431	7190	2441	0.999808	1>2	6.10548e-05	13.029	107006	83586	72911	196874	11825	9468	9387	11459	0.99998	1>2	3.4423e-06	10.9252	H7858_peg_55	54585	87654	94004	115888	5266	6124	5333	3315	0.999996	1>2	1.14802e-06	17.5732	480318	213965	336724	230375	6935	7520	5516	6567	1	1>2	6.85534e-11	47.5312
LMRG_02471	169902	97542	143735	146521	116887	131129	135567	90682	0.0169349	1>2	0.765242	1.17592	82135	70984	110469	129864	108558	103838	103580	129639	0.0422886	2>1	0.553608	0.882942	H7858_peg_54	212749	142058	165514	149538	225762	255100	176471	188709	0.0132078	2>1	0.806217	0.791756	110178	130574	87489	118512	144154	142523	138224	164140	0.64368	2>1	0.0662637	0.758441
LMRG_02470	14420	13959	11787	10755	15298	11378	16062	10723	0.00494504	2>1	0.854972	0.952489	14603	12842	16490	11540	20303	17079	15406	12384	0.0271511	2>1	0.60574	0.851209	H7858_peg_53	6779	6613	7581	8750	6326	8488	10358	7113	0.00289178	2>1	0.933749	0.920644	9072	4989	6342	5237	9948	9550	7807	6382	0.0958414	2>1	0.317172	0.761124
LMRG_02469	43292	31165	43747	30296	40877	37178	37692	31723	0.00602508	1>2	0.848315	1.00698	40731	35672	27837	36252	48014	48229	32685	27056	0.0224942	2>1	0.627144	0.900682	H7858_peg_52	29304	22770	26411	27532	25905	29180	30290	29471	0.00248104	2>1	0.937989	0.923123	26867	23226	23361	20994	28888	29595	24217	21759	0.021669	2>1	0.497096	0.904163
LMRG_02468	12753	14795	18042	16264	26931	10828	12028	28456	0.0546523	2>1	0.613633	0.790537	41750	54098	37548	51441	12418	10360	10178	14906	0.999755	1>2	3.61588e-05	3.86187	H7858_peg_51	6856	9961	14955	12738	8460	9268	9785	10918	0.00569014	1>2	0.895887	1.15818	26039	25878	24663	20580	12017	8825	10207	9551	0.999651	1>2	5.3134e-05	2.3931
LMRG_02467	12593	14174	19388	13094	26633	10127	12004	30004	0.0393612	2>1	0.663648	0.752196	38182	44326	38524	51731	11740	13208	11075	16242	0.999661	1>2	4.74469e-05	3.30552	H7858_peg_50	8100	9449	16581	9024	8291	9760	7330	7166	0.00985078	1>2	0.844795	1.3259	21696	16928	24197	18632	8137	7690	7463	7196	0.999912	1>2	1.58871e-05	2.67182
LMRG_02466	11096	10537	15058	12756	16918	8182	8676	27518	0.0526214	2>1	0.620804	0.806718	24490	39418	28055	38863	7967	10644	9338	8391	0.999149	1>2	0.000182951	3.60006	H7858_peg_49	7670	7413	18353	5869	8197	11710	5867	6396	0.00421568	1>2	0.915108	1.22179	17058	14437	14584	13587	6414	8914	7485	7260	0.997322	1>2	0.000455149	1.98404
LMRG_02465	11731	7668	15783	9957	15188	4830	5594	21224	0.017952	2>1	0.760185	0.963767	23994	24991	25328	27543	10328	9742	10365	10334	0.99995	1>2	6.51262e-06	2.49837	H7858_peg_48	4181	3565	7118	4935	5679	5906	5272	5176	0.00492008	2>1	0.906189	0.898607	8482	10186	9099	8385	5184	5521	5255	3977	0.980488	1>2	0.00323842	1.81331
LMRG_02464	3600	4078	4049	2609	7492	4045	3991	12903	0.165544	2>1	0.394073	0.504238	2951	3806	4890	3527	2172	2400	2079	3775	0.0650175	1>2	0.504163	1.4554	H7858_peg_47	10566	9678	13992	10204	7294	6823	5242	9212	0.0494944	1>2	0.534751	1.55542	11245	9871	13087	11311	4762	3958	5848	6926	0.991441	1>2	0.00141551	2.11752
LMRG_02463	2606	2314	4057	3335	5127	2318	3471	9093	0.0384583	2>1	0.666961	0.615323	2231	4082	3644	1982	1783	1533	1302	2701	0.0744403	1>2	0.485717	1.63123	H7858_peg_46	7189	9124	12520	6121	6504	8743	5813	6691	0.00693335	1>2	0.880072	1.25956	3801	5134	5355	4971	4667	3114	3169	3947	0.0768893	1>2	0.337447	1.29294
LMRG_02462	3944	4959	9957	3018	10081	6106	5736	21185	0.0345392	2>1	0.679619	0.507516	3803	6944	3575	3097	2935	3813	3148	5939	0.0143262	1>2	0.674737	1.10003	H7858_peg_45	12139	10274	29791	12343	12514	15035	12110	10304	0.0154879	1>2	0.782936	1.2919	8772	7761	9232	7741	5891	7370	5556	5406	0.366439	1>2	0.144069	1.38323
LMRG_02461	3502	3849	6467	4033	9422	2681	3839	11780	0.0412678	2>1	0.659703	0.643929	2475	4204	1822	856	2374	2621	2250	2648	0.0855678	2>1	0.466983	0.94582	H7858_peg_44	3595	3721	12386	11792	7272	6241	7502	6462	0.0269718	1>2	0.679779	1.14619	2559	4106	3584	2014	4585	3161	3863	3122	0.0477295	2>1	0.398635	0.832462
LMRG_02460	55003	80318	60609	73883	78298	75659	83764	151531	0.109495	2>1	0.487915	0.693158	37445	30661	34315	31347	61925	54808	68557	57280	0.990131	2>1	0.00202496	0.551461	H7858_peg_43	69254	51246	64370	50852	70476	75256	54217	56188	0.003704	2>1	0.922313	0.920297	17487	16582	16275	19159	39538	42429	46775	44034	0.999986	2>1	2.06827e-06	0.402272
LMRG_02459	56840	58041	65050	52119	43881	59142	62375	104776	0.0553662	2>1	0.611057	0.858891	24100	23951	30173	17411	42624	43911	58757	34429	0.806439	2>1	0.050711	0.53213	H7858_peg_42	47060	43681	45985	46015	44126	40756	41967	51419	0.0011525	1>2	0.945141	1.02509	11306	11388	11470	12464	27818	31744	34345	37717	0.999994	2>1	6.27935e-07	0.354252
LMRG_02458	147053	173692	91611	224620	179520	221475	184507	334494	0.0350795	2>1	0.677315	0.692368	399443	465149	359862	632932	271286	320814	328036	455360	0.0467955	1>2	0.543088	1.35034	H7858_peg_41	142130	172129	170091	180592	176371	286783	132977	302824	0.049237	2>1	0.536191	0.739683	438684	555574	454436	533796	281712	461034	348859	407438	0.320546	1>2	0.16379	1.3225
LMRG_02457	10834	8705	10341	7604	17179	9611	9428	12559	0.0187543	2>1	0.756546	0.768477	7550	10670	7150	10217	14023	12148	11861	6873	0.0217968	2>1	0.631669	0.792495	H7858_peg_34	19903	18738	20813	21298	19715	20138	29859	22862	0.00550843	2>1	0.898141	0.872297	12355	12044	12089	10879	16779	20017	19001	19530	0.988441	2>1	0.0019839	0.628818
LMRG_02456	38041	24113	24903	25582	1701687	31607	39776	2327455	0.998007	2>1	0.000567118	0.0274694	11752	10047	10390	8025	54968	15930	24694	28020	0.955261	2>1	0.0113332	0.325324	H7858_peg_33	18598	16387	17691	13667	30324	23954	22651	34269	0.276348	2>1	0.158261	0.59662	1669	3156	3309	2436	6823	7208	5039	7137	0.984872	2>1	0.00270944	0.403327
LMRG_02455	2029	3158	4369	2813	6675	1367	1344	10603	0.0616816	2>1	0.596507	0.61879	3510	4796	2032	5983	1875	1429	1136	3285	0.179939	1>2	0.360828	2.11275	H7858_peg_32	4020	3716	7033	4969	1128	861	1067	85	0.929545	1>2	0.00662456	6.28399	12224	6567	10322	9845	279	829	375	1033	0.999996	1>2	3.53564e-07	15.4841
LMRG_02454	3516	2779	5585	4162	14870	1216	1720	29761	0.346911	2>1	0.221902	0.337251	2280	5407	4203	8567	3242	1845	1663	5102	0.0418669	1>2	0.554751	1.72604	H7858_peg_31	4910	8295	13029	7040	2218	2551	877	1716	0.861979	1>2	0.0109297	4.5197	21276	16010	19769	16251	748	1325	840	2343	1	1>2	2.3332e-09	13.9471
LMRG_02453	644	1399	2282	1333	29970	1083	1250	56097	0.70597	2>1	0.0639326	0.0640045	1062	1659	1078	1744	2383	1093	902	7692	0.177503	2>1	0.361635	0.459238	H7858_peg_30	979	828	4984	1081	1757	1522	1299	950	0.008698	1>2	0.85691	1.42402	421	252	837	583	525	696	585	211	0.0119719	1>2	0.534003	1.03768
LMRG_02452	916	1268	1715	1391	15858	607	1164	46265	0.841196	2>1	0.0287187	0.0827934	742	975	381	123	1316	743	438	2062	0.0192656	2>1	0.647725	0.487168	H7858_peg_29	1093	824	4617	647	921	1588	797	514	0.00813248	1>2	0.864283	1.87984	322	109	302	0	386	202	221	217	0.168454	2>1	0.243929	0.714425
LMRG_02451	832	1483	1740	536	11084	1269	556	38216	0.546347	2>1	0.112744	0.0897995	306	1032	575	772	1478	813	744	1307	0.0247783	2>1	0.614993	0.618379	H7858_peg_28	109	269	2353	384	994	645	898	342	0.00487616	1>2	0.90668	1.08197	277	458	243	196	0	98	287	112	0.221603	1>2	0.213212	2.36217
LMRG_02450	17654	12822	31534	10824	27363	12984	18591	67935	0.0191235	2>1	0.754009	0.57407	13878	11557	11646	7136	22652	21222	15506	11863	0.23845	2>1	0.304922	0.62065	H7858_peg_27	11775	16202	17013	19567	15159	16297	12415	17297	0.00257716	1>2	0.937219	1.0554	6522	10329	5981	9316	10389	12330	8345	12113	0.137994	2>1	0.266718	0.744563
LMRG_02449	39076	34771	50494	26078	45140	30649	32987	65443	0.0112	2>1	0.806182	0.86339	26998	27411	23587	29954	46982	47143	35357	36397	0.723936	2>1	0.0764113	0.650776	H7858_peg_26	35386	16589	25341	23225	35132	20381	34371	25588	0.00400482	2>1	0.918338	0.870696	21142	16953	19298	21727	28355	28345	27486	24110	0.699045	2>1	0.0542535	0.73059
LMRG_02448	8548	5946	10783	13266	228	261	132	0	0.995553	1>2	0.00108835	62.066	48188	39871	43429	80554	167	261	0	0	0.999752	1>2	3.94761e-05	495.425	H7858_peg_25	6761	10955	11113	13211	607	1345	555	0	0.990474	1>2	0.000918267	16.769	80339	56009	72750	66945	123	74	401	603	1	1>2	0	229.844
LMRG_02447	44411	52215	35559	50141	432987	60576	56825	227867	0.94915	2>1	0.00722312	0.234275	152779	128153	123533	113659	71647	72978	84210	102022	0.806445	1>2	0.05039	1.56601	H7858_peg_24	71171	63765	60299	53887	82986	74941	67316	67495	0.0103908	2>1	0.8399	0.851007	18538	21571	19360	14740	34545	27398	31023	32703	0.974861	2>1	0.00420303	0.590512
LMRG_02446	1512	1786	2878	1871	985	1578	713	1043	0.0319581	1>2	0.68995	1.86316	4997	6970	16427	2145	4046	2744	3262	2321	0.505511	1>2	0.157862	2.4682	H7858_peg_23	543	590	3702	513	1847	852	1783	1345	0.00683893	2>1	0.880701	0.917796	3699	1819	3192	2685	828	791	1720	870	0.938233	1>2	0.00950279	2.70729
LMRG_02445	55438	43359	40271	51689	28793	45267	50048	60679	0.0144676	1>2	0.781865	1.03231	552675	604715	624340	546151	234598	344180	279380	284922	0.998898	1>2	0.000250992	2.0365	H7858_peg_22	61409	101076	96289	157733	50726	72780	64362	128813	0.00439757	1>2	0.912949	1.31523	493065	1110313	810424	565005	603015	430591	417695	532236	0.332091	1>2	0.159966	1.50177
LMRG_02444	98964	89913	83473	108750	62059	85258	81421	131442	0.0240785	1>2	0.728771	1.05808	1137710	1281723	1214691	1005484	403784	513449	481888	557436	0.999552	1>2	6.81303e-05	2.37131	H7858_peg_21	202117	308446	315041	424630	160392	221847	127926	360035	0.00940989	1>2	0.848963	1.43672	1965255	2546791	1929040	1983284	1505710	1340213	1273982	1597305	0.839241	1>2	0.0273522	1.47351
LMRG_02443	288584	317215	227199	370926	190586	269154	253859	460299	0.00991459	1>2	0.81751	1.02558	3801081	4047079	3662051	3226766	1389202	1730370	1616338	1932855	0.998507	1>2	0.00033605	2.20985	H7858_peg_20	470416	702746	647584	691143	346336	480545	293625	563785	0.0342995	1>2	0.628873	1.49136	4093193	4849689	3524105	3080779	2951048	2613099	2537343	2732481	0.583773	1>2	0.0770684	1.43509
LMRG_02442	195848	163166	158123	230795	119335	132248	147625	196846	0.0303342	1>2	0.69717	1.25481	2420217	2237219	2128497	1895355	1065347	1240766	1228589	1182029	0.996131	1>2	0.00072168	1.84053	H7858_peg_19	208148	316391	351950	334358	203079	245664	158073	322042	0.0085399	1>2	0.859207	1.30359	3356419	3137669	2636178	2604621	1995699	2006007	1803323	2046855	0.914031	1>2	0.0130384	1.49453
LMRG_02441	348449	268692	251990	284329	229790	292953	303296	153273	0.0264136	1>2	0.71535	1.17783	716059	721354	565414	571899	420615	475459	445720	498183	0.730336	1>2	0.0713557	1.39933	H7858_peg_14	229958	198745	188762	399126	218439	326506	239252	240362	0.00447751	2>1	0.911996	0.992223	334940	491217	387046	356924	356742	327792	286779	367150	0.087654	1>2	0.32501	1.17308
LMRG_02440	236520	169447	181023	174276	164371	206585	202970	95433	0.0241337	1>2	0.728588	1.13731	400297	445105	325420	372354	269431	379706	305861	296420	0.106639	1>2	0.438886	1.23314	H7858_peg_12	134679	150184	137005	137848	141164	184141	144630	123546	0.00564811	2>1	0.896627	0.943107	241076	301069	272028	232154	243475	226925	217347	263037	0.0429647	1>2	0.413661	1.10049
LMRG_02439	272844	224444	251628	212151	226725	201304	213321	99202	0.123054	1>2	0.462414	1.29777	532367	521206	396711	461256	384076	435667	359695	361463	0.188252	1>2	0.349798	1.24053	H7858_peg_11	221680	227039	243839	233672	249766	174193	310171	231040	0.0123368	2>1	0.817118	0.959655	484741	442857	524684	428864	398433	389233	376358	414724	0.389846	1>2	0.133086	1.19154
LMRG_02437	77493	76329	93663	85223	60027	68574	74657	50443	0.109258	1>2	0.48916	1.31142	144336	149305	183724	157667	125861	128236	122993	125150	0.447091	1>2	0.182925	1.2644	H7858_peg_9	72011	85193	99261	119965	104795	73693	116996	108987	0.0035277	2>1	0.924741	0.930672	127052	147546	209913	179644	161396	153462	164636	176777	0.0878467	1>2	0.32471	1.01201
LMRG_02436	163174	264434	173093	228653	219927	247876	259011	210469	0.0217049	2>1	0.740491	0.884849	343962	392233	406488	397695	247842	240797	251835	290091	0.976833	1>2	0.00548503	1.49469	H7858_peg_8	302249	307751	344935	301002	318458	297776	338822	251706	0.00202242	1>2	0.941347	1.04075	348174	365741	431892	340551	378215	378871	383435	374798	0.0733754	2>1	0.343247	0.980888
LMRG_02435	1298938	1897162	1172324	1638579	1202842	1760272	1747686	1735168	0.00247385	2>1	0.864938	0.931901	1118964	1121328	1134126	923464	884338	980566	1047736	1100701	0.00854883	1>2	0.704674	1.0709	H7858_peg_7	1987896	1835286	1646356	1626390	1871663	2163054	1803468	1889389	0.000510173	2>1	0.947331	0.918261	735309	1027988	964102	825030	1372727	1284543	1185663	1193528	0.747535	2>1	0.0447679	0.705342
LMRG_02434	914196	1229849	840874	1201248	864826	1243975	1281851	1273234	0.00377668	2>1	0.859965	0.897571	998205	907221	861007	767026	865579	800107	985063	829837	0.00606075	1>2	0.712163	1.01519	H7858_peg_6	1438052	1528393	1291601	1075422	1269266	1972763	1106325	1352547	0.00125958	2>1	0.944742	0.935548	668493	900520	794031	758967	975959	1059652	1015446	1069212	0.82173	2>1	0.0305121	0.75772
LMRG_02433	395638	461142	412116	416167	323428	453177	480820	379409	0.00977575	1>2	0.818339	1.02946	461792	424072	423833	327760	378490	389156	432175	300061	0.0126377	1>2	0.685446	1.09172	H7858_peg_5	395165	357474	396899	368159	404030	395977	406067	397669	0.00202838	2>1	0.941283	0.946347	294588	325407	343406	300600	390242	415381	369768	369676	0.571433	2>1	0.0804765	0.818088
LMRG_02432	147282	145096	147904	133578	136552	133419	152737	128247	0.0027573	1>2	0.863854	1.04157	132440	104318	132868	114836	125146	125501	155393	113848	0.0200405	2>1	0.641924	0.931858	H7858_peg_4	154751	102276	146397	121930	166684	125237	165857	166253	0.0107541	2>1	0.836061	0.841872	128173	110205	133812	138958	161505	167254	154317	139785	0.385882	2>1	0.135479	0.820645
LMRG_02431	18385	29608	18090	22654	21694	27210	32031	12405	0.0089373	2>1	0.825635	0.950686	47509	42798	50301	40948	59844	53026	71325	43228	0.119292	2>1	0.423105	0.798319	H7858_peg_3	76897	62521	64826	43654	69988	92383	59609	47835	0.00336938	2>1	0.927053	0.91877	87430	88543	58619	65166	142325	147460	117464	107147	0.932863	2>1	0.0105373	0.582738
LMRG_02430	470553	539771	461165	512401	394768	531134	624814	598431	0.0110335	2>1	0.807581	0.923106	528898	489981	602958	483263	588417	673898	748648	610998	0.133656	2>1	0.407384	0.802872	H7858_peg_2	774364	802926	694090	722307	799278	821847	694432	801586	0.000464444	2>1	0.947472	0.960395	634114	742514	637386	664998	999147	1093688	1030943	950174	0.994417	2>1	0.000927535	0.657595
LMRG_02429	641022	907455	615332	727668	696439	906591	1136207	761063	0.00819133	2>1	0.833487	0.826065	1101126	927715	821096	924056	1113543	1184055	1364928	941437	0.0304578	2>1	0.591239	0.819727	H7858_peg_2664	907232	936215	898503	712081	901840	859444	863140	907179	0.000948791	2>1	0.945722	0.978035	882398	977927	838324	858254	1277154	1393137	1271777	1100290	0.891892	2>1	0.0174988	0.705405
LMRG_02428	17111	8549	28532	10084	8172	5439	7242	4128	0.306348	1>2	0.250963	2.573	15565	13832	15449	9868	17462	18401	14591	11478	0.0189152	2>1	0.648747	0.883453	H7858_peg_2663	6859	8422	7342	10034	10050	7334	10978	7914	0.00319543	2>1	0.929442	0.900237	25764	10996	16864	20215	13940	13173	22461	8853	0.0193582	1>2	0.506212	1.26378
LMRG_02427	1279709	459870	1182454	549385	295701	405971	467872	246360	0.260597	1>2	0.285484	2.45173	531864	466496	870973	402632	958516	1130414	1516732	710991	0.168707	2>1	0.366871	0.526326	H7858_peg_2662	423619	279292	448921	394739	558605	282654	393434	651064	0.0046155	2>1	0.910076	0.820133	490133	376552	357131	531827	789082	851237	876636	716824	0.994293	2>1	0.000937037	0.542908
LMRG_02426	161653	122735	143390	108924	99655	161339	157646	57708	0.0288999	1>2	0.704711	1.1267	128779	93176	114100	98243	171167	138843	159046	104638	0.153847	2>1	0.384953	0.75702	H7858_peg_2661	105636	66822	88046	92318	128666	79621	124942	117679	0.0156209	2>1	0.781096	0.78247	80586	44429	52813	73053	123709	143150	117639	97303	0.953821	2>1	0.00715842	0.520715
LMRG_02425	802197	822285	596948	803620	638782	785760	787753	495101	0.0055923	1>2	0.851381	1.11733	691229	535524	527709	493016	1036704	753436	782151	650909	0.26788	2>1	0.278936	0.697282	H7858_peg_2660	795451	695752	628402	857915	904219	673028	836675	946249	0.00217679	2>1	0.940172	0.886122	530006	401860	409828	413482	841562	961801	815257	640285	0.99022	2>1	0.0015833	0.538578
LMRG_02424	1014611	844310	744773	839834	928460	826195	1008791	505889	0.00656385	1>2	0.845004	1.05328	752590	593764	518909	563428	1188873	947733	1016504	787636	0.728599	2>1	0.0729247	0.616302	H7858_peg_2659	630737	492397	465410	620845	727385	474549	762101	763545	0.00569811	2>1	0.895547	0.810018	383674	272757	374892	312113	712504	725101	587317	549467	0.993154	2>1	0.00118142	0.521847
LMRG_02423	29416	21307	23332	19910	20430	25499	29237	12381	0.0119691	1>2	0.799774	1.07331	40730	32783	27102	23744	44897	33876	48618	23774	0.0229015	2>1	0.624674	0.822671	H7858_peg_2658	25884	21902	29281	24994	28964	42804	26539	33895	0.0199872	2>1	0.744078	0.772008	24404	23440	19111	17631	36234	38129	29137	26196	0.7328	2>1	0.0477106	0.652187
LMRG_02422	5756	9311	9743	9600	36923	11285	12616	280642	0.943411	2>1	0.00756358	0.100771	1841	3875	4171	2738	2182	3374	5299	4758	0.0186464	2>1	0.650631	0.808621	H7858_peg_2657	10893	13558	15104	16140	25195	12428	14806	41042	0.0652543	2>1	0.470677	0.595853	3037	2455	3340	3927	3217	5464	5279	6375	0.357587	2>1	0.146822	0.62744
LMRG_02421	276	113	1189	988	2150	277	289	13466	0.0547331	2>1	0.612901	0.158571	181	1645	72	232	0	236	377	507	0.00242148	1>2	0.722011	1.90179	H7858_peg_2656	0	413	11213	340	1773	3428	566	249	0.00729113	1>2	0.876534	1.98903	46	535	196	393	380	443	109	448	0.0150221	2>1	0.526922	0.847826
LMRG_02420	955	763	7909	1137	11398	1076	1162	25653	0.0167191	2>1	0.766746	0.27397	1610	4918	1195	1643	940	1773	1215	1636	0.0703841	1>2	0.495225	1.68332	H7858_peg_2655	1059	3627	25894	2745	3684	4274	3257	1397	0.0472386	1>2	0.547394	2.64232	4198	2455	4138	2105	1353	661	1742	993	0.923982	1>2	0.0119488	2.71552
LMRG_02419	1883	1688	7071	1700	9547	1265	1309	21103	0.0252241	2>1	0.722224	0.371478	1336	5244	2754	2323	2029	3081	1998	3444	0.0237991	1>2	0.619638	1.10472	H7858_peg_2654	1346	4346	16273	5042	3097	3135	2678	2528	0.177008	1>2	0.227225	2.36116	6291	3995	7546	3635	1898	2537	1559	1776	0.979041	1>2	0.00349874	2.76281
LMRG_02418	2385	2356	5846	1754	16132	1365	2358	27134	0.117886	2>1	0.469851	0.262636	3810	6505	2881	5081	2275	3198	1309	2543	0.213737	1>2	0.324108	1.96	H7858_peg_2653	3527	4705	14125	4480	3448	2727	3583	1086	0.0419146	1>2	0.576762	2.47482	7311	5200	7042	5443	1833	2003	1951	2868	0.998589	1>2	0.000225899	2.88804
LMRG_02417	510	511	2009	538	2546	338	187	3657	0.00545699	2>1	0.852156	0.530321	392	877	403	648	329	552	555	474	0.00455259	1>2	0.715835	1.21466	H7858_peg_2652	385	837	2670	1518	1063	631	969	803	0.00707675	1>2	0.878515	1.56088	1383	777	2619	3142	490	738	426	418	0.910165	1>2	0.0135721	3.82288
LMRG_02416	107904	106946	109298	102062	90899	118338	110135	102287	0.00491239	1>2	0.855237	1.01079	93765	82333	60044	78490	91607	97777	87201	76886	0.0374773	2>1	0.567417	0.890121
LMRG_02415	173667	170528	223226	185922	72274	94058	93366	95909	0.99242	1>2	0.00175805	2.11847	387851	408586	326992	570021	128880	144653	145663	119914	0.999869	1>2	1.59782e-05	3.1412	H7858_peg_190	212847	334786	331439	455831	110454	85346	102808	115258	0.997255	1>2	0.000314602	3.22545	1410384	796517	1115419	790903	147286	139220	158621	156256	1	1>2	1.28728e-09	6.83961
LMRG_02414	64430	62725	64362	83548	15861	19557	19323	11349	0.999424	1>2	0.000159109	4.16198	134655	131193	92980	239914	31144	35199	34107	30366	0.999782	1>2	2.95168e-05	4.57698	H7858_peg_189	59218	88198	103750	81938	2692	1896	3819	2122	1	1>2	1.10441e-07	31.6368	579257	242767	334762	223015	4044	3072	4572	4420	1	1>2	1.40822e-11	85.6594
LMRG_02413	47449	22950	54914	21738	26043	30322	29139	26760	0.16827	1>2	0.387173	1.30987	19676	17213	21058	21721	31460	41234	35825	26286	0.883944	2>1	0.0299299	0.590987	H7858_peg_188	10346	7460	9857	11380	13961	7993	12842	15755	0.00856364	2>1	0.858576	0.772349	7444	6221	6813	7559	10769	8942	10623	6879	0.210222	2>1	0.220173	0.75342
LMRG_02412	176398	203436	199820	199525	167526	224006	220427	145100	0.0179427	1>2	0.760328	1.02922	178883	166529	166403	155058	246577	233691	224044	253199	0.970454	2>1	0.00728715	0.696465	H7858_peg_187	123675	115495	122817	124653	135671	105967	148564	104839	0.00698979	2>1	0.879344	0.98303	84103	75712	81798	79622	149880	147600	147505	122027	0.99948	2>1	8.10604e-05	0.56654
LMRG_02411	69711	70813	86905	61628	63165	71418	68451	45080	0.02122	1>2	0.74199	1.16502	62161	58145	56334	54277	87424	80893	77354	87985	0.926628	2>1	0.0190971	0.692081	H7858_peg_186	35029	31884	37511	30741	38123	22403	40950	30441	0.00616023	1>2	0.890008	1.02462	23831	17921	22380	19736	38656	41406	36005	32815	0.993955	2>1	0.00103485	0.563319
LMRG_02410	106394	114270	122689	98370	98678	106006	119651	76558	0.015001	1>2	0.779584	1.10185	110879	105310	98164	77023	131665	137505	139342	108246	0.245748	2>1	0.29811	0.757368	H7858_peg_185	65556	88864	87852	82523	82638	63483	97456	79210	0.00282467	1>2	0.934447	1.00622	42931	44867	51743	45939	92052	98242	97206	79461	0.99973	2>1	4.09434e-05	0.505449
LMRG_02409	179200	196596	198517	174665	159408	260458	225133	202329	0.0261045	2>1	0.716952	0.883929	118714	121726	116204	100342	134171	167471	157922	149908	0.606013	2>1	0.122132	0.749806	H7858_peg_184	173566	187233	165713	175897	189158	275126	185145	202266	0.0294078	2>1	0.664208	0.824719	59448	88969	75408	78061	164517	157484	138602	165497	0.999526	2>1	7.56826e-05	0.482169
LMRG_02408	375550	584100	398050	531274	507498	613290	667550	603035	0.039356	2>1	0.663926	0.789912	390574	374741	310318	321973	439969	410072	472051	456977	0.413234	2>1	0.196857	0.785583	H7858_peg_183	387319	337361	319384	266115	369798	484628	362569	356387	0.00787839	2>1	0.867685	0.832715	138049	152889	156772	136279	324896	295749	275873	261388	0.999898	2>1	1.65943e-05	0.504349
LMRG_02407	410699	608730	475567	567597	445976	695617	646407	606754	0.00921289	2>1	0.823399	0.861296	394971	356426	408498	329620	454426	450744	455400	394430	0.117786	2>1	0.424854	0.848726	H7858_peg_182	441048	411101	355505	281697	431873	605918	378787	411364	0.00620699	2>1	0.889322	0.814769	162256	223870	162904	155186	393117	349354	319395	303846	0.997943	2>1	0.000334364	0.51564
LMRG_02406	102783	154281	115840	121488	145550	155935	163335	219275	0.116229	2>1	0.473828	0.722695	78848	64706	118031	72555	118574	123640	143917	134383	0.77978	2>1	0.0592034	0.641942	H7858_peg_181	97195	104393	88454	89087	112011	135191	99041	115031	0.0225624	2>1	0.715623	0.821917	62527	71006	57146	69949	106548	124000	124447	123019	0.999323	2>1	0.000100372	0.545231
LMRG_02405	82842	89224	81925	91964	83071	91340	89645	87002	0.00105687	2>1	0.869215	0.985464	63442	58596	76441	57088	66363	63079	75101	84412	0.0208579	2>1	0.637488	0.884453	H7858_peg_180	50599	49994	48444	39935	64796	52879	50099	72212	0.0255503	2>1	0.690211	0.787429	17324	16660	13491	15872	30170	33061	27391	27716	0.996777	2>1	0.000534722	0.535306
LMRG_02404	7199	9617	11733	9124	5865	11390	9792	8837	0.00565389	1>2	0.851158	1.04986	14571	19399	17911	16816	9616	13712	10656	15290	0.144513	1>2	0.395192	1.39418	H7858_peg_179	6111	7369	17076	6442	9396	9156	5949	6142	0.00549025	1>2	0.898464	1.20739	7734	8847	6918	6668	6207	7373	6849	7534	0.0169569	1>2	0.518835	1.07882
LMRG_02403	166359	124786	178689	127214	87908	122847	142311	118274	0.0337651	1>2	0.683138	1.2667	205828	201730	187732	183251	174108	244985	220595	152751	0.0457779	2>1	0.546172	0.982462	H7858_peg_178	211111	188547	189488	190063	197740	107860	207167	234082	0.0236152	1>2	0.704619	1.04333	285111	272309	274124	310196	236766	264646	267577	300489	0.0382724	1>2	0.425754	1.06757
LMRG_02402	113771	120986	140819	116713	100359	125174	131179	76005	0.0251345	1>2	0.722989	1.13767	174711	161446	141129	162767	170376	218920	173658	150305	0.0344989	2>1	0.578817	0.897364	H7858_peg_177	122044	113478	118706	130357	109221	114777	137271	135828	0.00275033	2>1	0.935415	0.97483	159744	181013	202772	170114	193687	225796	224670	208765	0.262181	2>1	0.194463	0.836708
LMRG_02401	853	2399	760	1873	657	353	1342	784	0.0141811	1>2	0.783635	1.87659	804	791	1940	654	1270	800	1768	185	0.0059334	1>2	0.712864	1.04126	H7858_peg_176	4146	4174	5754	3894	4874	4845	5159	4776	0.00211573	2>1	0.940656	0.914216	5386	3303	5887	5099	3137	5530	6049	5251	0.0161032	2>1	0.522909	0.985376
LMRG_02400	2677	2901	3919	4773	3765	5652	6727	3763	0.0171284	2>1	0.764552	0.716833	3677	3929	4509	4186	2965	3079	3678	2655	0.052142	1>2	0.532133	1.31704	H7858_peg_175	5188	2596	5853	2607	6011	9968	4032	4015	0.00867153	2>1	0.857298	0.676101	3426	2392	2490	2512	4445	4096	4522	4362	0.716079	2>1	0.0503815	0.620947
LMRG_02399	6670	5201	7888	6049	3784	6103	9706	2831	0.0200835	1>2	0.747509	1.15091	3643	5307	2977	3219	2767	5741	6372	2623	0.0208921	2>1	0.637178	0.865337	H7858_peg_174	3994	2991	3727	2971	3893	4782	4005	4689	0.00677112	2>1	0.881677	0.787783	1270	1336	1527	1919	2301	2379	3392	3309	0.76042	2>1	0.0419307	0.531763
LMRG_02398	19532	17737	25021	19841	19193	25393	32277	18720	0.00952633	2>1	0.82022	0.859264	8676	9172	7834	6982	10748	10838	14592	9912	0.132619	2>1	0.408837	0.7087	H7858_peg_173	14116	9331	15121	12486	20157	10788	16063	18527	0.00681535	2>1	0.881058	0.779034	2255	1901	1893	747	5564	8549	7625	7204	0.999449	2>1	8.25391e-05	0.234814
LMRG_02397	664371	1992741	1304771	1521015	1077037	1491215	2184196	355766	0.00235255	1>2	0.865312	1.07335	63507	67066	90576	71710	36257	52279	80514	38218	0.170966	1>2	0.366066	1.41295	H7858_peg_172	902942	814708	785448	589790	1212750	928004	736359	566914	0.00211352	2>1	0.9407	0.898044	27227	33343	26953	33893	24093	34236	30945	41636	0.0288741	2>1	0.460099	0.927477
LMRG_02396	3616	1589	5038	782	992	1641	1344	2042	0.0432741	1>2	0.652139	1.8317	3441	3593	2296	1446	5024	6483	4803	2704	0.12169	2>1	0.419582	0.56674
LMRG_02395	3663	2216	4681	2343	2287	1707	1923	2253	0.0391648	1>2	0.664205	1.57931	4680	3557	1945	2595	8427	6260	3141	2313	0.0429178	2>1	0.552459	0.634378
LMRG_02394	6620	4490	5974	3402	1790	3414	2048	2371	0.236573	1>2	0.304226	2.12886	5684	5486	2313	3869	10252	10757	8527	4185	0.13861	2>1	0.40115	0.514575
LMRG_02393	9213	5113	10214	2795	4391	5038	3069	4745	0.0648828	1>2	0.584674	1.58528	6860	7114	5756	5909	13061	11435	7194	10358	0.496885	2>1	0.162159	0.609756
LMRG_02392	3471	1940	4022	1510	1889	2026	1479	1195	0.0309918	1>2	0.693719	1.6608	2395	3496	1270	1444	4476	5283	2370	2179	0.067005	2>1	0.499725	0.601412
LMRG_02391	15314	5286	16869	6134	4894	7374	5686	5445	0.225372	1>2	0.315959	1.86346	5439	6145	7253	5035	10143	13236	6923	7731	0.291946	2>1	0.266024	0.627665	H7858_peg_169	1300	2696	2911	1572	1914	1456	3976	2341	0.00325386	2>1	0.928789	0.875297	2627	1914	2151	2506	2609	1982	2400	3288	0.0244076	2>1	0.483942	0.894834
LMRG_02390	6654	2806	8804	3865	2193	2297	2545	2746	0.409445	1>2	0.178972	2.26245	3389	3701	2266	2505	6844	7941	5072	4996	0.756825	2>1	0.0645743	0.477246
LMRG_02389	14323	12573	16135	9670	11953	12523	10853	11043	0.0106435	1>2	0.81068	1.13648	7787	9819	5178	7548	14082	16226	11809	9612	0.277613	2>1	0.273216	0.586364	H7858_peg_352	70657	81335	93188	81998	98579	53887	117389	78510	0.00911535	2>1	0.853045	0.939182	28575	22139	28325	22837	40454	41998	46455	32955	0.918685	2>1	0.0123525	0.6294
LMRG_02388	2361	4159	3042	3262	3484	2852	3674	2291	0.00471486	1>2	0.855975	1.04252	1806	3089	1370	1083	1966	2897	2391	2658	0.0465244	2>1	0.543803	0.741324	H7858_peg_161	8300	9293	12962	9014	9963	4870	9254	12680	0.00413636	1>2	0.916257	1.07621	3588	4242	4535	3048	5470	6266	6450	4978	0.394427	2>1	0.130685	0.665386
LMRG_02387	3020	4652	5231	1932	3685	3522	2392	3991	0.00915556	1>2	0.824022	1.09161	1537	2963	1671	1575	2557	2846	2976	1925	0.0322936	2>1	0.585313	0.751747	H7858_peg_160	6153	4022	7088	3374	7142	2338	4797	5342	0.00350004	1>2	0.925194	1.05189	1646	2761	2866	1899	4422	3990	4257	1499	0.112697	2>1	0.295469	0.647374
LMRG_02386	312176	1088425	349611	812704	490004	870485	918072	461035	0.00288907	2>1	0.863331	0.935509	19646	35768	32781	43530	18680	26062	34468	21195	0.0416315	1>2	0.556342	1.31194	H7858_peg_158	840080	761384	674109	453001	843015	1370498	564366	474091	0.00220076	2>1	0.940016	0.839053	32353	33436	28175	29519	27357	25737	29324	29292	0.0239912	1>2	0.485993	1.10539
LMRG_02385	556483	1202451	811656	1064382	692629	933970	1293711	497410	0.00299463	1>2	0.863044	1.06357	30832	40074	44995	37755	25261	31216	40281	18865	0.0996204	1>2	0.449483	1.32894	H7858_peg_157	538871	630393	588123	920146	693806	894814	520640	497420	0.00107629	1>2	0.945461	1.02718	15631	18227	21326	15819	18394	18971	19305	19358	0.0390424	2>1	0.423462	0.933906
LMRG_02384	972237	3092420	1763241	2543394	1886572	2295925	3222160	910120	0.000918416	1>2	0.869437	1.0068	27904	38728	50884	27679	31601	40693	49342	20601	0.0112836	1>2	0.691581	1.0208	H7858_peg_156	1870243	1812084	1771922	1078506	2292807	1221694	1359962	973427	0.000783556	1>2	0.946365	1.11711	22120	20540	21996	16564	22446	24134	23061	22420	0.105492	2>1	0.303959	0.882241
LMRG_02383	26892	24896	30958	28614	1721	2871	3158	2194	0.999982	1>2	7.2643e-06	11.1987	92840	123110	81972	139836	1459	2978	2271	3111	1	1>2	1.4143e-08	44.5827	H7858_peg_155	17113	45968	39132	51319	2917	5370	2440	3002	0.999844	1>2	3.05075e-05	11.183	192452	253809	235532	212849	2422	2112	3275	3038	1	1>2	2.26082e-14	82.4783
LMRG_02382	12392	11247	19095	14996	969	917	1344	852	0.999785	1>2	6.57227e-05	14.1426	38858	46836	40954	70461	1288	1338	1385	1025	1	1>2	5.84696e-08	39.14	H7858_peg_154	17460	32744	29514	30940	1590	1105	1240	761	0.999999	1>2	4.49384e-07	23.5643	172926	100943	146351	124640	690	789	781	568	1	1>2	0	192.666
LMRG_02381	185134	238106	152451	198759	224139	254642	275138	358622	0.18621	2>1	0.35906	0.696109	158575	163244	178568	158139	199993	198888	253391	190831	0.488851	2>1	0.166451	0.781074	H7858_peg_152	431592	441971	392114	310220	416636	687860	324345	352557	0.00475052	2>1	0.908436	0.884641	178891	237728	168083	206212	284434	314839	302240	399110	0.957116	2>1	0.00660416	0.608104
LMRG_02380	50193	41968	74901	41281	40951	33094	48498	40539	0.0345533	1>2	0.679365	1.27754	32163	25689	24595	31570	36327	43769	33317	26757	0.0452555	2>1	0.547583	0.813419	H7858_peg_151	31793	36921	33099	34874	50173	21250	43355	40795	0.0164454	2>1	0.772399	0.878604	42424	21358	40437	31885	31145	41151	35369	27660	0.0221034	1>2	0.494588	1.00576
LMRG_02379	261949	323876	204042	309425	1701157	475523	493256	5491928	0.977789	2>1	0.00367735	0.134686	69500	58532	55378	48863	115904	99278	138176	100784	0.977997	2>1	0.00515087	0.511455	H7858_peg_150	462437	375756	350932	283884	690206	745487	450775	921582	0.323396	2>1	0.129316	0.524567	30152	35415	29180	32480	120892	130665	103447	86120	0.999993	2>1	8.77072e-07	0.288416
LMRG_02378	111304	61077	44378	60069	35424	66412	50524	35979	0.037952	1>2	0.668052	1.46984	122638	55971	34629	52536	32747	78351	45989	33001	0.0188223	1>2	0.649038	1.39816	H7858_peg_149	148451	96117	67861	69795	132090	100597	123689	180364	0.017339	2>1	0.763689	0.712121	163197	74799	72603	60844	147366	234686	117639	160342	0.136262	2>1	0.268389	0.562764
LMRG_02377	72671	48190	22948	46574	27956	50704	41859	31064	0.0178428	1>2	0.761042	1.25597	97439	42870	22164	37655	21523	51738	29559	22094	0.03742	1>2	0.56785	1.60213	H7858_peg_148	124645	77748	60086	46008	92696	104528	84318	102654	0.0348922	2>1	0.624261	0.802942	112482	70218	47419	36839	112824	186968	85941	112680	0.139095	2>1	0.266383	0.535616
LMRG_02376	107505	66443	38511	67110	34817	73966	63556	40603	0.0160854	1>2	0.770883	1.31289	133417	64951	31665	50940	32900	78393	47223	34243	0.0211207	1>2	0.635464	1.45764	H7858_peg_147	83765	55125	39988	38833	67062	85309	62789	86321	0.0334352	2>1	0.636012	0.722138	72062	41325	34008	27653	78467	108799	51434	78933	0.27075	2>1	0.188902	0.551101
LMRG_02375	80741	57234	25965	50070	33763	54880	49821	30305	0.0169869	1>2	0.764966	1.26806	93263	46398	22077	38718	27350	57081	33524	27987	0.028405	1>2	0.599084	1.37353	H7858_peg_146	112547	57499	46952	44403	92048	106785	77590	119105	0.0489518	2>1	0.537621	0.660891	92110	59607	40254	28891	92086	152778	68862	98819	0.134769	2>1	0.269724	0.535365
LMRG_02374	117135	65087	35305	59594	32783	69929	52746	35442	0.0246398	1>2	0.726932	1.45166	138713	53591	29564	45574	33407	78823	44397	21541	0.0111112	1>2	0.692487	1.50107	H7858_peg_145	128322	83719	61838	60531	90810	71659	87904	120059	0.00415247	2>1	0.916169	0.902757	125666	58184	50853	45525	106186	197583	86015	116872	0.081536	2>1	0.330078	0.553093
LMRG_02373	81816	40082	23801	37748	23051	44614	35146	20311	0.0199503	1>2	0.748301	1.48996	104035	38136	16156	26615	22095	52394	27699	16827	0.0169298	1>2	0.658116	1.55394	H7858_peg_144	63045	35111	30072	32286	54403	49261	41696	65676	0.0151542	2>1	0.786523	0.7606	64727	30632	25066	22629	58676	94310	41618	63873	0.160212	2>1	0.248051	0.55345
LMRG_02372	197302	101504	62622	107520	48390	113373	93470	48951	0.0213658	1>2	0.741492	1.54166	205572	78988	53262	82529	65326	140758	79435	46506	0.00541585	1>2	0.714058	1.26602	H7858_peg_143	166699	88264	72361	62055	118400	102047	121379	167732	0.0147554	2>1	0.788561	0.76415	184075	79913	68613	64970	171412	283550	135316	178280	0.194949	2>1	0.230166	0.517295
LMRG_02371	288246	147733	104150	163295	103368	196417	171542	69761	0.0077458	1>2	0.837485	1.30002	366975	139720	79396	146805	129603	238526	135032	89706	0.0121188	1>2	0.687205	1.23619	H7858_peg_142	207190	98400	79279	94248	151010	191296	143822	260946	0.0216417	2>1	0.724333	0.641325	236832	160653	98357	87136	256086	367696	200749	270542	0.389583	2>1	0.134112	0.532365
LMRG_02370	170624	111613	69067	125571	66290	133106	100421	70923	0.0176955	1>2	0.761894	1.28628	248289	111951	78981	113269	64471	132662	89037	57711	0.0288285	1>2	0.597386	1.60663	H7858_peg_141	179034	101185	78559	74670	123670	301585	110165	162305	0.00769385	2>1	0.870707	0.62123	219584	143872	90317	85114	217743	348078	174456	252510	0.235248	2>1	0.20905	0.542802
LMRG_02369	52779	30402	18541	33705	13951	29138	25025	14997	0.0365694	1>2	0.673671	1.62947	68296	23183	21280	24384	13906	35377	24246	16699	0.0247756	1>2	0.615167	1.51996	H7858_peg_140	43318	28856	23469	20349	35564	44611	33471	42524	0.0219396	2>1	0.720303	0.742729	61436	33773	23736	17396	55351	94814	37942	54709	0.0925029	2>1	0.319896	0.561499
LMRG_02368	37553	17439	17344	18258	8443	19903	15897	8854	0.0352919	1>2	0.676799	1.7062	51448	22632	14752	17577	11529	29673	19045	12276	0.0144374	1>2	0.673855	1.46724	H7858_peg_139	31580	18778	13476	10920	23516	26130	22960	27198	0.0446797	2>1	0.556758	0.749008	42331	20753	16463	14833	40977	65885	28518	47862	0.192647	2>1	0.231199	0.515057
LMRG_02367	150915	77966	41493	80433	46322	96754	76577	39526	0.0140225	1>2	0.785145	1.35353	192031	75205	47760	85595	57080	104439	66291	47088	0.0211311	1>2	0.634994	1.45724	H7858_peg_138	79158	46387	35078	43067	57713	74096	67277	101365	0.0255748	2>1	0.689579	0.677947	112622	58950	42364	43526	99336	162823	83317	127088	0.205124	2>1	0.225006	0.544819
LMRG_02366	141332	67931	50317	77352	46946	76013	64179	37885	0.0440797	1>2	0.650648	1.49732	201982	73449	52301	79277	59958	100960	66440	54921	0.0405369	1>2	0.558598	1.44187	H7858_peg_137	39643	23644	18925	21662	34194	36309	37774	39841	0.0734072	2>1	0.430439	0.701292	67584	32708	24291	25423	54268	98223	50480	61989	0.179917	2>1	0.237737	0.566146
LMRG_02365	20278	10314	12834	9074	4810	8625	6709	4241	0.273006	1>2	0.27306	2.15296	18792	10287	9521	9985	10511	19681	11100	7457	0.0133043	2>1	0.680906	0.996636	H7858_peg_136	27219	22132	16379	20240	20838	22614	26578	46497	0.0129073	2>1	0.810917	0.737769	40242	20975	26481	24465	31173	73976	47647	50050	0.355977	2>1	0.14786	0.552947
LMRG_02364	30885	18032	18090	20000	10407	22425	17314	10212	0.0289166	1>2	0.704495	1.44152	38683	19290	10006	19916	18377	34533	21005	16152	0.010494	2>1	0.695953	0.975885	H7858_peg_135	28780	18420	15255	16096	27844	15110	33586	30902	0.00934635	2>1	0.849969	0.731101	43390	17921	21495	22347	39217	57745	41004	39084	0.453591	2>1	0.112775	0.593917
LMRG_02363	50889	39354	69716	44342	34231	41295	45531	42042	0.037563	1>2	0.668596	1.25262	54700	50117	59425	55977	48708	63675	55530	51930	0.0076415	1>2	0.707688	1.00171	H7858_peg_134	39796	32375	28368	31210	46343	25193	46423	48634	0.0129314	2>1	0.810458	0.790844	53837	32403	43128	54895	51732	52931	49204	42736	0.0592072	2>1	0.370772	0.937234
LMRG_02362	34983	33215	45015	37952	25543	35421	29720	32159	0.0312871	1>2	0.692081	1.23055	37382	38465	48867	46343	34887	46249	43803	40784	0.0112263	1>2	0.691921	1.03219	H7858_peg_133	26568	24264	21947	31231	31055	18093	34095	44085	0.0112397	2>1	0.829285	0.816867	42864	29870	46892	47873	38332	46205	45868	46590	0.0475944	2>1	0.399378	0.946349
LMRG_02361	4455	5886	7351	7110	3886	6222	5211	4701	0.00846954	1>2	0.830231	1.23886	9560	8588	16021	10785	8435	8071	10459	8337	0.0398695	1>2	0.560833	1.27341	H7858_peg_132	7587	5689	4581	5834	7240	8272	6583	4500	0.00360302	2>1	0.923781	0.890807	9822	9946	10404	10185	12488	10895	16007	10556	0.190098	2>1	0.232576	0.808013
LMRG_02360	13630	22485	17134	19026	13902	19823	21559	22610	0.00665155	2>1	0.844459	0.927864	29544	28885	46164	33713	23137	23346	27986	20486	0.318363	1>2	0.246265	1.45654	H7858_peg_131	23464	23886	26643	24316	25034	33264	18164	24719	0.00662704	2>1	0.883154	0.971615	33511	37180	28087	36320	29155	30240	32568	33405	0.021652	1>2	0.497274	1.07761
LMRG_02359	62217	65467	59569	68373	210560	74005	84725	297366	0.955238	2>1	0.00604815	0.383445	71361	85912	73357	68857	55073	54619	53193	81909	0.0819454	1>2	0.47284	1.22342	H7858_peg_130	59869	68460	76899	78064	82395	73366	85198	109486	0.0147658	2>1	0.788272	0.808378	41986	55268	45579	46868	53069	47684	49170	46779	0.0203742	2>1	0.50309	0.964408
LMRG_02358	47513	62628	55256	55462	182855	57629	69129	270750	0.920487	2>1	0.0125899	0.380553	53587	62121	58169	50902	50232	44742	47995	67991	0.0248435	1>2	0.614645	1.06551	H7858_peg_129	49854	57666	58838	52759	67670	36403	68263	78158	0.0191365	2>1	0.750702	0.87474	35851	30220	33777	36428	32437	36378	40554	30005	0.0179368	2>1	0.514193	0.977772
LMRG_02357	2473	2265	5077	2531	5713	3040	3119	2503	0.00653192	2>1	0.845306	0.858852	5542	9012	8237	8319	7244	5128	5403	6073	0.0531485	1>2	0.530388	1.30451	H7858_peg_128	1381	3301	6835	3114	4335	4014	4005	2987	0.0110707	2>1	0.83021	0.953719	6855	6733	7155	6268	5763	7847	5252	7049	0.0247739	1>2	0.481119	1.04245
LMRG_02356	3262	5836	3617	5120	3457	5057	4303	3095	0.00522449	1>2	0.853468	1.12085	7926	9184	12252	9479	5914	4969	5352	6423	0.722765	1>2	0.0771832	1.71423	H7858_peg_127	4460	4542	6718	3715	4059	8751	3764	3625	0.00387706	2>1	0.920119	0.962176	4448	6916	7910	7724	5549	6577	6021	7185	0.0335734	1>2	0.441362	1.06577
LMRG_02355	39425	36738	45028	35962	39600	51144	53158	28695	0.0183536	2>1	0.757575	0.91052	54861	57851	59414	66657	45059	51757	52245	62248	0.030433	1>2	0.591822	1.13002	H7858_peg_126	46995	35854	41995	41503	48068	48429	45941	40367	0.00257205	2>1	0.937268	0.90997	58676	68829	64692	61606	52297	51717	49732	66278	0.120273	1>2	0.283904	1.15352
LMRG_02354	7017	21278	15987	20266	33143	16859	10891	55988	0.024364	2>1	0.727486	0.552254	17357	30167	22359	24553	17109	13761	9353	27821	0.0630985	1>2	0.50772	1.38787	H7858_peg_125	7655	12375	23688	13137	10112	12750	7742	14328	0.00690022	1>2	0.880343	1.26536	20738	28328	28877	27003	10522	7174	6923	6913	0.999945	1>2	8.56875e-06	3.32824
LMRG_02353	409994	409297	564571	338502	495397	439112	503988	547431	0.0201795	2>1	0.746392	0.867284	332938	316052	329777	280196	430088	406693	472806	326102	0.340952	2>1	0.234521	0.769684	H7858_peg_124	45164	36069	49362	48336	72568	69892	61101	87662	0.416865	2>1	0.0691519	0.614412	50138	73494	59941	56515	86931	63632	71539	76083	0.152279	2>1	0.253873	0.805165
LMRG_02352	19966	17419	22091	13810	6951	16460	14733	4848	0.114078	1>2	0.479676	1.70464	80341	75189	91982	63114	44923	53871	56825	66863	0.327159	1>2	0.243318	1.39618	H7858_peg_123	22255	21213	20782	25352	21902	29071	27222	21384	0.00304771	2>1	0.931447	0.899808	66348	74901	69045	79383	58018	51245	56505	63743	0.497995	1>2	0.100395	1.26215
LMRG_02351	16506	12475	20699	8164	7413	15264	11979	2580	0.0210232	1>2	0.742816	1.55344	65641	56527	51187	46130	49483	49181	44339	52316	0.0318072	1>2	0.586908	1.12373	H7858_peg_122	10084	10348	11502	12209	12971	6314	14235	12290	0.00440488	2>1	0.912855	0.963611	40960	39147	42002	48550	31881	26295	30504	35403	0.620761	1>2	0.0708223	1.37536
LMRG_02350	79390	71371	98590	74871	59530	62741	85201	103790	0.0104398	1>2	0.813071	1.04164	170576	146743	159171	128508	179663	144476	168226	143716	0.014975	2>1	0.669762	0.951134	H7858_peg_121	63629	61733	78717	99925	92015	61988	65138	125825	0.00384002	2>1	0.920708	0.881258	111719	159887	124320	159241	119918	135407	140099	155625	0.0269326	1>2	0.470907	1.00747
LMRG_02349	135859	86858	174488	104393	79267	139681	118044	94666	0.0130311	1>2	0.791853	1.16203	259261	266639	374378	196735	243246	249374	219704	243931	0.129548	1>2	0.412089	1.1472	H7858_peg_119	92015	63220	100123	101436	136544	87964	89061	140509	0.01117	2>1	0.829656	0.785755	243772	221644	194998	328195	161040	151033	190945	256567	0.0843748	1>2	0.327698	1.30151
LMRG_02348	302940	306342	207258	284004	513933	196262	144418	402307	0.0636019	2>1	0.588834	0.875588	145417	177652	220566	163311	234475	133524	122817	201232	0.0166773	1>2	0.659769	1.02153	H7858_peg_118	188071	241694	180079	193161	132756	158620	132147	125675	0.278139	1>2	0.154223	1.46214	91829	107589	96742	97531	121412	134811	115439	121941	0.538714	2>1	0.0916296	0.797586
LMRG_02347	1705420	2233494	1405580	2049618	4889701	1058228	921618	4235662	0.0715367	2>1	0.567159	0.665824	862045	904775	893846	781560	1760517	549040	649741	1210716	0.344876	2>1	0.233044	0.825471	H7858_peg_117	2244430	2517039	2358000	1834231	1178990	2229139	1041001	1309625	0.0280322	1>2	0.67076	1.5548	513720	608345	601822	444419	695821	982129	801506	798091	0.825723	2>1	0.0297734	0.661564
LMRG_02346	3247669	3744716	2025606	3416294	10455624	1866001	1890340	6930248	0.0369549	2>1	0.67182	0.588126	1625847	1475823	923755	1203175	3132724	996284	1023327	1633759	0.0128096	2>1	0.684501	0.770487	H7858_peg_116	5183842	5128657	4678710	3580759	2560571	4684326	2334391	3259125	0.00596384	1>2	0.892236	1.44659	952643	1245228	1021023	776293	1439427	1710588	1408475	1418696	0.798153	2>1	0.0358153	0.668406
LMRG_02345	3722696	4057759	2312878	3544992	10272895	1989491	1950176	6615513	0.03352	2>1	0.683634	0.654805	1463182	1589490	1126337	1179153	2344252	1090984	1076635	1412906	0.00891408	2>1	0.703306	0.904365	H7858_peg_115	3443455	3930125	3456951	3048803	2032993	2824853	1959042	2384977	0.0884554	1>2	0.383597	1.50832	654002	864434	859691	499781	1214002	1405194	1098907	904290	0.392395	2>1	0.132056	0.622601
LMRG_02344	33135	17498	38038	19288	24221	15476	17000	11673	0.0501898	1>2	0.631731	1.57904	22699	20773	28860	23507	37154	40394	35691	46188	0.90628	2>1	0.0232745	0.601147	H7858_peg_114	18157	10457	13799	15004	16159	8611	19811	16606	0.00297553	2>1	0.932392	0.938386	18590	8903	19697	19548	26856	19630	30147	22340	0.21645	2>1	0.216001	0.674305
LMRG_02343	7592	6339	9497	8928	4996	5135	5756	7654	0.0342319	1>2	0.680885	1.37445	8130	10772	11225	10741	6986	6457	8196	7830	0.192265	1>2	0.344787	1.38681	H7858_peg_113	4839	4072	5175	5576	5258	6709	4456	4080	0.00234679	2>1	0.938695	0.958982	7016	7263	8777	6233	3743	4420	5090	6136	0.553982	1>2	0.0881377	1.5106
LMRG_02342	5593	3395	4856	4609	3862	3294	3732	5036	0.00500973	1>2	0.854599	1.15882	4929	7029	4998	8354	3523	4546	4191	3516	0.296001	1>2	0.263158	1.60434	H7858_peg_112	6024	6865	7403	7739	5941	8483	6049	5745	0.00177064	1>2	0.942746	1.06915	7744	10749	11455	8010	5702	5968	4596	7590	0.503859	1>2	0.0991565	1.59113
LMRG_02341	10966	13047	11369	15373	7425	9035	8186	6855	0.304868	1>2	0.252138	1.61122	21466	30932	23102	32958	10870	9219	6083	13334	0.97286	1>2	0.00680976	2.74536	H7858_peg_111	16328	18824	27805	19086	16390	15550	16922	14082	0.0196291	1>2	0.747434	1.30343	29187	37856	42002	32416	16228	13812	14838	14975	0.999814	1>2	3.09919e-05	2.36347
LMRG_02340	5115	6232	8902	6481	3671	4106	4162	3450	0.220488	1>2	0.324301	1.73695	11335	10950	11202	12061	4056	5933	3646	5765	0.991218	1>2	0.00168687	2.34784	H7858_peg_110	4406	5859	8341	4755	4896	4135	5571	2863	0.00802376	1>2	0.866006	1.33759	8589	7079	11859	6454	4001	3345	3652	4709	0.970742	1>2	0.00471117	2.16343
LMRG_02339	6332	6031	7595	6102	4697	5657	5129	2606	0.0429961	1>2	0.652437	1.44065	10305	12267	12569	15767	5052	5821	3857	6331	0.980331	1>2	0.00466384	2.41717	H7858_peg_109	6189	9945	13082	9539	5932	8420	7696	5758	0.0129643	1>2	0.809765	1.39376	10187	11676	15028	13354	5459	5678	5634	7407	0.990577	1>2	0.00155397	2.07813
LMRG_02337	526	1078	1198	1006	802	831	806	1065	0.00261554	1>2	0.864091	1.08676	1733	2024	1134	2299	632	1351	924	767	0.160089	1>2	0.377208	1.957	H7858_peg_107	1131	470	1074	1192	807	1080	1064	1052	0.00133287	2>1	0.944492	0.966025	1978	1817	2322	1252	980	818	1760	224	0.34838	1>2	0.15201	1.94844
LMRG_02336	7271	6359	8013	4297	3432	4387	3985	2642	0.162208	1>2	0.398309	1.79565	5634	10487	2396	6333	4238	5816	3161	4010	0.0727322	1>2	0.489789	1.44267	H7858_peg_106	5114	7705	18096	8307	7621	5526	8921	4525	0.0102124	1>2	0.841353	1.4749	12354	8154	11798	7292	4552	6266	7007	3955	0.651999	1>2	0.0640498	1.81809
LMRG_02335	11220	10502	18993	8049	8848	9672	6458	5319	0.0555137	1>2	0.610687	1.60953	9391	18867	9362	14243	7477	12934	9376	8060	0.0415579	1>2	0.556569	1.37033	H7858_peg_105	11081	11304	32034	13200	12015	10684	11418	9617	0.0831232	1>2	0.395996	1.54614	17755	15659	23020	14711	12153	12339	11279	9170	0.772144	1>2	0.0399059	1.58308
LMRG_02334	1499	668	1671	869	1167	960	960	193	0.00575261	1>2	0.850485	1.43506	407	1314	326	894	917	1061	1063	427	0.00835696	2>1	0.705302	0.848039	H7858_peg_104	193	197	3486	808	1508	1167	405	445	0.00374798	1>2	0.921785	1.32879	619	288	557	737	749	924	428	571	0.0168953	2>1	0.518999	0.823728
LMRG_02332	20043	33532	25938	37264	45521	40567	37027	41090	0.203705	2>1	0.338525	0.711166	24627	28369	28186	25962	24624	27262	24352	45504	0.0976974	2>1	0.453045	0.880091	H7858_peg_103	73117	59100	68696	78975	82094	56563	92319	60357	0.00451157	2>1	0.911706	0.960715	27500	36331	40718	33600	62577	52362	57798	50138	0.958241	2>1	0.00635941	0.61985
LMRG_02331	56105	48760	60179	53458	74891	57431	62423	54595	0.0162408	2>1	0.769432	0.876321	98223	96824	101189	106682	99654	102421	89099	118261	0.0116936	2>1	0.689523	0.984083	H7858_peg_102	65542	64961	81733	109615	88854	54217	106403	115839	0.00336368	2>1	0.927086	0.881028	53464	59642	63180	78555	75664	65093	78790	88318	0.107202	2>1	0.301458	0.827769
LMRG_02330	10269	7578	8295	9072	7712	10288	8220	8478	0.00287761	1>2	0.863426	1.01487	8665	9464	11512	8425	9032	10114	11672	10131	0.00626762	2>1	0.711257	0.929595
LMRG_02329	70247	101421	81156	97898	104561	113684	119043	151898	0.140247	2>1	0.428223	0.71695	66966	77651	76689	70969	86021	86979	90400	113362	0.244007	2>1	0.300848	0.775755	H7858_peg_98	200955	171071	169398	152278	177685	308065	160447	202888	0.0153995	2>1	0.784145	0.816999	93119	141074	106824	128693	143510	144011	144421	162831	0.522673	2>1	0.0954771	0.78973
LMRG_02328	31284	28656	31769	32135	38874	38343	39382	59598	0.291277	2>1	0.262636	0.702872	38244	33120	46477	42144	59159	49702	61196	34983	0.0796122	2>1	0.476484	0.780262	H7858_peg_97	40867	37889	35772	28480	39655	66237	34161	44101	0.015708	2>1	0.780163	0.776567	28855	34382	23664	27466	45650	51627	42248	43509	0.958898	2>1	0.00626317	0.62484
LMRG_02327	25939	29750	25437	28848	26728	30361	26762	25902	0.0015373	1>2	0.867921	1.00201	65279	70986	79330	74265	36682	49133	41994	58601	0.794979	1>2	0.0555628	1.55496	H7858_peg_96	8088	10687	9920	10623	10251	11947	10431	7364	0.00208665	2>1	0.941004	0.983122	48317	50778	45988	42646	24852	23165	25799	28367	0.998603	1>2	0.00022278	1.83718
LMRG_02326	36777	47542	49344	46417	39294	53457	43883	44510	0.00487531	2>1	0.855343	0.994126	73980	76368	72734	81300	55085	63335	63871	59528	0.30918	1>2	0.255001	1.25872	H7858_peg_95	13950	18543	26949	19766	13935	13840	14943	12993	0.0433482	1>2	0.565747	1.42177	62582	77470	66290	57238	27868	24661	22553	26041	0.999955	1>2	7.74216e-06	2.60653
LMRG_02324	2916	2226	3477	1448	2119	1436	973	761	0.0345345	1>2	0.679873	1.90338	1552	2497	2345	1879	2300	2249	1727	1814	0.00629214	1>2	0.711055	1.02262	H7858_peg_84	260	1064	12657	517	1473	1972	3411	834	0.014634	1>2	0.790842	1.88531	1033	135	522	918	215	362	670	0	0.038391	1>2	0.425526	2.09142
LMRG_02323	66386	54966	59268	53034	31799	50306	66080	27989	0.130146	1>2	0.447636	1.32627	54872	60386	57241	40865	58060	48642	70992	43284	0.0171626	2>1	0.657006	0.965544	H7858_peg_756	32417	40777	41000	48789	37895	47992	37022	33629	0.00250799	1>2	0.937798	1.04117	25271	34052	38398	33699	32317	28778	29713	43378	0.0137602	2>1	0.529933	0.979387
LMRG_02322	363241	376852	328206	362884	236240	353070	341874	187725	0.138914	1>2	0.432054	1.27909	261598	292150	301101	233759	273683	317127	329659	268761	0.0230062	2>1	0.623844	0.915389	H7858_peg_755	443903	446235	462169	404337	435591	413852	500979	346119	0.00298619	1>2	0.932279	1.03543	254748	301497	311256	272873	299540	297171	279874	288055	0.0163884	2>1	0.521287	0.979164
LMRG_02321	135971	183755	137885	165741	122352	154062	156722	60691	0.0537419	1>2	0.616893	1.26229	89916	120393	120386	109356	159208	128417	154707	137921	0.365575	2>1	0.219745	0.758378	H7858_peg_754	159722	188577	199823	164095	156305	228279	161435	116065	0.00783574	1>2	0.868345	1.07572	100224	143640	126038	110460	109125	106227	105876	94099	0.0778446	1>2	0.335397	1.15659
LMRG_02320	446851	564554	431172	657355	480100	575797	638769	417672	0.00438245	2>1	0.857637	0.994127	926175	1032975	897485	1485546	661136	554731	573373	673974	0.903771	1>2	0.0247384	1.76281	H7858_peg_753	825606	1075900	948998	1335927	626213	954542	628161	750688	0.0145478	1>2	0.792796	1.41452	2202793	2297598	2452214	2163352	871383	874182	768883	922606	0.999999	1>2	6.91268e-08	2.65226
LMRG_02319	388488	462397	382899	518670	210153	207810	235531	157878	0.992841	1>2	0.00164719	2.15987	688001	749392	761433	980196	298444	252858	270212	307183	0.999934	1>2	7.67978e-06	2.81654	H7858_peg_752	758487	852306	782538	1077352	60218	53718	74092	82977	1	1>2	3.94265e-08	12.8067	1902120	1490254	2047678	1374206	80601	93075	83846	103603	1	1>2	0	18.8695
LMRG_02318	177875	208656	182013	221201	189092	166637	170828	116432	0.0492899	1>2	0.634038	1.22824	376001	351807	334027	426183	302243	245393	272293	264367	0.785519	1>2	0.0588615	1.37234	H7858_peg_751	320909	392257	382691	437873	415121	316865	487869	428927	0.00245164	2>1	0.938155	0.93022	862792	532048	953256	616389	525622	568261	458763	421988	0.591436	1>2	0.0751195	1.50128
LMRG_02317	366145	214904	373556	257945	243734	199744	273589	145724	0.0507436	1>2	0.628723	1.40538	536617	509553	347754	529947	489830	454069	480554	237321	0.0178251	1>2	0.654058	1.15772	H7858_peg_750	178591	246238	289867	286913	176941	130513	215665	195282	0.0322789	1>2	0.642878	1.39422	620249	388971	661892	420874	259625	264989	225586	214729	0.997416	1>2	0.000429809	2.16802
LMRG_02316	705410	641095	634785	676598	830932	740571	827677	556659	0.0156772	2>1	0.773987	0.899199	969400	1049114	716790	751488	967043	983659	877471	756157	0.00824448	2>1	0.705824	0.972788	H7858_peg_749	649018	678627	686290	663862	730402	620354	853541	715373	0.00274099	2>1	0.935543	0.917157	759553	781190	855084	639137	958123	1000649	801835	695252	0.0357336	2>1	0.433209	0.878208
LMRG_02315	405674	370180	361794	354377	496952	381769	415485	298316	0.0157249	2>1	0.773604	0.936894	615529	624189	434538	412200	569922	590244	502481	398367	0.00981024	1>2	0.699129	1.01234	H7858_peg_748	542412	495439	502281	480702	587691	352051	693234	539174	0.0172334	2>1	0.76441	0.930338	592809	555818	653346	412314	696434	661598	497517	438892	0.00878886	2>1	0.539396	0.965066
LMRG_02314	188955	182223	155165	184809	207963	180579	215732	170833	0.00883545	2>1	0.826544	0.917489	251308	284489	182556	207005	235868	261273	276573	176016	0.0123606	2>1	0.686152	0.974338	H7858_peg_747	260471	292021	283998	256794	261974	216495	285625	253182	0.00260862	1>2	0.936901	1.07472	283980	266404	347793	223134	321092	371899	316414	269634	0.0577515	2>1	0.374775	0.876682
LMRG_02313	375794	422895	370303	402707	503635	436699	507069	404329	0.0381272	2>1	0.66778	0.848772	564862	569826	455097	487877	613308	627642	554463	442242	0.0128967	2>1	0.683788	0.9285	H7858_peg_746	807234	844873	828651	728621	909419	844162	939046	946035	0.00471621	2>1	0.90911	0.882022	1004052	1231247	936248	873228	1168383	1238033	1043469	949569	0.00900464	2>1	0.53909	0.919381
LMRG_02312	148596	141082	142381	132987	184799	184165	166859	125675	0.0469156	2>1	0.639528	0.854192	193077	213593	194489	159030	199841	235030	173088	153959	0.0154088	2>1	0.667284	0.997731	H7858_peg_745	75721	87848	64722	77327	87894	97830	121199	79274	0.0200317	2>1	0.743653	0.791353	150445	122528	105274	102784	139557	136459	128669	122009	0.0675766	2>1	0.354604	0.913303
LMRG_02311	454330	564846	444081	471497	795986	596483	628791	612459	0.134026	2>1	0.439575	0.734609	1098494	1223097	915332	1067532	880488	881386	811896	742741	0.390235	1>2	0.208288	1.29789	H7858_peg_744	496199	379793	418947	473438	570401	480721	627799	681763	0.0474752	2>1	0.544646	0.749095	725128	669843	621708	643521	692976	579630	508898	572194	0.041338	1>2	0.418829	1.13022
LMRG_02310	88651	109881	80144	108896	84790	113368	92579	78062	0.00892082	1>2	0.825863	1.0509	102281	111258	97823	90887	82112	106575	93433	109589	0.0105622	1>2	0.695288	1.02691	H7858_peg_743	83823	116449	94135	90076	94504	138863	112207	68900	0.00606843	2>1	0.89091	0.927641	77042	92403	84662	78460	105322	106290	87238	102718	0.213582	2>1	0.217394	0.828171
LMRG_02309	30053	38036	30330	31229	28253	35424	28078	22870	0.0118639	1>2	0.800573	1.13106	38045	34967	35515	34382	31364	37282	31791	42176	0.0112556	1>2	0.691694	1.00208	H7858_peg_742	37611	32874	38714	23583	30331	24496	43726	23499	0.00351993	1>2	0.924811	1.08791	29372	26639	33517	33718	34349	35420	33027	41373	0.0590391	2>1	0.371041	0.854872
LMRG_02308	136201	159176	140402	151981	126873	179662	168821	123522	0.011012	2>1	0.807766	0.981435	175877	196014	166203	171667	139612	183780	165928	175213	0.0156475	1>2	0.665966	1.06806	H7858_peg_741	187280	205560	206104	184536	184505	167262	218695	171010	0.00291916	1>2	0.933367	1.05665	165902	203520	186110	176829	188308	196011	184401	205580	0.0260578	2>1	0.474999	0.945836
LMRG_02307	111273	138404	110411	122274	167059	186712	202091	179629	0.787857	2>1	0.0407136	0.655837	77448	77588	95452	72905	119124	106368	118345	108956	0.732437	2>1	0.0709622	0.714218	H7858_peg_740	268651	198396	210351	210235	234635	309370	214757	264796	0.0059329	2>1	0.892598	0.867203	87412	107979	85221	93816	162005	168204	159341	167015	0.999612	2>1	6.04609e-05	0.570283
LMRG_02306	51284	56403	48133	41513	55876	56416	59509	66601	0.0438327	2>1	0.650947	0.827732	22245	24814	36382	26132	54262	43354	45102	40302	0.752543	2>1	0.0656814	0.598694	H7858_peg_739	58527	39730	31595	38103	53489	70950	47205	41423	0.00847223	2>1	0.860327	0.788273	22410	23647	15318	17619	42309	38629	39740	39554	0.999112	2>1	0.000136367	0.492998
LMRG_02305	6857	8141	12802	7735	7991	9610	7546	8703	0.0078505	1>2	0.836554	1.04978	5172	5887	4526	4092	6805	5429	3154	9148	0.0445714	2>1	0.549916	0.801964	H7858_peg_738	7437	7442	10254	9461	6546	6913	6733	7819	0.00748998	1>2	0.874189	1.23501	7147	8725	7314	10729	8690	5081	5869	7366	0.0620617	1>2	0.365636	1.25583
LMRG_02304	10933	9415	18446	18744	366	427	475	209	0.999675	1>2	9.7824e-05	38.956	39889	31225	23588	57998	341	605	346	322	0.999995	1>2	1.21496e-06	94.6097	H7858_peg_737	22509	44670	45000	57112	4963	6634	4967	8397	0.999507	1>2	7.03927e-05	6.78222	352547	215864	287417	314448	7361	6977	9541	13851	1	1>2	6.2413e-10	31.0171
LMRG_02303	1613	1710	1644	740	13869	1525	2360	15897	0.472553	2>1	0.143063	0.169594	1025	2179	2048	2200	1623	1240	1280	1899	0.0202085	1>2	0.640711	1.23337	H7858_peg_736	5622	5544	7343	3574	7729	7181	5344	4620	0.00402803	2>1	0.918047	0.887794	4012	3689	3365	5078	3166	3890	3526	3944	0.0275013	1>2	0.466555	1.11139
LMRG_02302	1714	2152	4024	2698	12851	1584	1835	17487	0.219554	2>1	0.325328	0.313653	1316	2513	2754	1849	1695	896	1662	1523	0.0444021	1>2	0.550148	1.45983	H7858_peg_735	8209	7367	10734	5392	7051	8543	6556	6972	0.00391524	1>2	0.919561	1.08859	3826	6086	4805	4882	4226	5300	5638	3798	0.0152232	1>2	0.526284	1.03359
LMRG_02301	1491	1407	2153	480	9307	2170	1206	13291	0.172945	2>1	0.382781	0.212944	1372	1930	1227	642	635	521	995	884	0.0301687	1>2	0.592792	1.70379	H7858_peg_734	2894	3411	6329	3805	3464	4753	2747	4178	0.00346581	1>2	0.925642	1.08566	2093	3083	2446	2877	3425	2509	2633	969	0.0587029	1>2	0.371844	1.10099
LMRG_02300	920	1348	1551	1518	7747	1417	1905	16879	0.544913	2>1	0.114012	0.190962	1018	2817	686	589	369	328	308	1002	0.0620114	1>2	0.510962	2.54609	H7858_peg_733	1339	2949	4397	1742	2755	3228	2429	2073	0.00579937	2>1	0.893953	0.994468	1383	1453	1768	1742	1572	934	1703	1266	0.0197722	1>2	0.505002	1.15909
LMRG_02299	1272	870	1258	1085	6069	843	1289	7997	0.293832	2>1	0.259159	0.276886	306	581	560	226	952	544	407	656	0.00770753	2>1	0.707276	0.653771	H7858_peg_732	289	1012	1376	1035	1268	793	873	1716	0.0023223	2>1	0.93895	0.79828	191	352	322	105	279	442	339	121	0.00853587	2>1	0.539702	0.821338
LMRG_02298	1192	225	1740	401	3856	583	571	6072	0.0202765	2>1	0.745588	0.321061	392	707	223	120	114	611	555	233	0.00293585	2>1	0.720489	0.953073	H7858_peg_731	100	1003	2450	509	965	402	1028	721	0.00506528	1>2	0.904741	1.30359	80	40	51	156	279	252	160	127	0.0485361	2>1	0.396145	0.399756
LMRG_02297	6828	2848	7060	3706	23908	6025	6777	33210	0.22076	2>1	0.321198	0.292363	1651	3414	1880	972	3666	3210	3614	3076	0.413828	2>1	0.195864	0.583591	H7858_peg_730	4810	3232	9395	3534	7137	4635	4461	5783	0.00609551	2>1	0.890536	0.952535	382	992	719	152	2472	2045	2180	1985	0.994022	2>1	0.000995601	0.258581
LMRG_02296	6494	5451	7120	8916	6088	7870	7685	6814	0.00381827	2>1	0.859915	0.983273	12821	14073	15467	15509	10031	11858	11393	8478	0.279916	1>2	0.270346	1.38578	H7858_peg_729	5387	4045	8893	4829	5796	5885	5534	5322	0.00582628	1>2	0.8936	1.02738	9407	12269	11171	8292	9472	5824	7878	7777	0.144113	1>2	0.261682	1.32917
LMRG_02295	15005	23172	20815	27402	23191	39513	39380	31862	0.0875759	2>1	0.534542	0.644991	37051	26227	33025	34402	22254	19887	22167	32566	0.138735	1>2	0.40078	1.34923	H7858_peg_728	24285	24455	29631	30651	32424	30233	26475	18328	0.00470305	1>2	0.909212	1.01454	22809	40857	36611	54464	36924	25454	45897	50965	0.0123547	2>1	0.532913	0.971747
LMRG_02294	7043	4594	10426	6614	4300	5098	5018	3112	0.0630288	1>2	0.59129	1.63607	10500	13574	12673	11936	8166	5615	6351	4245	0.925637	1>2	0.0196137	1.99709	H7858_peg_727	8587	7165	8080	7586	3415	3629	4290	5578	0.367191	1>2	0.0912251	1.85773	27803	18469	19357	15650	5713	6168	5847	5327	0.999972	1>2	4.1781e-06	3.52544
LMRG_02293	17682	15840	13486	17661	13142	11756	11875	10745	0.105984	1>2	0.496512	1.36094	24034	31914	28130	34992	17392	15475	15743	10506	0.931973	1>2	0.017041	2.01418	H7858_peg_726	12941	19074	18509	23271	15057	10356	11438	13496	0.0334561	1>2	0.635135	1.46573	60051	44608	60345	51559	15866	13928	19869	16897	0.999973	1>2	3.91567e-06	3.25365
LMRG_02292	12573	22473	29661	16841	14866	19895	23014	19076	0.0109589	1>2	0.808411	1.06112	19401	19904	21186	19340	17946	20999	17284	20870	0.00519416	1>2	0.714752	1.03543	H7858_peg_725	10113	10607	16162	15442	12872	8601	17703	12797	0.00236172	1>2	0.938672	1.00675	4641	8062	10255	10090	11121	7234	13503	15046	0.0690686	2>1	0.351513	0.704588
LMRG_02291	285018	155896	138812	199646	112206	183530	159696	122082	0.0303686	1>2	0.696715	1.34953	78663	121141	164802	110784	201842	233259	181429	167722	0.623341	2>1	0.11533	0.60617	H7858_peg_724	144932	125606	92926	131797	119696	200513	100294	138599	0.00513461	2>1	0.903827	0.885815	44093	90372	73499	93188	168329	147729	144231	180717	0.989865	2>1	0.00165806	0.469812
LMRG_02290	11166	8224	13998	14260	8499	13978	12729	21675	0.0104073	2>1	0.813333	0.837679	25684	22416	26072	39454	25720	20048	25107	25301	0.0406215	1>2	0.558148	1.18144	H7858_peg_723	7464	7463	7182	9188	9313	9830	6460	9619	0.00323431	2>1	0.928946	0.888564	20460	35713	24626	33205	14859	16077	16364	18124	0.935276	1>2	0.00997609	1.74254
LMRG_02289	2070258	2614242	1748590	2553631	1685721	2767039	2813966	808021	0.00553785	1>2	0.851714	1.11294	4200895	4350837	4391059	4534868	4311252	3708117	4390911	4745098	0.0012412	1>2	0.724736	1.01879	H7858_peg_722	2975220	2681999	2315007	2097642	2388289	4339939	2223163	2740697	0.000997731	2>1	0.94561	0.861255	4810001	5037282	4028695	4485773	4004044	3985474	3628202	4696786	0.00739968	1>2	0.541378	1.12549
LMRG_02288	20999	18015	25932	17663	83577	22412	32456	106200	0.731235	2>1	0.0515994	0.337669	23575	30204	22775	24825	18944	15661	14069	34646	0.098774	1>2	0.451754	1.21674	H7858_peg_721	12379	24139	33550	25279	27644	35674	32621	16142	0.00356871	2>1	0.924282	0.850697	24117	22075	30167	23492	15949	13572	13261	13418	0.988968	1>2	0.00191978	1.77671
LMRG_02287	5995	7829	6027	6343	27800	6943	8606	44707	0.807238	2>1	0.0348821	0.29747	2830	5936	3502	3743	4328	2868	3776	8576	0.0208739	2>1	0.637333	0.819061	H7858_peg_720	3785	4305	8258	3746	6645	10896	5931	4582	0.00880265	2>1	0.855996	0.716261	5635	3795	5115	3585	2968	2509	2570	2302	0.764557	1>2	0.0410018	1.75186
LMRG_02286	10191	11280	12400	8666	43453	10963	16897	76991	0.872193	2>1	0.0229096	0.286823	4821	5931	4402	3582	5489	5758	3317	7787	0.0218806	2>1	0.631349	0.838262	H7858_peg_719	7300	6184	12643	9329	8413	11895	11191	8469	0.00419354	2>1	0.915554	0.88711	4254	3424	5569	4401	5154	4789	3114	3454	0.0191528	1>2	0.507931	1.06886
LMRG_02285	16443	14958	21639	17127	71339	19689	23464	158616	0.897927	2>1	0.014923	0.25692	10193	9227	7800	8276	8517	7643	6581	10051	0.00676894	1>2	0.709736	1.08246	H7858_peg_718	9472	12547	23222	11864	17045	24459	20428	16499	0.0164205	2>1	0.772734	0.728092	8997	6761	9621	4458	8828	7194	5999	5103	0.0247456	1>2	0.481497	1.10002
LMRG_02284	4622	7918	6420	6725	28123	10275	13265	81356	0.896789	2>1	0.0159851	0.193093	3326	3570	2935	1372	3060	2109	2714	5241	0.0161989	2>1	0.662085	0.853627	H7858_peg_717	4383	9120	8247	9250	11364	11224	11863	13072	0.0731925	2>1	0.432597	0.652316	3058	4194	3518	1571	3129	3053	3463	2777	0.0806554	2>1	0.331265	0.993479
LMRG_02283	6275	5429	4905	6938	26418	6842	6505	63824	0.870211	2>1	0.0235067	0.227312	2160	2648	1512	1070	2576	2069	1822	3916	0.0280843	2>1	0.601327	0.71174	H7858_peg_716	3017	3705	4153	3050	6355	8186	4869	3866	0.0471709	2>1	0.548754	0.598256	722	929	826	836	3300	1605	1601	1929	0.896312	2>1	0.0164923	0.392768
LMRG_02282	12648	11577	13335	12675	63580	13743	17122	142769	0.982832	2>1	0.00325528	0.211771	3406	3569	3750	2355	5151	4286	4225	10989	0.251574	2>1	0.291653	0.530607	H7858_peg_715	10564	11862	18253	13489	25201	15359	22556	23870	0.0855685	2>1	0.391089	0.622721	2950	2730	3537	2963	6294	5358	5702	6651	0.981929	2>1	0.00297183	0.507394
LMRG_02281	55250	62439	69052	53494	59929	49006	78288	114900	0.0630408	2>1	0.590883	0.795156	54454	59316	55161	57325	49044	56259	61807	47489	0.0142563	1>2	0.675739	1.05432	H7858_peg_714	56094	77490	73757	74656	69519	91498	57616	104802	0.0064475	2>1	0.885753	0.871882	37192	81244	56802	64105	60694	55671	55964	70896	0.0833706	2>1	0.329186	0.984039
LMRG_02280	182248	176141	177780	173869	141748	209642	224311	132491	0.0451868	1>2	0.646404	1.00261	144961	159666	182645	143498	245992	222831	263414	205578	0.881616	2>1	0.0306347	0.672595	H7858_peg_713	159591	135828	134769	157872	147234	161064	169972	138288	0.00182037	2>1	0.942479	0.953779	93067	104714	109222	104357	202286	225184	206470	197272	0.999969	2>1	5.50064e-06	0.494892
LMRG_02279	577962	484301	583507	492119	488328	618069	633170	319174	0.0136576	1>2	0.787541	1.03844	540005	479281	545586	371137	741394	656381	768936	581275	0.384133	2>1	0.21028	0.704519	H7858_peg_712	404134	365806	348492	354032	393449	445405	452827	369207	0.00503834	2>1	0.90491	0.886552	228007	208180	241869	234783	454047	489937	440177	436211	0.999971	2>1	4.70258e-06	0.501457
LMRG_02278	457600	525437	419880	477716	566683	691726	605723	368258	0.0259954	2>1	0.717943	0.84243	413703	387996	468314	350738	622555	539341	537515	542997	0.803615	2>1	0.0516783	0.722773	H7858_peg_711	474632	464109	398067	433765	467565	735513	533608	508953	0.0277974	2>1	0.673589	0.78845	277222	333480	294483	273758	561063	550145	521932	538238	0.999875	2>1	1.93509e-05	0.542947
LMRG_02277	29575	21840	19326	24557	27088	28089	30342	17123	0.00653983	2>1	0.845125	0.92845	56431	56989	42555	50773	34284	40611	32448	41330	0.418615	1>2	0.191869	1.39062	H7858_peg_710	9128	8879	10629	10572	12611	16650	10964	12870	0.0190089	2>1	0.751905	0.73845	17947	26843	18563	21756	23294	18023	17813	23589	0.0244432	1>2	0.483192	1.02889
LMRG_02276	15557	15288	14390	21037	24086	16458	17903	16557	0.00854182	2>1	0.829214	0.88358	44640	38149	38059	36418	23644	24119	24507	34408	0.560932	1>2	0.137289	1.47421	H7858_peg_709	22241	14889	18825	15169	21872	27775	20769	19950	0.0123759	2>1	0.816904	0.787066	40031	35218	26095	38132	39700	30623	30337	34124	0.0162833	1>2	0.5221	1.03481
LMRG_02275	35498	28433	37539	38839	31184	27827	37185	28193	0.010443	1>2	0.812984	1.12799	93136	69492	77468	69827	60298	62005	63356	63160	0.215422	1>2	0.321021	1.24558	H7858_peg_708	41170	28154	38407	37253	42802	41937	44086	43847	0.0276152	2>1	0.674985	0.83965	73292	81025	78753	85880	84750	75570	73986	87535	0.0113052	2>1	0.535399	0.991017
LMRG_02274	193782	182368	246769	212694	237755	195285	259438	190942	0.00737772	2>1	0.839961	0.945884	380141	357801	485393	386699	306760	338764	307340	362205	0.166596	1>2	0.367676	1.2243	H7858_peg_707	198193	193483	195004	216522	223986	153192	203665	226627	0.00510271	2>1	0.904457	0.994714	541246	459715	495675	514252	440115	444842	510180	496534	0.0174115	1>2	0.515527	1.06302
LMRG_02273	15906	8005	14234	7331	5776	5094	5566	9994	0.06446	1>2	0.585931	1.72062	2846	2700	4342	1939	6130	7260	5488	5622	0.81509	2>1	0.0478329	0.482735	H7858_peg_706	6657	4336	9329	8082	15163	4398	13972	9740	0.0120405	2>1	0.819442	0.656391	9701	3707	4269	5144	4493	7245	6216	4689	0.0278519	1>2	0.464353	1.00786
LMRG_02272	3203	2892	5007	3035	3455	2953	2349	3886	0.00606971	1>2	0.847909	1.11817	3070	3218	2262	2040	2691	3124	3421	3578	0.0238857	2>1	0.619127	0.82644	H7858_peg_705	5594	6086	13681	6053	9160	8862	10208	6803	0.00656688	2>1	0.883921	0.896697	3860	2856	4315	3322	6282	8312	7036	4980	0.844499	2>1	0.0262604	0.539384
LMRG_02271	452152	476484	604015	438790	251100	596463	540647	271324	0.0321506	1>2	0.688753	1.18795	129321	126952	136580	69293	210517	248116	265030	159885	0.687105	2>1	0.0891325	0.523057	H7858_peg_704	541901	495938	457589	536652	573640	662416	700482	547866	0.0206007	2>1	0.737533	0.817935	72212	71403	87935	78901	188410	164756	175823	152253	0.999935	2>1	1.05374e-05	0.455713
LMRG_02270	483593	696415	599062	523411	351024	700117	621686	283132	0.0198341	1>2	0.748774	1.17716	128925	109799	116377	79396	242248	313982	272684	187398	0.986961	2>1	0.00286948	0.427523	H7858_peg_703	809474	788299	711577	797134	855503	765710	1053739	745443	0.00317235	2>1	0.929779	0.908224	102992	81850	120076	100481	270841	252516	286721	196617	0.999848	2>1	2.27163e-05	0.402703
LMRG_02269	61988	51978	64321	42624	30282	49229	46473	23189	0.102438	1>2	0.505411	1.4809	44744	38297	39462	36886	62605	64477	68591	47879	0.787318	2>1	0.0578695	0.654435	H7858_peg_702	71940	59163	55289	57237	67350	50562	65628	81614	0.00448709	2>1	0.911948	0.918821	43206	38048	43427	55004	68704	66260	74766	85007	0.961237	2>1	0.00579532	0.609645
LMRG_02268	28704	36894	30326	37875	25214	35730	40139	27765	0.00860479	1>2	0.828702	1.03843	31799	26783	31829	25330	33576	30025	33878	34945	0.0216853	2>1	0.632147	0.874018	H7858_peg_701	40445	33737	35505	27875	36625	44502	34559	39540	0.0043858	2>1	0.913043	0.886205	14946	19823	18011	21344	30239	27989	27294	39203	0.925768	2>1	0.0116406	0.594299
LMRG_02267	32914	29058	37815	29437	29857	28044	20955	31395	0.0151732	1>2	0.778241	1.17209	36048	36745	46083	39129	41956	39556	33432	36663	0.0104139	1>2	0.696725	1.0422	H7858_peg_700	64613	43557	51188	49230	70037	36087	57173	68930	0.00555546	2>1	0.897685	0.898207	60502	49680	46461	71152	57707	60143	76505	76470	0.0720243	2>1	0.346688	0.841115
LMRG_02266	2732	4259	3470	2819	2237	5407	2712	3364	0.00675468	2>1	0.843542	0.96793	3254	3458	6139	5081	2612	3641	3014	3930	0.0505635	1>2	0.535099	1.35879	H7858_peg_699	5579	6329	9735	6185	6629	10196	3452	8005	0.00413176	2>1	0.916431	0.983947	5603	13831	8499	15261	7510	8680	9389	12800	0.0297913	1>2	0.456404	1.12546
LMRG_02265	277588	240453	239435	227101	172218	229386	202681	134194	0.179482	1>2	0.37568	1.33325	352306	380038	233569	310768	266265	349463	241999	242244	0.0272539	1>2	0.604828	1.16065	H7858_peg_698	53772	51845	72681	61016	57045	45711	73988	54935	0.00300215	1>2	0.93208	1.03296	55202	40443	53105	38367	50849	47802	47777	36598	0.0254294	1>2	0.478649	1.02235
LMRG_02264	150120	243516	169584	219501	175639	274090	236380	238146	0.0188783	2>1	0.755657	0.846867	227431	274694	300177	289653	175878	200994	181987	310396	0.109201	1>2	0.436187	1.2562	H7858_peg_697	236025	262065	261074	224477	223983	320005	240517	171909	0.0110219	1>2	0.831306	1.02847	272233	381667	310018	326548	273694	254327	282534	330905	0.0565197	1>2	0.378207	1.13054
LMRG_02263	39793	22972	65096	18786	15164	17939	19246	16232	0.63792	1>2	0.0854822	2.1383	27443	24888	18181	15705	27635	33752	25803	22235	0.0548534	2>1	0.526867	0.78791	H7858_peg_696	22942	21437	32068	37489	31773	17341	29048	39439	0.00291178	2>1	0.933422	0.968835	36182	30250	37564	58994	26881	28899	37224	49324	0.0188868	1>2	0.509468	1.14517
LMRG_02262	3241	6672	3906	7007	2457	4333	5044	3488	0.0140532	1>2	0.784683	1.35922	8250	6961	8950	8015	4936	4221	6246	3411	0.603205	1>2	0.123434	1.71022	H7858_peg_695	5691	7408	8968	7507	6186	10245	4409	6437	0.00466521	1>2	0.909722	1.08421	5528	10286	7345	8844	9031	4757	7609	7934	0.0221385	1>2	0.494407	1.0911
LMRG_02261	3028	5297	10571	7557	7842	6588	3389	10439	0.0072195	2>1	0.840792	0.936124	3617	4732	6233	6065	4983	3925	3782	5013	0.0168933	1>2	0.658531	1.1663	H7858_peg_694	6008	8650	15484	12431	9526	8642	9958	7697	0.00744535	1>2	0.874784	1.18843	13824	15453	16243	22851	3640	4755	4581	6515	0.999925	1>2	1.29389e-05	3.50782
LMRG_02260	63789	58568	52746	52165	38597	59856	56854	19717	0.167169	1>2	0.390644	1.2985	74163	66712	65379	62265	88669	80681	92595	74887	0.20366	2>1	0.330657	0.79719	H7858_peg_693	54822	47743	46439	42384	42047	63313	43515	44643	0.00355933	2>1	0.924353	0.988993	32914	46078	31485	32221	73153	74792	55543	69557	0.987866	2>1	0.00208322	0.522617
LMRG_02259	21733	38165	33632	32171	19945	36051	35748	38775	0.00871062	2>1	0.827667	0.963086	63642	54039	62740	77289	52646	40920	45105	57105	0.190402	1>2	0.347302	1.31635	H7858_peg_692	22540	28338	27133	28772	21681	33471	15483	29383	0.00987561	1>2	0.844489	1.06764	72076	90658	58338	80948	38782	36744	43747	72459	0.543524	1>2	0.0898757	1.57522
LMRG_02258	2026	1048	2947	1430	1600	718	589	722	0.0300592	1>2	0.698979	2.05318	780	1709	786	771	1923	1197	1425	1218	0.0234714	2>1	0.621331	0.702065	H7858_peg_691	6857	4693	7258	5299	6796	3532	6104	3391	0.00625977	1>2	0.888314	1.21611	2079	1391	1206	3606	2718	3260	2958	3701	0.362466	2>1	0.14613	0.655377
LMRG_02257	852	646	1137	1002	923	740	193	284	0.0122929	1>2	0.797645	1.69953	342	251	60	222	471	628	724	695	0.192987	2>1	0.343525	0.347498	H7858_peg_690	2726	1547	3661	678	2563	1611	2539	2142	0.00786496	2>1	0.868016	0.972558	1490	975	1079	869	1285	1208	1802	859	0.0250304	2>1	0.479411	0.856228
LMRG_02256	13552	9962	15045	10650	10047	9356	10285	2390	0.0900882	1>2	0.530879	1.53404	12147	15572	26230	10366	24514	23751	33656	18326	0.0739404	2>1	0.48747	0.641565	H7858_peg_689	11663	5854	5051	7103	7810	3202	8924	8517	0.00311885	1>2	0.930533	1.04281	8005	4543	6060	6921	21208	18626	16507	12862	0.998903	2>1	0.000166882	0.3689
LMRG_02255	2191	1024	3704	137	1335	965	1177	439	0.031665	1>2	0.690663	1.80184	1805	2886	2134	1467	2253	2501	1978	1576	0.0091249	2>1	0.702564	0.998074	H7858_peg_688	11013	10554	14006	10502	12772	10093	15492	11211	0.00190196	2>1	0.942148	0.929531	8643	6470	9273	11233	7637	11696	13538	7342	0.0286275	2>1	0.460914	0.885758
LMRG_02254	31823	40084	28769	34905	24525	41311	40850	45466	0.0171638	2>1	0.764413	0.891089	57122	55793	77072	68107	50299	49964	61651	58412	0.0450882	1>2	0.547817	1.17142	H7858_peg_687	23494	21900	19280	15188	17837	33617	14245	17547	0.00428321	2>1	0.914522	0.959349	20485	26241	17545	20726	17585	24423	19015	25819	0.0227105	2>1	0.492056	0.978755
LMRG_02253	166260	141709	158710	171316	106972	156370	147783	87870	0.0907255	1>2	0.529293	1.27856	592263	685148	737908	578308	284353	474724	472041	530519	0.408125	1>2	0.199334	1.47228	H7858_peg_686	159224	138715	130327	160585	169469	158622	142128	179659	0.00424399	2>1	0.914748	0.906095	294496	351417	294380	383718	270490	227687	262482	321135	0.150884	1>2	0.254556	1.2239
LMRG_02252	842313	1113342	948831	948054	1142778	1187893	1289251	1348166	0.0363381	2>1	0.67498	0.775457	453647	548813	598961	502505	907231	872366	1008317	1108824	0.993162	2>1	0.00137962	0.53992	H7858_peg_685	781782	831336	743578	759052	823312	1033895	881493	770277	0.00388365	2>1	0.92004	0.887936	235854	315200	299387	280479	652838	656775	629049	606324	0.999985	2>1	2.29477e-06	0.444372
LMRG_02251	198813	219663	211332	221842	212527	244043	233974	236933	0.00940018	2>1	0.821665	0.918244	88574	98303	117232	89442	136495	156309	164792	155019	0.939037	2>1	0.0155617	0.642412	H7858_peg_684	257273	269171	261657	328170	294414	415916	328575	341859	0.0195977	2>1	0.748259	0.808444	83809	113856	119553	94263	230458	191765	191279	194193	0.998742	2>1	0.000199059	0.509451
LMRG_02250	61041	83081	59007	79830	101663	96513	85368	115523	0.202118	2>1	0.340525	0.709051	53510	56497	58960	56043	78617	72944	78504	87524	0.88588	2>1	0.0296958	0.708494	H7858_peg_683	178957	143197	154172	121365	178063	149541	175313	158877	0.00676387	2>1	0.881853	0.903138	95104	95364	90880	94919	131124	151225	139235	130566	0.99628	2>1	0.00060607	0.681458
LMRG_02249	38206	36455	39778	45608	56601	54456	47850	68112	0.224251	2>1	0.318062	0.704994	27622	35579	35338	31226	40896	40869	37583	37652	0.145868	2>1	0.393314	0.826529	H7858_peg_682	37298	30290	34950	41561	43476	56974	42689	30429	0.0101276	2>1	0.842465	0.830216	26671	28461	23289	28881	35142	37912	37793	43959	0.872514	2>1	0.0213047	0.693139
LMRG_02248	80056	46896	48385	50685	67939	57795	58378	49197	0.0137646	2>1	0.787315	0.968767	345258	284216	337478	300079	254419	310252	277211	321061	0.0205557	1>2	0.639642	1.0895	H7858_peg_681	75223	70090	46911	62965	77003	83628	60746	66933	0.00556437	2>1	0.897423	0.88512	352912	325469	257398	302361	298381	272316	269498	314097	0.0336942	1>2	0.440492	1.07264
LMRG_02247	35482	37295	32313	39103	47261	35533	32994	65549	0.0685256	2>1	0.573893	0.795166	76098	130617	135598	112593	79913	90931	80950	128688	0.0220391	1>2	0.630226	1.1956	H7858_peg_680	24429	30274	30463	42862	29891	26262	25277	47358	0.00289611	2>1	0.933695	0.994099	42574	76627	73580	87465	45543	48808	69329	87233	0.0228225	1>2	0.491328	1.11691
LMRG_02246	80832	72882	59902	54803	48059	48311	55263	32948	0.132283	1>2	0.444002	1.45421	111117	120180	82228	112705	74301	77579	65943	68136	0.795904	1>2	0.0552379	1.49053	H7858_peg_679	52564	57869	47648	81716	49332	39355	66091	42334	0.00646987	1>2	0.885342	1.21655	253791	153388	204978	169865	85182	79707	85068	57683	0.998037	1>2	0.000321759	2.542
LMRG_02245	95559	42681	64575	46320	30627	36398	36616	22023	0.389033	1>2	0.189195	1.98255	117315	122130	57343	91834	69196	91328	82649	40291	0.0254816	1>2	0.612543	1.37097	H7858_peg_678	43669	44690	51841	69642	38402	25620	51142	42538	0.0130973	1>2	0.807652	1.33062	190051	112794	153726	127521	61466	59810	67382	52403	0.999226	1>2	0.000115429	2.423
LMRG_02244	81027	70762	67182	70230	42700	50581	48850	44360	0.819226	1>2	0.0324545	1.55075	96967	101570	61494	106389	29865	36356	31266	25909	0.998518	1>2	0.000324702	2.96946	H7858_peg_677	71914	82980	92751	100064	57472	39415	66625	54669	0.282953	1>2	0.150139	1.59367	311719	158072	245703	194775	35567	37808	33921	32526	1	1>2	3.27632e-08	6.5102
LMRG_02243	134750	132746	122517	134413	95709	107743	125376	94199	0.107851	1>2	0.4904	1.2397	155805	161022	136675	180774	76418	83133	76014	64513	0.998768	1>2	0.000261206	2.1137	H7858_peg_676	137632	125426	141530	111092	103554	125049	109862	86688	0.0189686	1>2	0.753096	1.21293	271350	222747	223892	176868	79763	64176	60999	63812	0.999992	1>2	1.12419e-06	3.3297
LMRG_02242	6616	9795	7440	6575	7358	7603	6582	7476	0.0032602	1>2	0.86237	1.04849	4004	6612	10036	7801	6124	5642	9474	10424	0.0115235	2>1	0.690669	0.898591	H7858_peg_675	23045	19090	18787	12973	18499	21046	15868	16877	0.00267633	1>2	0.936229	1.0222	13713	23509	13338	17174	17646	15994	19811	16617	0.0454464	2>1	0.40575	0.96669
LMRG_02241	115563	158046	130571	150882	176434	161355	167052	211272	0.0771604	2>1	0.555489	0.775104	262615	320301	315498	280041	199496	256664	252479	246677	0.195939	1>2	0.339284	1.23358	H7858_peg_2502	132943	119577	140077	127701	131683	168877	141585	144174	0.00639814	2>1	0.886242	0.887397	95420	161475	128333	112433	128456	127642	122429	124044	0.124089	2>1	0.279658	0.99023
LMRG_02240	171329	228201	165337	211272	192473	230366	232205	218359	0.0173436	2>1	0.762739	0.888638	249743	284104	302369	269507	215935	235620	239419	274416	0.0601099	1>2	0.514433	1.14536	H7858_peg_2501	166518	146553	143439	126525	155256	180880	168271	129964	0.00370177	2>1	0.92235	0.919076	116115	157913	130970	119997	153502	126720	144100	154833	0.0496934	2>1	0.392628	0.906484
LMRG_02239	399389	309940	345787	355361	335916	395852	442105	457554	0.0141788	2>1	0.783752	0.864566	1144223	1045310	916446	1155530	841118	971046	845739	926464	0.0858449	1>2	0.46636	1.18892	H7858_peg_2500	91259	134367	92155	148332	137952	196184	123509	224440	0.0277681	2>1	0.674289	0.683365	279950	610291	398231	506431	376890	265904	304333	449593	0.0451125	1>2	0.407203	1.28508
LMRG_02238	1365308	2205517	1230274	1688570	2277153	2236600	2880255	3258696	0.0927238	2>1	0.525014	0.609204	1067364	709670	602497	612034	1358675	1348158	1402825	1751038	0.840392	2>1	0.0425343	0.510445	H7858_peg_2499	842814	792051	779547	688897	913581	762263	826877	964608	0.00254547	2>1	0.937534	0.895014	495779	537959	380767	494170	981769	1253006	1156468	1112332	0.999932	2>1	1.13068e-05	0.423813
LMRG_02237	116730	86404	115332	86584	59454	75864	78094	61886	0.323372	1>2	0.232938	1.47131	59073	54087	71049	43516	57050	47379	52942	49736	0.0307751	1>2	0.58987	1.09955	H7858_peg_2498	85811	59371	65350	75535	84927	45742	84714	91424	0.0047661	2>1	0.908332	0.9324	46736	38291	45033	55397	49482	40089	45903	46134	0.024422	1>2	0.483755	1.02119
LMRG_02235	137966	171604	152230	167086	64515	110001	93217	82638	0.892604	1>2	0.0165324	1.79491	47735	44809	56370	65461	20163	29999	28346	42386	0.651425	1>2	0.104809	1.77325	H7858_peg_2497	317234	259812	350594	245033	293723	309352	292852	222926	0.00279713	1>2	0.934869	1.0481	33225	39052	46035	49291	53005	54427	53463	71944	0.480803	2>1	0.105402	0.719824
LMRG_02234	70901	105311	63782	105488	36583	59723	46104	65731	0.232942	1>2	0.311719	1.65985	24984	21552	25133	28088	9890	12211	11819	19151	0.850004	1>2	0.0403341	1.87969	H7858_peg_2496	227846	189502	225127	135628	210235	317176	184593	161567	0.00315231	2>1	0.929992	0.890715	25584	31742	27856	22913	36694	30476	40997	38953	0.457399	2>1	0.111799	0.73474
LMRG_02233	46386	58479	42159	56517	21584	29019	24782	39810	0.512963	1>2	0.125658	1.76693	13397	11023	14543	16858	4418	7169	5582	8548	0.904585	1>2	0.0241141	2.17059	H7858_peg_2495	107330	90347	106188	71518	95308	121011	101123	87289	0.0037584	2>1	0.921633	0.927488	12735	13575	13041	11843	17274	15396	16443	21838	0.652097	2>1	0.0638055	0.72154
LMRG_02232	169058	100740	200932	97670	76238	83850	69529	54830	0.7106	1>2	0.0608527	1.99826	24376	23300	31640	32359	45283	40122	34087	37958	0.353592	2>1	0.229621	0.709273
LMRG_02230	25309	74983	35755	59194	24564	41072	34852	75128	0.00682328	1>2	0.843234	1.11175	30644	36119	39939	26226	53311	83817	62230	47124	0.769786	2>1	0.0609387	0.539301	H7858_peg_2494	35028	46154	34310	29103	27502	39500	23827	31977	0.00577948	1>2	0.894373	1.17743	36305	35265	24689	21613	83698	78692	60459	30147	0.675544	2>1	0.0588168	0.465905
LMRG_02229	191226	777656	246878	715640	456441	387437	402922	948790	0.00235503	2>1	0.865265	0.879672	408279	373461	440293	316943	675855	686613	698214	465298	0.839285	2>1	0.0428157	0.609259	H7858_peg_2493	310242	415399	376769	323417	279689	454053	232042	432641	0.00510354	1>2	0.9044	1.01959	420732	315115	291825	263596	802773	821600	817104	393363	0.905656	2>1	0.0146799	0.455499
LMRG_02228	76905	105747	83527	97380	74147	47122	58447	103347	0.0505668	1>2	0.630066	1.28437	73136	73991	77773	43223	122994	145701	164594	73189	0.370821	2>1	0.21725	0.529387	H7858_peg_2492	31004	27980	30117	37242	41081	23138	30541	47247	0.00709264	2>1	0.878422	0.889696	8565	6534	8810	6948	74476	70135	59017	34714	0.999999	2>1	4.13306e-08	0.129465
LMRG_02227	3030	6806	8703	6525	5758	5995	7026	5059	0.0169282	1>2	0.765379	1.05143	4916	11423	7634	14954	6729	5141	8111	28732	0.016641	2>1	0.66018	0.799109	H7858_peg_2491	11965	16139	27322	10432	9552	25896	13366	8307	0.00210481	1>2	0.94083	1.15296	10910	10041	12335	6145	4013	6249	4640	3667	0.90366	1>2	0.0153336	2.12349
LMRG_02226	9857	11905	14369	12114	10636	12231	12594	7264	0.00780203	1>2	0.837021	1.1292	16097	22427	19544	34582	16320	17004	20548	56404	0.0284828	2>1	0.59852	0.840165	H7858_peg_2490	28518	38024	40382	24266	23983	44051	25037	18737	0.00480348	1>2	0.907593	1.17335	18998	23265	28447	18632	9764	13565	12392	15584	0.841434	1>2	0.0268052	1.74139
LMRG_02225	13252	11532	16119	15363	21027	18299	17728	13881	0.0215963	2>1	0.740825	0.793205	15392	20215	21480	24340	20587	23823	23155	31523	0.0323067	2>1	0.585113	0.821764	H7858_peg_2489	15055	18415	23533	16420	14632	18980	17652	13139	0.00368141	1>2	0.922685	1.14006	13945	14040	17649	14003	13930	15113	14695	12122	0.01934	1>2	0.506384	1.06762
LMRG_02224	56112	80708	71213	77462	88785	88358	88621	81659	0.0649397	2>1	0.583409	0.82175	95990	121638	124902	128344	101721	90072	109554	175930	0.0282807	2>1	0.600395	0.986584	H7858_peg_2488	102087	111163	137343	113076	103590	151741	119251	92674	0.00367661	2>1	0.922796	0.992323	109619	117502	116501	102876	99291	105758	98277	97385	0.0572553	1>2	0.376363	1.11426
LMRG_02223	26752	34390	35216	28398	31489	39159	37771	39118	0.0150949	2>1	0.778975	0.845591	40091	49252	64534	48346	44208	37207	56641	59408	0.0151583	1>2	0.668853	1.0241	H7858_peg_2487	48202	60108	62742	61005	56077	78809	57178	49786	0.00358747	2>1	0.92396	0.959508	40335	64674	55015	46289	48753	50700	47231	48024	0.0555587	1>2	0.380041	1.0596
LMRG_02222	88390	119377	99927	123988	155423	160172	174343	226056	0.686128	2>1	0.0712411	0.602913	101649	92274	117823	111787	105595	99684	113900	153693	0.0304546	2>1	0.591433	0.895661	H7858_peg_2486	147929	142329	146216	124334	148634	219528	143464	95225	0.0223994	2>1	0.7172	0.924128	61559	84691	76494	65339	107401	101937	109680	102679	0.962975	2>1	0.00552841	0.683152
LMRG_02221	143348	173539	128204	152695	102133	172719	204408	197978	0.0208824	2>1	0.743309	0.882682	256544	200647	244318	159031	171857	259956	242360	198139	0.0133217	2>1	0.680785	0.986505	H7858_peg_2485	139189	144565	112892	129790	132095	220136	135701	194991	0.0441724	2>1	0.559365	0.770857	74808	110068	81557	94121	211694	265866	262313	302924	0.999972	2>1	4.43984e-06	0.345757
LMRG_02220	63824	58054	65360	50909	32996	66116	75376	61019	0.0248295	1>2	0.725069	1.01121	103017	66013	82129	59097	74546	110821	102542	71925	0.021981	2>1	0.630708	0.86222	H7858_peg_2484	40696	40370	35770	30043	46293	50505	46388	56205	0.08185	2>1	0.400828	0.736638	19880	32750	21769	23967	63064	68031	74942	85091	0.99985	2>1	2.21993e-05	0.337879
LMRG_02219	78592	99429	80355	99350	104285	112763	103662	137514	0.0744957	2>1	0.559755	0.780679	115255	116538	138554	173788	87009	92570	82479	130028	0.125109	1>2	0.416386	1.3878	H7858_peg_2483	149799	156860	166068	167040	116495	152918	119772	137267	0.0285001	1>2	0.667879	1.21524	164574	227451	243310	234798	128082	114279	119470	172087	0.895531	1>2	0.0167917	1.62971
LMRG_02218	16487	21775	18190	36014	142	439	452	233	0.999586	1>2	0.000118199	73.0379	32946	34577	32101	72010	546	995	476	168	0.999921	1>2	9.05826e-06	78.551	H7858_peg_2482	43684	76181	81927	90375	708	1347	1513	692	1	1>2	8.2108e-08	68.5838	208721	123050	178030	159202	672	329	1729	969	1	1>2	3.24007e-14	180.861
LMRG_02217	33341	47802	48450	49350	30891	27682	33023	38063	0.123338	1>2	0.460352	1.3801	105879	152914	126570	212164	29757	27253	25473	43028	0.999283	1>2	0.000136987	4.76075	H7858_peg_2481	29606	45234	48062	56884	14011	18206	19445	12502	0.95491	1>2	0.00385373	2.80198	191595	154606	213628	158743	16203	19431	19045	22870	1	1>2	1.44414e-09	9.26604
LMRG_02216	36001	46115	47449	60112	52651	48863	51806	62217	0.0193701	2>1	0.752034	0.880021	103827	122941	90090	156432	43314	39657	42975	63048	0.980976	1>2	0.0043632	2.50426	H7858_peg_2480	27073	38212	41294	49427	22330	18575	24253	16352	0.473867	1>2	0.0435292	1.91395	130830	97142	159847	111704	21969	18920	17483	14798	0.999999	1>2	5.70698e-08	6.82688
LMRG_02215	15582	17787	27577	29243	17862	22301	21650	26768	0.00840884	1>2	0.831021	1.01815	40379	53796	49162	60770	19150	17788	13986	20849	0.99895	1>2	0.000224068	2.84379	H7858_peg_2479	13014	18457	17586	19457	10828	11524	9755	6419	0.274798	1>2	0.162254	1.77838	55034	47973	70109	46864	8682	9435	7267	8289	1	1>2	1.2619e-08	6.53283
LMRG_02214	56203	84973	81483	80320	83964	95974	72325	84413	0.0112642	2>1	0.805427	0.899913	30908	41198	43771	46840	30494	26144	22998	46452	0.0595229	1>2	0.516282	1.2905	H7858_peg_2478	234240	191330	187945	191530	244148	180511	216066	162581	0.00313422	1>2	0.930294	1.00216	89782	102017	110180	95284	59101	67707	65884	54735	0.992519	1>2	0.00128342	1.60558
LMRG_02213	61603	64954	63602	63259	3992675	79514	99615	3428281	0.999861	2>1	5.0053e-05	0.0333441	29266	34219	24054	20781	334150	54596	70434	143777	0.985177	2>1	0.00330649	0.179648	H7858_peg_2477	55820	55052	57952	45674	67710	60834	66856	79084	0.0421694	2>1	0.575567	0.781459	17091	14292	16495	15650	47859	51928	39838	37405	0.999967	2>1	5.64258e-06	0.358854
LMRG_02212	10672	15703	11317	11709	658849	15685	16843	595476	0.996656	2>1	0.000932148	0.038389	4818	5392	3687	3847	72172	10807	10257	34112	0.987569	2>1	0.00269666	0.139335	H7858_peg_2476	8393	10957	15993	8287	18539	11453	18702	13201	0.0145875	2>1	0.792242	0.704903	4603	3699	2888	3140	7610	8414	7979	4745	0.894478	2>1	0.0170921	0.498469
LMRG_02211	20312	14340	20958	11302	793910	17360	23155	613729	0.977825	2>1	0.00353026	0.046205	6332	7585	5767	4211	94928	13987	18644	31384	0.974359	2>1	0.00627236	0.150337	H7858_peg_2475	22498	19626	29934	26065	32852	18473	35616	40359	0.0117314	2>1	0.824308	0.770801	5174	7233	7483	8381	17907	20646	18142	18219	0.999927	2>1	1.2119e-05	0.377379
LMRG_02210	10030	23033	9884	15270	1056100	22005	22520	943968	0.974035	2>1	0.0044299	0.0284736	6625	5892	7855	5663	58534	8787	11909	15877	0.929226	2>1	0.0178895	0.273744	H7858_peg_2474	18215	27312	21631	18358	22367	36362	20541	25087	0.00618969	2>1	0.889628	0.819456	5974	5567	6391	3445	12200	14833	9749	10078	0.977017	2>1	0.00399782	0.456189
LMRG_02209	15656	22220	17446	16927	1521069	27737	23788	722450	0.998556	2>1	0.000385229	0.0314804	7801	9629	9480	5174	115629	10701	14994	20634	0.838356	2>1	0.0430979	0.198101	H7858_peg_2473	16683	15275	19337	11584	22065	24795	18189	16780	0.0133364	2>1	0.805003	0.76842	5807	4717	5008	2475	9872	9424	9127	7680	0.951382	2>1	0.00742584	0.498767
LMRG_02208	9544	9574	10735	11747	899926	10402	10878	289075	0.998601	2>1	0.000295237	0.0343722	6424	6077	7496	2859	86150	4915	9722	12598	0.511043	2>1	0.155482	0.201579	H7858_peg_2472	6727	7186	11619	7622	10262	11745	9703	11724	0.0146782	2>1	0.790277	0.763319	2982	3899	3123	2078	5814	6079	4308	6373	0.818849	2>1	0.0312626	0.535218
LMRG_02207	4256	3766	5892	4773	322377	6022	5824	109401	0.99101	2>1	0.00194971	0.0421235	2334	2892	2115	1989	27274	3847	3897	7893	0.9317	2>1	0.0173752	0.217427	H7858_peg_2471	2568	2357	5921	4550	5739	4689	4379	4565	0.0119548	2>1	0.820479	0.794755	1906	1839	1390	966	2061	2022	3057	2756	0.298072	2>1	0.174285	0.616512
LMRG_02206	3663	6347	7374	6243	406576	5210	5141	101542	0.972932	2>1	0.00476245	0.0455707	1309	2377	2306	1528	35122	2977	2978	9096	0.904468	2>1	0.0243224	0.149881	H7858_peg_2470	7593	7605	8751	5184	8431	7029	9622	6252	0.00280329	2>1	0.934816	0.929757	2160	1980	2097	1684	2981	3476	2604	1712	0.0931203	2>1	0.319594	0.735264
LMRG_02205	14687	22608	22034	25277	1012255	28422	30075	360261	0.984596	2>1	0.00281743	0.0591232	13744	16686	17020	13827	160926	16693	16491	44795	0.976117	2>1	0.00565649	0.256491	H7858_peg_2469	20431	20524	32416	29357	27334	43695	26613	27099	0.00563508	2>1	0.896694	0.82353	9986	12630	11344	12125	12925	11260	14225	14090	0.0435796	2>1	0.412949	0.87781
LMRG_02204	4884	9729	6784	7973	315669	10759	12677	119823	0.964162	2>1	0.00576963	0.063997	3981	6766	6498	4442	57576	3935	4223	17887	0.716824	2>1	0.0791143	0.259349	H7858_peg_2468	3281	6946	5287	6170	6056	10739	4566	5870	0.00577551	2>1	0.894513	0.796298	1942	3180	2825	5208	2482	3449	3660	3727	0.0414159	2>1	0.418363	0.987761
LMRG_02203	150423	125513	182005	106125	122793	138117	147882	156273	0.0123559	2>1	0.797338	0.998232	101761	110669	85905	83436	123316	134199	133940	87322	0.0783216	2>1	0.477992	0.797388	H7858_peg_2466	73924	77051	84357	74283	89434	91945	68682	104272	0.0094341	2>1	0.848818	0.873797	108145	127137	123564	153333	97730	97663	109987	148638	0.0408766	1>2	0.420457	1.1281
LMRG_02202	236181	263668	259550	231305	220008	285670	320989	375088	0.0542676	2>1	0.615089	0.824381	172605	184735	179391	148546	198793	242787	217323	193732	0.250254	2>1	0.294432	0.803717	H7858_peg_2465	209443	257937	233259	320887	241912	214717	228281	311495	0.00249761	1>2	0.937894	1.02521	319739	422393	425829	460549	305386	320929	357578	433378	0.0507832	1>2	0.390347	1.14905
LMRG_02201	3288989	6394287	3204834	4868025	3947459	4810658	6233377	4228205	0.00120545	2>1	0.868994	0.923851	3585247	3159449	3289387	3231756	3952261	3329375	4574113	4222093	0.0321868	2>1	0.585713	0.825101	H7858_peg_2464	6032343	5611046	4938698	3160688	5264186	6171459	4804316	5071441	0.000490618	2>1	0.947402	0.926395	2800149	2646361	2085534	1835682	5196569	4657460	4025885	3947240	0.971916	2>1	0.00446708	0.525475
LMRG_02200	4894500	9881854	4942759	7740037	5217850	8556427	10102354	6681673	0.000790237	2>1	0.869613	0.898582	6319060	5269913	5648422	4819865	7304744	5296381	8272755	7072100	0.00916633	2>1	0.702245	0.789282	H7858_peg_2463	9170960	9674608	8333839	5960153	8400817	13472867	6889419	9238373	0.000238198	2>1	0.94808	0.87206	4291091	4778553	3498163	3058021	7994219	8246005	6763609	6715903	0.974781	2>1	0.00423376	0.525773
LMRG_02199	25967963	39997570	23422509	31424310	21086494	41359582	41224155	29432590	5.8042e-05	2>1	0.870404	0.907662	23732168	24138457	20642248	19598923	24408464	24153916	31286524	26329385	0.00275284	2>1	0.721347	0.829848	H7858_peg_2462	39848192	39592355	33392977	32164151	34724827	62069840	29813080	45530498	3.48653e-05	2>1	0.948507	0.842333	17071540	20543697	14730403	13064176	33306664	31885223	26886455	27247805	0.999675	2>1	4.91085e-05	0.54816
LMRG_02198	13492088	20263218	11618109	16682004	11038642	20887817	21693400	19106776	0.00024121	2>1	0.870273	0.853269	12877688	12556063	15147813	11140612	14086927	13202073	17029598	13519845	0.00041223	2>1	0.726223	0.894253	H7858_peg_2461	20437537	23963708	18592786	18330336	19130675	37064205	15589355	27422282	7.92658e-05	2>1	0.948405	0.819748	9421710	11720085	10342349	9271979	18443871	18006305	15279114	18595833	0.990958	2>1	0.00146954	0.579539
LMRG_02196	2367	3970	2831	4777	59033	4756	3445	847125	0.99451	2>1	0.00129729	0.0152511	2249	1858	3615	1884	7091	2788	3498	7913	0.336056	2>1	0.23844	0.451198	H7858_peg_2458	2469	2143	2832	1267	3825	4142	3122	4556	0.053717	2>1	0.513573	0.556791	926	1015	881	881	1727	2957	1802	2132	0.905123	2>1	0.014959	0.429682
LMRG_02195	5759	5604	5451	2904	106594	7714	6570	1070707	0.99512	2>1	0.00112868	0.0165477	3045	2391	2306	1250	16035	3443	3969	10962	0.652368	2>1	0.10356	0.261327	H7858_peg_2457	3857	2387	3940	2174	4748	5049	5660	5675	0.0881257	2>1	0.386113	0.5848	1057	921	881	340	2674	2802	2225	1533	0.911699	2>1	0.0133028	0.346437
LMRG_02194	4056	5819	4744	5567	178396	11543	7194	1760308	0.999563	2>1	0.000125605	0.0103124	3035	3557	4735	3312	16171	4271	4390	26079	0.82859	2>1	0.0451006	0.287541	H7858_peg_2456	4318	5259	7336	4489	9822	19632	8486	6254	0.137602	2>1	0.270485	0.484274	2104	1694	1705	783	4544	4827	3589	3387	0.981005	2>1	0.0031639	0.384535
LMRG_02193	5655	4826	8369	4722	392722	12168	8876	1490661	0.998361	2>1	0.000474917	0.0123775	4871	8235	4193	4305	30308	6547	7327	46809	0.687955	2>1	0.0883169	0.23743	H7858_peg_2455	2696	4274	7536	5545	10451	9780	9854	8216	0.356519	2>1	0.095608	0.523511	2795	1763	2225	2218	3685	3758	3644	1068	0.0871657	2>1	0.325906	0.740518
LMRG_02192	4451	3480	5388	4154	311936	8619	5214	950873	0.998894	2>1	0.000260963	0.0136867	3644	5665	3136	3328	23578	3669	3952	40127	0.798098	2>1	0.0539457	0.22114	H7858_peg_2454	2856	2152	5373	1696	4761	5222	4517	4178	0.0437747	2>1	0.561941	0.64659	1023	937	1364	1689	2740	2063	2807	2521	0.868049	2>1	0.0223539	0.494818
LMRG_02191	4649	7168	5767	4968	572130	12564	7817	1338764	0.99931	2>1	0.000196682	0.0116773	4774	5178	4710	4637	45568	6146	5194	91430	0.993654	2>1	0.00122905	0.130102	H7858_peg_2453	2958	2880	4144	2155	4392	9189	6805	4784	0.141963	2>1	0.267003	0.482201	1445	703	1665	2032	1797	2260	3526	2920	0.313699	2>1	0.166582	0.556508
LMRG_02190	2051	3227	5308	1784	338900	6636	4191	759192	0.987415	2>1	0.00234605	0.011155	2482	2898	3436	3212	20811	3237	3206	56843	0.977464	2>1	0.00540002	0.143025	H7858_peg_2452	1454	2821	4457	1224	4860	8975	3857	4061	0.057144	2>1	0.502268	0.457684	1147	1555	1391	533	2146	3317	2072	2136	0.655454	2>1	0.0630725	0.478337
LMRG_02189	105907	111702	146088	111017	102539	108710	100971	127343	0.00953427	1>2	0.820139	1.07997	100032	95159	103198	99177	116222	126965	100318	119664	0.0747312	2>1	0.484837	0.858361
LMRG_02188	169881	187474	220902	189610	173182	211112	201118	224450	0.00762605	2>1	0.838537	0.948145	126214	147247	148071	124566	156322	161532	149768	156298	0.0702085	2>1	0.495508	0.875269	H7858_peg_2451	77821	76202	72040	75651	83892	57084	94697	82957	0.00820584	2>1	0.86358	0.94691	72842	67229	78228	88538	74224	73096	89542	79872	0.0184978	2>1	0.511165	0.968753
LMRG_02187	285445	319983	273463	297595	263536	314617	349122	242462	0.011003	1>2	0.808136	1.00577	137276	158108	160992	183436	201894	188623	219685	229006	0.459624	2>1	0.175102	0.7624	H7858_peg_2450	369118	380048	372105	411011	397659	384406	455078	417645	0.00271567	2>1	0.935875	0.925969	193704	228243	219031	197870	226316	253454	214768	247257	0.0688134	2>1	0.352077	0.890691
LMRG_02186	282647	240102	306803	241618	176244	207637	255065	207501	0.0623628	1>2	0.594516	1.26549	268629	269048	325409	234712	279113	270248	350173	228061	0.0171757	2>1	0.656866	0.973575	H7858_peg_2449	286695	297102	294638	336278	308912	325413	290351	278387	0.000896293	1>2	0.945889	1.00968	276283	326826	319729	302750	306785	337393	353414	396453	0.131857	2>1	0.27139	0.87916
LMRG_02185	86819	184841	79556	158712	126143	169631	162456	160071	0.0578671	2>1	0.606947	0.824725	103137	114100	138613	154078	108066	118148	117745	169973	0.0139748	2>1	0.677355	0.992209	H7858_peg_2448	287606	313008	247157	242163	272408	396380	252367	219358	0.00459993	2>1	0.910377	0.955652	203618	256624	205001	225509	245456	236609	255308	277049	0.105061	2>1	0.304894	0.878088
LMRG_02184	285134	295189	274472	312409	262886	306441	345421	300818	0.00647416	2>1	0.845606	0.960214	351466	390623	409139	342848	303576	312201	361664	307876	0.100167	1>2	0.448176	1.16242	H7858_peg_2447	325744	330148	293483	378200	358985	478166	329544	338947	0.00481353	2>1	0.90754	0.881734	346204	410042	381338	347163	373688	353733	344999	404596	0.0123862	1>2	0.532757	1.00523
LMRG_02183	5448284	6491802	4684384	6331521	5347419	7324014	7767489	6553953	0.00136143	2>1	0.868548	0.850446	3218339	3522872	3829773	3140359	4366503	4518173	5449186	4435183	0.402248	2>1	0.202315	0.73053	H7858_peg_2446	7741894	7356485	6382747	6597027	7148338	11618398	6441409	7293959	0.000889324	2>1	0.945907	0.863887	2748214	3489100	2937675	2595546	5526836	5749143	4806167	4432418	0.994048	2>1	0.000975966	0.573765
LMRG_02182	10070323	7711662	7812277	6206882	6729544	8998903	7779973	8731800	0.000600919	2>1	0.869966	0.986381	861925	917812	498729	721990	1930228	2222291	2446462	1764941	0.994952	2>1	0.0010565	0.358738	H7858_peg_2445	3502566	3458502	2992943	3071838	4431321	2858339	4773574	3942949	0.00413379	2>1	0.916344	0.813801	474976	375586	399886	467448	909736	1095048	945211	668892	0.997509	2>1	0.00041988	0.474703
LMRG_02181	558731	466153	395223	449668	398131	491277	522159	292786	0.00776291	1>2	0.83722	1.09706	267354	246498	204474	205600	364560	362335	406121	296689	0.870309	2>1	0.0349236	0.646235	H7858_peg_2444	543267	483043	483226	622396	601353	470809	660281	605774	0.00230504	2>1	0.93918	0.911777	156297	149285	179225	161488	338740	344751	288493	285788	0.999847	2>1	2.3235e-05	0.513841
LMRG_02180	385334	393137	314560	415802	356409	406194	497527	303708	0.00708281	2>1	0.841488	0.964827	262170	263543	274622	284505	345700	308792	367749	316666	0.476944	2>1	0.17122	0.810243	H7858_peg_2443	424369	428151	354136	314076	396661	487870	399909	352669	0.00228909	2>1	0.93934	0.928913	175184	161522	191250	187197	261303	288508	265622	277994	0.996967	2>1	0.000493753	0.654047
LMRG_02179	253762	326100	242516	366074	271581	413401	410767	301027	0.0124813	2>1	0.796202	0.850854	368716	350305	397382	393863	342139	267610	297852	349597	0.209969	1>2	0.326734	1.2013	H7858_peg_2442	366830	326549	279619	294749	358371	711882	332664	285989	0.0353158	2>1	0.621438	0.750632	189456	279911	214583	211012	264464	261684	236874	245468	0.144524	2>1	0.261008	0.887428
LMRG_02177	5314157	7192344	4529000	5853142	5555932	6685152	8491505	3066760	0.00187421	2>1	0.866741	0.961734	4433192	4290663	3346280	3770081	6075094	5162009	6272513	6474107	0.529729	2>1	0.148405	0.660457	H7858_peg_2441	4888083	4033318	3654511	2977258	4411079	5412630	4138721	4003574	0.00075454	2>1	0.946492	0.8657	1609348	1753120	1427921	1394187	3930092	3875747	3387023	3275932	0.999888	2>1	1.84795e-05	0.427442
LMRG_02176	6299491	8182629	5226731	6929710	5283386	7488385	9158784	2911549	0.00164737	1>2	0.867605	1.07232	5849490	4923298	4913776	4180362	7021745	5930879	7248299	7463307	0.076869	2>1	0.48039	0.718145	H7858_peg_2440	6182990	6062804	5087315	4813117	5566018	6743815	5671303	5377361	0.000100133	2>1	0.948371	0.948101	2383477	2295397	2176295	2275963	5470279	5763867	4802330	5403356	0.999998	2>1	1.25602e-07	0.425896
LMRG_02175	2859391	4289998	2078599	3985527	2693545	3665103	4444218	1661505	0.00157717	1>2	0.867831	1.0601	2697402	2414560	2663953	2338515	3316534	2876738	3648862	4456572	0.365555	2>1	0.220242	0.707367	H7858_peg_2439	2831439	2511974	2228923	2474210	2534099	3095132	2366706	2629143	0.000230702	2>1	0.948149	0.94555	1159691	965237	1059147	1153609	2363370	2836558	2457565	2555827	0.999986	2>1	2.14104e-06	0.424709
LMRG_02174	2721975	4403807	2646788	3826079	2790320	3840169	4748737	1481365	0.00235033	1>2	0.865405	1.05739	2554048	1963834	2072739	2150145	3929811	2822127	3909646	4425589	0.9326	2>1	0.0167039	0.579351	H7858_peg_2438	4259844	3288284	3025008	2344669	3434915	2837759	3286213	3286111	0.000661045	1>2	0.94687	1.00567	1520564	1209136	1165484	1264405	3010051	3776771	3103689	2977746	0.999981	2>1	2.5744e-06	0.400955
LMRG_02173	3362454	8189879	2575849	7296750	5278485	6919907	7600778	3713207	0.00121774	2>1	0.868905	0.911219	3869357	3743597	3771046	4325680	5851250	4261217	5603027	8948118	0.339831	2>1	0.236482	0.636958	H7858_peg_2437	4315923	4053650	3592485	2756298	4230214	5701481	4004841	3876271	0.00117741	2>1	0.945028	0.826279	1653772	1710313	1591382	1320236	4002195	4403830	3744686	3525979	0.999955	2>1	7.92507e-06	0.400321
LMRG_02172	3267253	4431419	2594014	3995965	2821587	4100187	5192191	2012273	0.00201368	1>2	0.866375	1.0115	3357635	2875445	2679405	2413516	4710730	3613290	4479082	5121701	0.634391	2>1	0.112346	0.631862
LMRG_02171	1801105	2704351	1793449	2454228	1722045	2578739	3259856	1220594	0.00217343	2>1	0.865914	0.9968	1920694	1446494	1914892	1448372	3244033	2189624	3016396	3173934	0.526071	2>1	0.149816	0.579014
LMRG_02170	3445844	5941243	2390160	4955728	4284254	5483746	6233682	2590044	0.0012467	2>1	0.868816	0.900023	3870821	3546461	3666044	3100756	4802961	3910472	4545385	6270185	0.15324	2>1	0.38572	0.726309	H7858_peg_2436	4706742	3807944	3415582	3684385	3999759	5875377	4532987	3536891	0.00076703	2>1	0.946438	0.870139	1569091	1656706	1513737	1168340	4487097	3899682	3294167	3344599	0.999741	2>1	3.93186e-05	0.393189
LMRG_02169	2996303	5045770	2093393	4315897	3654190	4473001	4794564	2284525	0.00149112	2>1	0.86828	0.950355	2803015	2605957	2674429	2398532	3752598	3298754	3761347	5490827	0.585352	2>1	0.128713	0.642924	H7858_peg_2435	4032714	3504759	3279929	3009001	3812327	4307539	3872160	3714169	0.00149945	2>1	0.943848	0.880315	1598227	1376042	1364479	1051391	3976988	3616787	2946244	2764318	0.999658	2>1	5.11214e-05	0.405141
LMRG_02168	1914751	1694196	1594997	1488505	958022	1647622	1748856	711810	0.0232543	1>2	0.732377	1.32097	1089578	988179	1316457	720407	1587455	1672983	1771323	1787460	0.89701	2>1	0.0272705	0.603386	H7858_peg_2434	1146769	1512864	1155130	1401617	1225149	1210916	1257769	1338388	0.00241992	1>2	0.938461	1.0366	496385	484946	475819	386288	1417445	1388785	1081257	1097443	0.999987	2>1	1.7762e-06	0.369802
LMRG_02167	1003688	1351836	824657	1202851	892977	1064462	1419089	641710	0.00417091	1>2	0.858657	1.09078	980471	724410	989010	628294	1352980	983278	1302968	1326516	0.243485	2>1	0.301755	0.669021	H7858_peg_2433	1086464	1073148	935019	874609	1019951	876968	1028890	924822	0.0005838	1>2	0.947119	1.0308	457791	275321	400280	279703	1015891	1068825	856966	790346	0.998471	2>1	0.000251409	0.37864
LMRG_02166	2227508	3144088	1511206	2643311	2171848	2503381	3075994	1502702	0.00149215	1>2	0.868235	1.02941	2001095	1718805	1844233	1389526	2612464	2142849	2512321	2878913	0.225316	2>1	0.314793	0.685323	H7858_peg_2432	2608175	2297728	2198926	1964814	2379794	2478195	2466290	2303148	0.000782659	2>1	0.946383	0.942063	955115	768674	835788	599344	2274569	2213814	1776303	1610163	0.99918	2>1	0.000121565	0.401141
LMRG_02165	3628125	3635082	3319923	3571405	2192949	3301301	3869882	1898506	0.00701904	1>2	0.842179	1.25677	2829721	2301054	2347282	1551822	4213005	3487020	4232875	3349679	0.80755	2>1	0.0500676	0.590861	H7858_peg_2431	3525108	3485111	3524010	3028662	3355378	2422190	3207523	3204486	0.00117458	1>2	0.945047	1.11266	1545885	1099644	1170711	1041452	2993980	3392470	2521153	2513506	0.999781	2>1	3.40926e-05	0.425326
LMRG_02164	4306425	4666382	3109200	4316133	3518543	4702347	5323292	2436376	0.00149772	1>2	0.868191	1.02613	2735288	2643122	1977007	2236511	3788065	3981899	4017995	4195028	0.975081	2>1	0.00600804	0.600134	H7858_peg_2430	3377116	3442487	3202293	3597634	3517600	4536607	4027075	3653323	0.00267792	2>1	0.936154	0.865578	1506024	1301448	1458379	970077	4019457	3664039	2838028	2732313	0.999605	2>1	6.37695e-05	0.39505
LMRG_02163	1811690	1276550	1346589	1338314	813305	1091478	1491109	683921	0.0375596	1>2	0.668867	1.41505	1358247	1047556	1323147	634950	1595751	1579689	1899505	1149755	0.0309059	2>1	0.589477	0.701062	H7858_peg_2429	1090631	1251271	1267864	1319652	1149101	1068236	1126973	1447589	0.000737113	1>2	0.946582	1.0287	563693	428121	532848	418966	1190663	1440935	1123963	1138110	0.999957	2>1	7.55888e-06	0.397172
LMRG_02162	3550683	3837000	2400747	3599039	2765584	3439454	3932256	2052733	0.00175702	1>2	0.867015	1.09823	2553805	2397575	2481578	1825835	3373703	3394152	3629812	3621952	0.92301	2>1	0.0203089	0.660417	H7858_peg_2428	2558213	2487962	2301713	2309528	2342970	2563378	2504377	2353849	6.94406e-05	2>1	0.948439	0.989026	1193286	892741	1006646	714790	2603692	2566758	1942614	1903832	0.994481	2>1	0.000908938	0.422259
LMRG_02161	4299514	5254233	3691323	4466334	3321956	4890046	5323410	2539001	0.00171643	1>2	0.867288	1.10184	3749411	2896585	3313188	2400414	5266307	4389157	4712659	4641892	0.506552	2>1	0.157385	0.650162	H7858_peg_2427	3462760	3575157	3179422	3066777	3205082	3767418	3679648	3474367	0.000349294	2>1	0.947786	0.940368	1760742	1361604	1463398	1141470	3803390	3614181	2912325	2744433	0.99846	2>1	0.000254712	0.43805
LMRG_02160	6068562	5982027	4611888	4966232	4071288	6185502	6489818	2704817	0.00283438	1>2	0.863665	1.11193	4619748	4153064	3614663	2799717	5989980	5494338	5324355	5048368	0.214251	2>1	0.322789	0.694842	H7858_peg_2426	4444125	4820826	3824497	5952704	4082996	5877745	4906610	4695475	0.000284616	2>1	0.947907	0.973385	2132609	2092298	1865474	1303519	4944634	4427834	3482014	3358611	0.972663	2>1	0.00436481	0.456045
LMRG_02159	4744050	7160811	3777384	5907265	4532078	6851501	6129168	3157645	0.00110419	1>2	0.869127	1.04447	4046971	3454721	4049470	3271110	5733551	4992249	4991699	6232404	0.56884	2>1	0.135009	0.675277	H7858_peg_2425	5477344	5030590	4124395	3853269	4527041	6906808	5100097	4066443	0.000383397	2>1	0.947647	0.897342	2590169	1982324	1899182	1477859	5360005	4830097	4127312	3738025	0.989757	2>1	0.00170335	0.440285
LMRG_02158	3250725	1962852	2877304	2008442	1686471	1796400	2330893	1012712	0.0133734	1>2	0.789553	1.47943	2282391	1848180	1474223	1293835	3257734	2648241	3125888	2156072	0.113374	2>1	0.431423	0.616613	H7858_peg_2424	1704158	1663858	1589039	2043224	1792043	1863140	1969812	2099864	0.000789162	2>1	0.946329	0.906202	999851	784721	1034906	756878	2066094	2150630	1712736	1999296	0.999436	2>1	8.40498e-05	0.451061
LMRG_02157	3910847	5142177	2916702	4533446	3704299	4764369	5079738	2354777	0.00138238	1>2	0.868459	1.03773	3399995	3138952	3226842	2788233	4794743	3983197	4124418	4707480	0.64392	2>1	0.107722	0.712898	H7858_peg_2423	4530564	4034521	3464451	4064870	4173462	5089478	4872074	3932465	0.000535097	2>1	0.947261	0.890794	2605631	2221029	2318674	1725467	5238934	4757044	4031203	3731120	0.988172	2>1	0.00206619	0.49953
LMRG_02156	9438634	17909584	7920534	15521841	10203105	16051062	16523475	11188557	0.000237449	2>1	0.870316	0.941156	9505728	9151976	9003788	9663726	14113817	10971261	11589584	14646948	0.190219	2>1	0.347719	0.727281	H7858_peg_2422	14861407	18242367	13326648	10343259	13114924	27098498	12227977	14321393	0.000166731	2>1	0.948252	0.850379	8435658	8751643	7059717	5778589	14557434	14590126	12170248	11523259	0.56874	2>1	0.0818967	0.568225
LMRG_02155	2802106	3656117	2175669	3367752	2246828	4179580	3811869	2046056	0.00151327	2>1	0.868056	0.976988	2015836	2137455	2056675	1743931	3055959	2803455	2938183	3397965	0.926762	2>1	0.0189248	0.652196	H7858_peg_2421	3274355	3603955	2891009	2583768	3036638	5409153	3037377	3222487	0.00128432	2>1	0.944665	0.840023	1515042	1517419	1417685	1031699	3309248	2998675	2153963	2526397	0.991022	2>1	0.00145578	0.498881
LMRG_02153	2433029	2197680	2579515	1919613	1515489	1926580	2960533	1201575	0.0051366	1>2	0.853901	1.20063	2498700	1601408	1529714	1440547	3555630	2590580	3536001	2153598	0.0726413	2>1	0.490078	0.597371
LMRG_02152	2387559	3880153	2137734	3209212	2123288	3153775	4046817	2224260	0.00131826	1>2	0.868638	1.00576	2948297	2284384	2253392	2305608	4199307	3097011	3963567	3569036	0.688201	2>1	0.0874975	0.66031
LMRG_02151	3017882	3608195	2120178	3379689	2273084	3153290	4140408	2301017	0.00133932	1>2	0.868593	1.02175	3012615	2832812	2908919	2405575	3441096	3232951	4363274	3493137	0.0932901	2>1	0.458487	0.768036
LMRG_02150	9022385	10588061	6460178	8886259	6462430	11295113	12344577	5437962	0.000752576	2>1	0.869701	0.98359	7433134	7656179	7258306	6250400	9383640	8788849	9478279	9185453	0.188487	2>1	0.349383	0.776356
LMRG_02149	2322368	2020064	1397815	1966404	1411509	2117866	2232532	1272097	0.00232817	1>2	0.86559	1.09563	1408110	1676894	1136433	1300877	1876959	2051491	2415016	1898311	0.31106	2>1	0.253069	0.670039
LMRG_02148	57004	57932	49709	61140	41743	55862	68610	26851	0.0723561	1>2	0.565331	1.16947	179436	171916	182498	177418	204427	152494	184776	150306	0.0220804	1>2	0.629743	1.02784	H7858_peg_2910	50679	57799	48783	62226	62261	42697	81838	54393	0.00750087	2>1	0.87389	0.910021	135458	152727	145172	134234	146519	137537	139940	129849	0.0119542	1>2	0.534159	1.02482
LMRG_02147	15225	25200	31661	24642	4928	4666	5162	4052	0.998575	1>2	0.000332595	5.14292	53557	52602	57464	125944	4583	4158	4567	4992	0.999998	1>2	4.60908e-07	15.8233	H7858_peg_2909	52282	97764	97024	128393	17473	14058	20039	12211	0.999364	1>2	7.93676e-05	5.88675	490230	269398	375699	301337	7353	9000	10928	12044	1	1>2	2.43253e-10	36.5331
LMRG_02146	5331	11566	9126	13927	415	426	417	187	0.998567	1>2	0.000350628	27.6471	15004	20155	21507	51439	690	208	226	318	0.999502	1>2	9.09136e-05	74.9688	H7858_peg_2908	23946	34943	40579	45787	645	874	878	778	1	1>2	2.71048e-08	45.7496	263102	134448	152119	124871	1097	776	1607	870	1	1>2	6.66134e-14	155.067
LMRG_02145	215482	262067	249073	259364	232059	274655	312572	283414	0.0118162	2>1	0.80097	0.894156	295753	354400	288132	319525	227632	311291	306220	257164	0.0458288	1>2	0.545936	1.14107	H7858_peg_2907	185085	204769	204389	167391	201897	307558	183839	196369	0.0131701	2>1	0.807176	0.856093	185255	301188	268519	199525	247924	229467	211940	216501	0.0689858	1>2	0.351795	1.05371
LMRG_02144	199675	239390	209066	235509	214390	287551	296399	243417	0.0291684	2>1	0.703408	0.848221	312549	355042	341741	276093	211754	298777	259581	268883	0.139136	1>2	0.40041	1.23718	H7858_peg_2906	241267	298386	257362	260767	247915	415804	257775	269629	0.0110045	2>1	0.831487	0.888054	218348	369680	314087	236507	325305	280609	244709	282145	0.0428027	1>2	0.414843	1.00517
LMRG_02143	157553	225065	173880	245443	201932	258543	248091	239918	0.0293969	2>1	0.701873	0.845498	274373	296096	299049	280886	205818	223085	235598	262619	0.453925	1>2	0.180005	1.24084	H7858_peg_2905	248186	280401	251750	205104	247398	424163	247738	239661	0.00946768	2>1	0.848381	0.85028	239680	326382	293089	227341	319861	299863	284752	306313	0.101564	2>1	0.309227	0.897342
LMRG_02142	245998	246456	255579	259586	197681	276805	273874	208257	0.0129267	1>2	0.792823	1.05331	348275	364295	402922	325255	265253	344269	317492	287920	0.0994611	1>2	0.450458	1.18586	H7858_peg_2904	180922	201645	195003	197674	192573	230978	202689	213770	0.00233838	2>1	0.938788	0.922899	187785	244411	257923	220400	276325	241173	238313	261988	0.0766934	2>1	0.338322	0.894596
LMRG_02141	3368308	5390698	3482972	4730890	3398139	3927874	5246211	2694700	0.00143285	1>2	0.868414	1.11174	4007537	3030721	3383570	3723447	5770178	3872899	5606225	5097864	0.203399	2>1	0.331527	0.695196	H7858_peg_2903	5390697	4230238	3560114	2820736	4494984	5502291	3736369	4646860	0.000636905	2>1	0.946959	0.870585	2482491	2503298	2097306	2400240	4377620	4527307	4313678	5083005	0.99953	2>1	7.4406e-05	0.518169
LMRG_02140	775013	1108544	735739	944584	630310	954139	1002541	590510	0.00504876	1>2	0.854331	1.1216	758985	696830	990820	751399	951309	862066	1099953	1070956	0.0812063	2>1	0.474363	0.802662	H7858_peg_2902	880107	799829	639782	495345	710573	1157671	615892	824176	0.00176541	2>1	0.942807	0.850906	411068	472458	364750	432180	773223	835275	789223	923685	0.999737	2>1	4.01214e-05	0.505947
LMRG_02139	22612	11819	24315	8057	7261	8288	6710	4521	0.38267	1>2	0.191782	2.49451	18063	16944	22553	16982	20925	24923	20494	16905	0.0147803	2>1	0.670923	0.895432
LMRG_02138	829615	658843	942519	547690	709286	643565	660932	467082	0.0125984	1>2	0.795263	1.20066	131976	137595	86753	120103	331271	311728	250184	163229	0.926614	2>1	0.0192684	0.450986
LMRG_02137	158857	160177	134350	163972	192665	157043	193162	133014	0.0141316	2>1	0.783985	0.913405	38284	42726	30059	43382	76324	73139	63779	47384	0.706729	2>1	0.082252	0.592615
LMRG_02136	88975	62898	76631	60217	74379	64655	73989	46592	0.0132726	1>2	0.790105	1.11211	15983	19002	15125	15749	32082	28367	28947	18381	0.624492	2>1	0.114476	0.611067
LMRG_02135	150095	120187	133397	102467	125796	104773	124799	85854	0.0142462	1>2	0.783048	1.14715	33701	38841	26474	30289	65815	59088	56535	29174	0.359141	2>1	0.224211	0.613949
LMRG_02134	48668	60341	47083	50330	42716	49358	49960	47752	0.00999252	1>2	0.81684	1.08766	11607	14335	10889	13002	20017	18000	21142	13064	0.318183	2>1	0.247245	0.689988	H7858_peg_2888	31757	28254	28777	21752	28413	23054	25987	21850	0.0033989	1>2	0.926589	1.11315	30571	31212	19197	25862	19751	22450	25062	18701	0.113674	1>2	0.293562	1.24287
LMRG_02133	10300	13262	10903	12469	11267	13104	11980	10271	0.00255356	1>2	0.864422	1.00669	11717	10577	11944	8978	8066	10473	8761	13638	0.0131787	1>2	0.681631	1.05565	H7858_peg_2887	30858	28743	28758	24803	31275	30059	36454	22374	0.00369884	2>1	0.922425	0.941745	33255	34399	32162	35408	37192	32526	37134	31381	0.0142604	2>1	0.528352	0.978232
LMRG_02132	29326	29274	29253	31118	22212	30916	28238	22825	0.0131293	1>2	0.791418	1.14185	19799	21886	22600	21459	20028	22580	20744	25134	0.00521946	2>1	0.714653	0.969012	H7858_peg_2886	42179	60487	48731	47031	53000	51782	59578	39857	0.00315806	2>1	0.929931	0.971653	49223	63143	58304	68986	59121	54834	61008	65614	0.0280416	2>1	0.463749	0.996172
LMRG_02131	251076	289967	296799	242584	264154	274458	324254	188941	0.0105712	1>2	0.811839	1.02721	144209	115298	116789	87094	187342	216453	187018	225754	0.964128	2>1	0.00883834	0.567486	H7858_peg_2885	263753	247025	268441	250570	296435	210901	326658	258404	0.00868653	2>1	0.85704	0.942687	86399	85693	99716	86242	256337	273621	274879	229178	1	2>1	3.69427e-08	0.346272
LMRG_02130	86279	76936	68911	67145	118594	73004	70972	124253	0.0720822	2>1	0.565789	0.773664	53071	57592	46739	43715	58367	57962	40980	53760	0.0136778	2>1	0.679079	0.95285	H7858_peg_2884	51900	59837	42561	57006	65817	70169	77129	82464	0.124626	2>1	0.287488	0.714882	46280	45038	34633	36467	49620	46990	40921	37528	0.0266879	2>1	0.471691	0.92779
LMRG_02129	91545	85568	97429	76142	77527	89189	72562	78105	0.00799334	1>2	0.834727	1.10492	70109	73831	95756	66400	105191	113042	88126	98816	0.247976	2>1	0.296273	0.755466	H7858_peg_890	123992	108696	92826	105396	118167	199509	121918	123829	0.0296762	2>1	0.661966	0.764807	93385	97474	84747	103778	132109	128283	125718	147571	0.936792	2>1	0.00977019	0.710882
LMRG_02128	59467	54657	62313	57023	34816	48575	39981	29561	0.526369	1>2	0.119157	1.52655	107041	113271	129910	130442	91609	79451	113405	92191	0.203614	1>2	0.331093	1.27614	H7858_peg_889	147835	133402	173720	177071	134554	91154	117828	133602	0.0378795	1>2	0.597165	1.32462	528969	271077	480237	476512	170258	211217	238754	257650	0.942426	1>2	0.00866621	2.00118
LMRG_02127	889670	1004342	731680	915450	601304	1013755	884755	536372	0.0103744	1>2	0.813681	1.16631	1529102	1699205	1788149	2090460	1140573	1208111	1299021	1569194	0.202568	1>2	0.331962	1.36229	H7858_peg_888	879216	1138788	917374	974606	777358	1046375	784732	663923	0.00378132	1>2	0.921366	1.19484	2561417	2187337	2216549	1938900	1171395	1172465	1212301	1311618	0.999605	1>2	6.26725e-05	1.82921
LMRG_02126	209687	218080	217632	195938	113213	185621	178360	109726	0.479662	1>2	0.137779	1.43348	367997	376056	422457	415131	263159	273629	309767	299272	0.893391	1>2	0.0281204	1.38035	H7858_peg_887	251449	298410	257338	312113	236409	195751	237145	293861	0.00761017	1>2	0.87237	1.16212	550029	553146	627341	625966	335912	342984	355933	423276	0.994015	1>2	0.00100538	1.61613
LMRG_02125	111754	98067	144414	88442	119220	114398	122913	67033	0.00973726	1>2	0.818504	1.04512	102058	86450	102445	91409	166391	126377	113783	91708	0.200143	2>1	0.334561	0.767396	H7858_peg_886	89722	92206	86832	87426	92711	96318	95090	86348	0.000580833	2>1	0.947137	0.961451	86272	70890	74109	86625	96663	96500	105657	83528	0.172376	2>1	0.241867	0.831431
LMRG_02124	114379	81309	114983	86578	114814	86030	99980	62040	0.012467	1>2	0.796409	1.09476	73195	84907	112921	83112	109420	108994	101242	91812	0.0606364	2>1	0.512836	0.860662	H7858_peg_885	65164	61530	61629	66745	67365	84412	78841	54250	0.0141016	2>1	0.797915	0.89539	64552	58462	63978	61062	76547	73929	87187	65998	0.308997	2>1	0.168332	0.816878
LMRG_02123	270610	144621	206268	141575	171934	163258	217904	108304	0.00971981	1>2	0.818669	1.15373	214811	222690	163592	215101	261713	275572	264870	191410	0.0701227	2>1	0.496073	0.82148	H7858_peg_884	82378	73084	73390	87702	85839	101955	82892	87895	0.00567444	2>1	0.896292	0.882796	97812	91886	94488	90278	89533	99864	97057	94926	0.00634536	2>1	0.543046	0.981866
LMRG_02122	295486	278852	238832	269543	268951	297195	302141	218172	0.00674166	2>1	0.843604	0.996552	308830	297067	269358	335850	303390	298767	306915	319579	0.00594084	2>1	0.712764	0.985719	H7858_peg_883	272179	218664	217446	265735	278792	211919	283909	265166	0.00255987	2>1	0.937389	0.936754	292288	231236	269004	245446	273592	259372	242962	245281	0.0244287	1>2	0.48338	1.01642
LMRG_02121	351505	275584	327376	280415	330939	330152	356679	190310	0.0138125	1>2	0.787088	1.02218	317573	314151	268400	366144	394451	370748	356579	369508	0.134675	2>1	0.406291	0.849111	H7858_peg_882	199495	153756	174506	192701	204465	211127	233261	160266	0.00502525	2>1	0.905079	0.890423	231039	207359	227059	196978	237057	237555	216133	214468	0.0140235	2>1	0.528828	0.952743
LMRG_02120	58458	82429	54259	89865	81333	83245	83765	69054	0.0198069	2>1	0.749088	0.897964	54822	46328	65561	83418	83185	69036	78177	100373	0.112184	2>1	0.43313	0.7562	H7858_peg_881	60405	74091	57346	51770	60901	81916	63311	42214	0.00392936	2>1	0.91944	0.980954	56589	49551	45835	38649	66852	73270	62008	52063	0.354864	2>1	0.148897	0.749918
LMRG_02119	155853	131819	133836	130071	126570	145609	140032	114882	0.00507952	1>2	0.85417	1.04645	118082	119749	133111	110776	165976	154176	167903	138987	0.527884	2>1	0.148876	0.768239	H7858_peg_880	94613	81291	73709	67603	86237	76423	92952	83946	0.00332008	2>1	0.927706	0.934203	82807	56853	70513	54860	91486	100126	91483	77911	0.56694	2>1	0.0833156	0.734151
LMRG_02118	30158	31184	30557	29348	32575	30891	32178	40000	0.00786333	2>1	0.83642	0.893862	28921	32768	27753	33864	34256	41096	40980	30487	0.0517021	2>1	0.532878	0.83985	H7858_peg_879	29895	33030	36000	35435	32183	21228	32009	36120	0.00625355	1>2	0.88847	1.10548	41814	25221	33133	26724	28455	31213	25325	25221	0.0463455	1>2	0.403558	1.15132
LMRG_02117	131340	81605	157458	108414	116021	130186	102466	126950	0.0192677	1>2	0.75295	1.00672	178238	184350	313093	194238	161571	207260	218012	234455	0.0220505	1>2	0.630065	1.0592	H7858_peg_878	79342	76626	67596	103573	89604	90356	95094	109590	0.0109913	2>1	0.831849	0.850493	168438	157511	159743	205176	168104	147900	159356	180525	0.0409602	1>2	0.419993	1.05334
LMRG_02116	198533	143509	145511	166830	90202	205395	154021	47094	0.167424	1>2	0.389781	1.31743	872794	785771	956701	790981	396276	471354	401611	741637	0.822089	1>2	0.0469059	1.69391	H7858_peg_877	271821	283598	218666	263055	240758	372728	263237	191094	0.00621024	2>1	0.889245	0.971271	1214350	1475476	1040122	1149997	823310	807780	698303	928252	0.708149	1>2	0.0531621	1.498
LMRG_02115	136895	138962	91274	147583	79077	153758	119226	43791	0.0466328	1>2	0.641115	1.30027	728015	710912	750831	830179	341291	383551	347524	696271	0.887852	1>2	0.0294658	1.70749	H7858_peg_876	258541	300828	234769	244543	260664	494368	261236	239404	0.0198105	2>1	0.745348	0.827191	1248765	1625483	1066064	1035894	852992	824740	718690	892315	0.690333	1>2	0.0558106	1.51311
LMRG_02114	208167	173079	151706	203977	97702	190435	158045	39942	0.315983	1>2	0.240233	1.51593	1205815	1077651	1381286	1249207	507279	641510	599048	859278	0.949198	1>2	0.0129292	1.88483	H7858_peg_875	391813	402884	352562	383996	400877	398561	436935	425416	0.00278676	2>1	0.935052	0.92145	2338340	2461407	1919178	1993272	1455550	1473101	1276400	1372322	0.98084	1>2	0.00321327	1.56206
LMRG_02113	499805	723303	550545	743801	537128	805877	757430	677970	0.00574546	2>1	0.850598	0.906079	979039	929859	1312444	1144059	814882	745546	844249	1012658	0.0997669	1>2	0.44883	1.27743	H7858_peg_873	685339	652629	588957	484833	579585	1017447	508654	668407	0.00357902	2>1	0.924103	0.869386	474166	712873	552675	741673	608114	599692	547357	795890	0.00948963	2>1	0.538631	0.972691
LMRG_02112	270256	331181	291404	356597	304619	425733	387480	421006	0.0405527	2>1	0.660838	0.811936	715321	815810	910598	763017	539352	614730	583621	674927	0.418538	1>2	0.19237	1.32832	H7858_peg_872	293778	317559	296210	293333	299948	507579	266993	285406	0.0425125	2>1	0.574365	0.883048	386244	685117	539019	564787	499184	452342	486007	649162	0.0170299	1>2	0.518177	1.0424
LMRG_02111	211838	271547	243212	312001	204969	295336	272810	279016	0.00626301	2>1	0.847031	0.987138	559808	524424	729483	630803	436762	450805	465872	571169	0.146442	1>2	0.392182	1.27014	H7858_peg_871	314059	294181	325983	318122	330723	346682	336762	329780	0.0038111	2>1	0.921019	0.931841	540821	578869	721578	732302	594393	591580	639645	648845	0.0294688	1>2	0.457641	1.04005
LMRG_02110	211091	171843	176641	208068	214385	194083	194183	172143	0.00570985	2>1	0.850934	0.99077	411618	387122	278273	414304	318495	341752	312061	356815	0.0584398	1>2	0.519681	1.12203	H7858_peg_869	118992	96741	95629	99559	120139	85477	126934	125746	0.0061818	2>1	0.889704	0.896628	218056	189618	211130	186009	208410	203899	205545	177765	0.0133028	1>2	0.530878	1.01156
LMRG_02109	92922	76678	76585	95582	81715	68908	80478	76231	0.00849647	1>2	0.829869	1.11204	170431	146918	143873	181707	146138	158277	139497	138088	0.0305176	1>2	0.590653	1.10469	H7858_peg_868	76908	66000	62357	71517	79284	46553	80749	83688	0.00738079	2>1	0.875568	0.95352	161053	107707	145751	123623	138528	142189	146092	114142	0.0246652	2>1	0.481686	0.994793
LMRG_02108	745296	415655	632063	537642	580479	625644	687058	473547	0.00467389	2>1	0.856342	0.984759	1055135	1036421	990614	1120343	1103155	1110491	1168413	967989	0.00306805	2>1	0.72001	0.966084	H7858_peg_867	1172753	689239	698075	691269	1037158	1305613	876011	1294014	0.00539254	2>1	0.899924	0.72047	1677245	1688261	1203326	1538163	1637071	1345931	1536813	1680663	0.00622626	2>1	0.543499	0.984923
LMRG_02107	1205	1342	658	1766	265	480	1087	1815	0.00593935	1>2	0.849007	1.36304	1093	1625	1916	2595	766	1144	1648	2016	0.0211286	1>2	0.635307	1.29691	H7858_peg_866	2929	3668	2741	1542	3671	6854	1610	3417	0.00571896	2>1	0.895136	0.699588	2690	4942	3218	1878	2548	2949	4462	3746	0.0319161	2>1	0.448661	0.928712
LMRG_02106	121569	195945	123738	157389	119066	230595	199794	190370	0.0199989	2>1	0.747985	0.809166	171910	153497	184554	219388	175137	186763	199063	204800	0.0176906	2>1	0.655046	0.952447	H7858_peg_865	175893	216351	184839	189196	177618	242387	158838	231873	0.00550322	2>1	0.898335	0.945188	138833	236874	174788	197293	206018	204366	216587	247556	0.10816	2>1	0.300202	0.855077
LMRG_02105	148845	153142	130053	150003	132501	174742	185350	152366	0.0125096	2>1	0.79589	0.90245	400908	422407	375233	408721	346424	344587	382741	302690	0.0974987	1>2	0.453367	1.1677	H7858_peg_864	182031	172003	194691	167622	172405	175893	169429	227367	0.00308075	2>1	0.931008	0.961418	330096	405898	333095	366781	313037	312591	287940	364383	0.0585792	1>2	0.372379	1.12357
LMRG_02104	127531	112982	133315	129420	114833	96458	100374	75071	0.145347	1>2	0.419602	1.30127	273268	268759	344519	317883	244373	219143	235956	236470	0.53718	1>2	0.145127	1.28686	H7858_peg_863	109068	95107	106179	113951	119438	95568	119677	140335	0.00631643	2>1	0.887685	0.89324	336610	261135	278161	289144	257202	265408	267998	263991	0.0977658	1>2	0.314436	1.10473
LMRG_02103	9593876	15622782	9643924	15797491	15786166	20334424	18523984	23523894	0.00477524	2>1	0.855607	0.648063	8198861	8825038	8888702	11343544	12312406	10791585	12605697	17791268	0.0266688	2>1	0.60719	0.696364	H7858_peg_862	15487295	13866300	11908204	10761937	14769603	23409650	12634519	17822915	0.000412035	2>1	0.947524	0.757958	7628293	11016533	7381070	7957418	13082613	13365060	12300201	13285351	0.23001	2>1	0.210777	0.653108
LMRG_02102	2359783	2782304	2428205	2856037	2995245	3009716	3282764	3381408	0.00769289	2>1	0.837947	0.822971	1814404	2255369	2273431	2194021	2411015	2402347	2900724	3129725	0.0900666	2>1	0.461966	0.78729	H7858_peg_861	3298226	2584327	2676949	2792982	3223558	4607141	2885627	3067486	0.00159065	2>1	0.943452	0.82361	1828850	2215205	1822919	1962445	2772997	2785875	2462560	2882857	0.814708	2>1	0.0321739	0.718013
LMRG_02101	189666	108010	238187	109924	94729	78624	67189	57338	0.658647	1>2	0.0810287	2.16794	158435	119770	114678	88309	177016	168323	125948	118242	0.0431349	2>1	0.551768	0.816231	H7858_peg_860	64791	37199	50150	52698	88054	31991	62107	82231	0.00882546	2>1	0.855601	0.774778	118440	54737	80275	82927	74603	64828	82540	46515	0.0348558	1>2	0.434768	1.25287
LMRG_02100	26256	26433	27883	26572	19198	25510	27543	20368	0.0188204	1>2	0.756102	1.15683	63950	59101	60811	50973	38917	43317	39126	45884	0.670359	1>2	0.0969118	1.40415	H7858_peg_858	20284	25450	24331	23812	18472	19855	16797	25588	0.00656589	1>2	0.884006	1.16311	37068	39484	39836	43571	31749	30743	32523	41843	0.0776407	1>2	0.335691	1.1688
LMRG_02099	191219	159768	216302	193812	179734	164452	196715	157071	0.0093591	1>2	0.821903	1.09045	277802	257602	214809	308182	252280	232302	232628	221721	0.0616242	1>2	0.511766	1.12723	H7858_peg_857	1272	3713	2727	1735	2634	2666	1089	1313	0.00343053	1>2	0.925949	1.22656	2555	2790	1981	2858	3001	2961	2449	2549	0.0198111	2>1	0.504655	0.929197
LMRG_02097	536577	533408	483706	609257	405656	632836	629146	702997	0.0108408	2>1	0.809235	0.912392	1713668	1074596	383843	467283	311653	994430	352790	2532414	0.00135381	2>1	0.724642	0.868323	H7858_peg_856	229740	424162	573349	612647	614308	361736	544284	396393	0.00177109	2>1	0.942725	0.95992	199268	221366	414968	268101	465537	285263	565228	473408	0.20275	2>1	0.226038	0.616788
LMRG_02096	16955	26701	20802	21000	30022	36133	34913	30280	0.316388	2>1	0.239024	0.650623	21929	21637	18658	23164	34044	24356	23661	19961	0.0466908	2>1	0.543326	0.836957	H7858_peg_855	17302	17637	15980	16894	18075	23380	18207	22955	0.0127493	2>1	0.811603	0.820812	12412	17719	14799	15197	20931	19023	17068	16645	0.112469	2>1	0.296102	0.8162
LMRG_02095	48940	43868	56683	63473	9389	10169	15017	6633	0.99924	1>2	0.000216972	5.16803	182550	135097	127674	223138	12106	12588	11940	17581	0.999998	1>2	2.23454e-07	12.3298	H7858_peg_854	73170	105519	116028	118759	8932	14547	8884	9205	0.999991	1>2	1.7377e-06	9.94698	1187738	553555	589050	638540	15099	12854	22841	15984	1	1>2	8.18841e-11	44.459
LMRG_02094	59691	41896	69317	66764	2053	2968	3033	1158	0.99996	1>2	1.45321e-05	25.7998	102075	83709	112398	181846	2120	2298	4023	3700	1	1>2	4.33395e-08	39.5378	H7858_peg_853	59345	120262	118164	121831	1975	2109	4465	2109	0.999999	1>2	2.62307e-07	39.3697	779932	525891	482808	431309	4261	3599	6343	2586	1	1>2	1.05193e-12	132.226
LMRG_02093	202828	180078	172369	186775	141846	196104	194162	135884	0.0206313	1>2	0.744128	1.11086	302162	282940	289001	242986	248603	228384	244565	190679	0.181116	1>2	0.359619	1.22457	H7858_peg_852	95943	102060	84589	89045	99131	136768	101481	91746	0.00918917	2>1	0.852495	0.866032	156978	178736	139325	137646	156735	153769	162879	171870	0.0367649	2>1	0.42939	0.949527
LMRG_02092	137906	155574	135906	147886	110424	132447	137888	87233	0.068179	1>2	0.574776	1.23351	205367	173965	179987	185009	183945	159422	170456	145659	0.0360431	1>2	0.572766	1.12866	H7858_peg_851	67302	59956	64810	58885	72198	96131	76980	64433	0.0321023	2>1	0.645384	0.8102	121675	132694	98230	103230	123517	112778	115519	123510	0.0248603	2>1	0.480741	0.958986
LMRG_02091	121384	115196	89928	106458	85637	98700	102610	65854	0.0401297	1>2	0.661967	1.22722	147634	132945	112335	113213	187251	133870	165711	145845	0.123761	2>1	0.418164	0.799977	H7858_peg_850	78826	65317	73309	71830	78073	82070	73348	102854	0.00890518	2>1	0.854804	0.860075	111285	111186	80751	99442	115104	111553	109258	111447	0.101289	2>1	0.310151	0.900085
LMRG_02090	12714	18962	15229	22597	16268	15846	15259	16545	0.0140227	1>2	0.78503	1.08736	26866	28203	31298	32465	23998	18424	26531	34696	0.0502173	1>2	0.536326	1.14648	H7858_peg_849	11184	14279	21547	10341	14394	17163	14201	12289	0.00368244	2>1	0.922611	0.98801	11551	13322	10594	11715	15208	18453	14496	15655	0.579424	2>1	0.0779135	0.739391
LMRG_02089	27412	23521	34967	24031	35192	19186	26351	9899	0.0418874	1>2	0.657123	1.21299	42470	45647	61608	37144	62486	43138	53110	58066	0.0335146	2>1	0.581477	0.861942	H7858_peg_848	35926	23992	19785	40908	41726	31409	38093	37947	0.0138276	2>1	0.801016	0.80852	90691	54455	57670	62110	92876	85617	78849	54980	0.0347517	2>1	0.435434	0.848246
LMRG_02088	659420	669029	474242	618670	565805	824573	832322	364639	0.0117187	2>1	0.802152	0.93585	926774	942853	871007	912198	732008	823255	919708	885510	0.0186787	1>2	0.650198	1.087	H7858_peg_847	538930	491217	449636	436242	513627	669127	502261	599363	0.00926789	2>1	0.851663	0.838751	495309	671889	567983	581833	735131	688445	613200	782061	0.105836	2>1	0.303023	0.821975
LMRG_02087	10390	13006	11884	8045	8380	10727	7483	6108	0.0209881	1>2	0.742981	1.325	6932	7938	13605	14462	7212	10742	11491	23962	0.0190187	2>1	0.648602	0.803958	H7858_peg_846	7366	4533	7569	3601	5817	6694	5268	4112	0.00419023	1>2	0.915598	1.05381	5440	5919	5554	5158	5982	8066	8860	7590	0.458777	2>1	0.111151	0.723687
LMRG_02086	20665	13920	22818	13735	13043	14832	12865	10499	0.0506722	1>2	0.629396	1.38836	11471	13404	14292	22042	17361	27638	22144	38691	0.164123	2>1	0.370483	0.578349	H7858_peg_845	9834	6537	9199	10230	7899	7434	8914	9025	0.00228937	1>2	0.939317	1.07598	8993	7380	8614	7559	12768	13256	10632	12025	0.858032	2>1	0.0243132	0.668557
LMRG_02085	6916	8473	9449	8273	14180	7561	7918	5262	0.0160808	2>1	0.771014	0.948169	6205	7285	6897	14265	11611	13754	13688	27047	0.16351	2>1	0.372077	0.524236	H7858_peg_844	6829	8509	6601	8189	9271	4792	9512	6398	0.00443652	1>2	0.912475	1.00517	9206	4858	7914	7584	11299	12865	13002	8401	0.42056	2>1	0.120435	0.648759
LMRG_02084	18823	12412	27492	9937	13027	14172	12173	7046	0.0229399	1>2	0.733969	1.47925	11000	13123	18142	17653	21669	27076	24492	32198	0.639217	2>1	0.109403	0.568293	H7858_peg_843	18125	12847	18628	18506	13807	8062	19961	17622	0.00572099	1>2	0.895067	1.14556	19746	14811	19624	20518	25003	23088	21909	24601	0.411475	2>1	0.123847	0.789622
LMRG_02083	124849	95268	146023	117657	135219	114579	125866	107583	0.00875189	1>2	0.827443	1.00114	330244	303095	337608	299032	244918	270206	239120	331512	0.108472	1>2	0.436864	1.16967	H7858_peg_842	134563	141155	142177	214207	168301	147590	176786	194653	0.00607296	2>1	0.890761	0.919648	279278	339339	342952	346733	355791	321988	348959	357248	0.0337911	2>1	0.440055	0.945314
LMRG_02082	207921	195920	216769	230218	303504	215290	241987	220362	0.0271891	2>1	0.711888	0.86718	557420	626205	619982	594884	495421	522012	452732	626369	0.0436765	1>2	0.551305	1.14403	H7858_peg_841	250625	247669	223660	284041	258769	218158	265116	267415	0.0014864	2>1	0.943907	0.996569	422046	487866	523512	532729	532647	484658	520761	546383	0.0282322	2>1	0.462133	0.943248
LMRG_02081	76607	149376	62961	128023	85111	139148	116299	121249	0.0167181	2>1	0.766882	0.902903	127289	146092	190481	167088	126160	117275	129132	153795	0.0663729	1>2	0.501119	1.1987	H7858_peg_840	134946	130006	117251	72874	110726	293727	105016	91922	0.00681968	2>1	0.880969	0.756707	90592	106065	76517	78001	126992	137735	124588	110801	0.788533	2>1	0.0374711	0.702187
LMRG_02080	7762	15629	10605	14647	7441	10988	12347	16221	0.00583063	1>2	0.84992	1.03502	12422	14516	14063	12769	8291	9436	11465	14773	0.0706571	1>2	0.494658	1.22302
LMRG_02079	38956	45383	53840	44862	33873	39034	47287	42999	0.0116621	1>2	0.802348	1.12162	52609	44168	42356	41720	35032	34860	42266	73005	0.0510945	2>1	0.534361	0.976723	H7858_peg_839	5436	3616	8438	3325	3866	2823	3005	2795	0.0353434	1>2	0.620487	1.66667	2284	3462	2512	3052	3292	2913	2644	4028	0.0267625	2>1	0.471495	0.87831
LMRG_02078	386302	348452	472462	374922	396057	484404	500017	423226	0.0122159	2>1	0.797952	0.877161	217038	238376	257080	264575	421829	404914	415794	396922	0.998596	2>1	0.000313247	0.59597	H7858_peg_838	412321	417588	355048	337621	399549	536506	407137	372504	0.00417953	2>1	0.915819	0.88744	305484	401883	321397	376420	463886	401622	436658	524668	0.412932	2>1	0.122483	0.769191
LMRG_02077	108017	113583	93670	132354	58520	107068	87659	94681	0.0586718	1>2	0.603911	1.28654	385139	361299	480494	517368	226661	261772	292481	297288	0.88858	1>2	0.0292399	1.61779	H7858_peg_837	75678	91757	84503	110050	114020	94571	88325	127461	0.00764359	2>1	0.871751	0.852987	471289	589237	484829	500177	369437	325577	378254	528063	0.216066	1>2	0.216349	1.27739
LMRG_02076	84885	57074	61365	76476	34835	69377	57411	55955	0.0363564	1>2	0.674719	1.28598	266786	305286	351964	306470	141574	203703	215997	206356	0.875814	1>2	0.0332417	1.60299	H7858_peg_836	49221	63919	51262	74857	62691	78030	53563	80020	0.00519736	2>1	0.903013	0.87224	271098	383081	305068	336362	202387	192925	205264	333515	0.235267	1>2	0.208704	1.38703
LMRG_02075	62309	45037	70858	50663	46887	44619	55750	40119	0.0265826	1>2	0.714947	1.22144	142629	174143	112059	113615	137170	170236	166397	109565	0.0170885	2>1	0.657562	0.929852	H7858_peg_835	85353	85882	112069	76291	106332	64823	91331	108049	0.00346874	2>1	0.925608	0.970475	182146	180431	220229	198673	170512	182856	184200	180463	0.0452341	1>2	0.406477	1.08836
LMRG_02074	387996	269707	279866	350359	141682	260427	201558	187088	0.440342	1>2	0.155281	1.62873	78505	156540	125503	113392	418391	371518	784880	192415	0.934988	2>1	0.0162031	0.268186	H7858_peg_834	385341	214905	251428	246047	395974	213011	274889	408911	0.00345799	2>1	0.925676	0.849113	36293	43309	35591	24589	215961	209280	181424	98948	0.999757	2>1	3.69805e-05	0.1981
LMRG_02073	1482880	1496383	982846	1547820	751888	1519314	1080692	1052088	0.00789099	1>2	0.83595	1.25112	335016	853765	780930	493271	1592296	1562686	2758415	907398	0.245031	2>1	0.299025	0.361099	H7858_peg_833	1515185	1277236	1245081	1090267	1568943	1429890	1294718	1329431	0.00114906	2>1	0.945198	0.911931	135083	147197	155266	105609	950032	903630	782638	522437	0.999998	2>1	1.07126e-07	0.171953
LMRG_02072	679941	707114	431044	794317	345429	679377	493409	520617	0.0120641	1>2	0.799372	1.28133	185109	379479	389122	232151	863482	730157	1394618	405770	0.623853	2>1	0.114903	0.349396	H7858_peg_832	1156244	1026044	934208	626760	1075655	1131022	881849	898595	0.00115837	2>1	0.945103	0.938837	101014	96632	98786	72066	588147	613962	592178	362969	0.999993	2>1	9.22016e-07	0.170818
LMRG_02071	386880	196923	248318	219061	85316	200506	148139	132029	0.211512	1>2	0.330429	1.85724	67238	110519	119422	62479	330002	322083	524679	116694	0.848052	2>1	0.040605	0.278059	H7858_peg_831	280628	344835	271072	281203	303120	224983	279961	326775	0.00306471	1>2	0.931096	1.0378	25319	24960	32884	26751	174216	173062	159014	149386	1	2>1	2.10505e-09	0.167634
LMRG_02070	1420186	1029100	902590	1085925	535322	1041686	769042	656188	0.0480837	1>2	0.637606	1.47816	334923	625800	490081	318622	1680737	1410870	2334848	667881	0.723981	2>1	0.0760251	0.290339	H7858_peg_830	1202032	924477	898167	975601	1239167	886147	1215373	1035379	0.000873308	2>1	0.946018	0.914126	134520	91063	129570	99013	619274	564547	586000	431593	0.999994	2>1	7.46997e-07	0.206306
LMRG_02069	432421	414052	374758	499152	401046	524536	470308	455978	0.00691903	2>1	0.842739	0.928999	906055	887895	1037280	981798	684813	819378	656076	866795	0.1655	1>2	0.368882	1.25965	H7858_peg_829	553112	516351	397444	628050	556734	608652	531667	720824	0.00386139	2>1	0.920395	0.866445	1281241	1277696	1271675	1425009	1296212	1263952	1274983	1250261	0.00635701	1>2	0.542743	1.03347
LMRG_02068	187016	196668	194043	173849	223785	185454	189660	183284	0.00472058	2>1	0.855923	0.96087	214719	224021	229186	219021	232961	245572	196338	211976	0.00931081	1>2	0.701498	1.00011	H7858_peg_828	201979	179511	182264	198978	194298	142148	251164	175310	0.00977222	2>1	0.845405	0.999754	261076	214096	264611	216860	249518	270688	279257	192473	0.0210519	2>1	0.499934	0.96442
LMRG_02067	144479	152213	166006	145537	186494	145969	133671	158961	0.00659443	2>1	0.844762	0.973028	175843	190294	170401	164193	175401	213915	151553	175115	0.0135226	2>1	0.679568	0.978696	H7858_peg_827	102196	108289	101765	100601	99346	71339	121523	83956	0.0126611	1>2	0.812508	1.09753	138460	103909	133325	110720	118885	131107	145024	109188	0.0220645	2>1	0.494768	0.964717
LMRG_02066	106924	99252	126377	93813	127702	101705	95198	115029	0.00705871	2>1	0.841865	0.96982	97249	103220	100290	103185	107709	147456	105774	108019	0.0932916	2>1	0.458169	0.861365	H7858_peg_826	99035	106056	102677	82280	108068	55293	127425	87298	0.0101574	1>2	0.842149	1.03164	134779	91381	117688	106441	116054	105714	120193	100754	0.0214981	1>2	0.498163	1.01711
LMRG_02065	44524	59075	51293	51879	51896	52543	52603	76539	0.0165264	2>1	0.768097	0.885222	52652	60931	49816	59204	42604	61714	48692	60312	0.0186559	1>2	0.650487	1.04351	H7858_peg_825	52712	54278	57258	38794	49649	40197	42312	48832	0.00576995	1>2	0.894652	1.12184	65250	64044	59391	71457	44171	47432	65621	55398	0.249098	1>2	0.199678	1.2235
LMRG_02064	53393	71175	58974	60344	70873	68252	66320	86385	0.0280732	2>1	0.708554	0.835713	74855	76109	66046	79275	67749	74813	69112	90365	0.00922219	2>1	0.702032	0.980949	H7858_peg_824	63755	85477	69832	82076	71512	41631	85509	72856	0.00756511	1>2	0.872982	1.10914	89668	88237	99181	103784	79728	89415	88584	75155	0.0768734	1>2	0.337739	1.14416
LMRG_02063	230958	350234	238583	332107	367673	338081	353019	526684	0.0701314	2>1	0.568974	0.72653	589838	616514	609021	809110	407697	428922	416352	671852	0.139712	1>2	0.399668	1.36349	H7858_peg_823	278077	345502	315624	304381	321687	374409	287958	283502	0.00165648	2>1	0.943272	0.981088	486034	635082	593480	611848	431724	413676	478229	591882	0.118937	1>2	0.286176	1.21453
LMRG_02062	845826	869456	713717	876925	784341	1143910	1196777	890784	0.0140746	2>1	0.784218	0.823227	630217	651151	644942	722729	694811	726057	732623	1047154	0.0757313	2>1	0.482178	0.827658	H7858_peg_822	762091	709122	613669	542684	708422	1042827	662981	607653	0.00299731	2>1	0.932137	0.869513	344402	433469	331605	287421	677807	627694	575293	598024	0.996139	2>1	0.000640156	0.563534
LMRG_02061	596831	581618	617779	631897	499576	621040	731833	458539	0.0124007	1>2	0.797029	1.05069	436544	381574	488970	527196	633208	590531	712138	788183	0.712069	2>1	0.0806752	0.673364	H7858_peg_821	483691	417586	428376	391573	496084	413388	489330	473443	0.00220205	2>1	0.939994	0.919338	297066	230400	279653	290784	462446	530138	481047	503940	0.999239	2>1	0.000113469	0.555178
LMRG_02060	667636	738899	637000	800733	689280	963618	926467	514576	0.00965081	2>1	0.818998	0.919303	296579	310587	290526	290654	580664	596250	534539	645744	0.999913	2>1	1.19522e-05	0.504135	H7858_peg_820	836294	628724	642786	587378	738574	802570	787173	678040	0.00324244	2>1	0.928883	0.896494	144449	152771	139003	112272	535957	500791	409000	359926	0.999976	2>1	3.29762e-06	0.303762
LMRG_02059	433157	419220	409544	447983	416489	466192	497416	238101	0.0591196	1>2	0.602375	1.05667	182674	190980	203781	187190	386976	388218	376199	359911	0.99996	2>1	4.70466e-06	0.505937	H7858_peg_819	463885	359281	362500	370795	428596	489274	478936	412792	0.00764052	2>1	0.871958	0.860114	97537	114656	116195	95080	377042	375597	306485	281829	0.999996	2>1	3.25344e-07	0.315796
LMRG_02058	269543	317386	283624	312532	352054	338396	320605	290177	0.0094389	2>1	0.821186	0.909204	327161	336308	438486	420049	330612	282524	312253	333131	0.143058	1>2	0.396315	1.20936	H7858_peg_818	523622	507485	504798	432808	475044	779611	426336	528859	0.00932322	2>1	0.850538	0.890881	465002	595526	455954	515808	415614	428406	463672	505964	0.0519176	1>2	0.387797	1.12055
LMRG_02057	99514	152760	122743	136590	112852	131088	122353	183869	0.00936344	2>1	0.821744	0.929921	152542	168263	153526	188468	101036	100584	93070	102109	0.995289	1>2	0.00096854	1.67036	H7858_peg_815	114821	140543	129260	137743	103551	137358	115927	105848	0.00758817	1>2	0.872677	1.12899	260588	274412	297920	205040	135596	132445	133435	135485	0.999794	1>2	3.34059e-05	1.93303
LMRG_02056	187081	190673	195949	202803	181525	168558	183105	278150	0.0287704	2>1	0.704927	0.957068	266390	251625	227444	282090	181769	164167	192020	134019	0.908672	1>2	0.0224461	1.52915	H7858_peg_814	153354	248257	244338	260674	150982	137699	140985	198457	0.0486583	1>2	0.539043	1.44338	454071	395363	548001	487332	178063	227028	210179	237889	0.999692	1>2	4.53452e-05	2.20916
LMRG_02055	229445	328429	244712	322827	330911	212954	240336	401921	0.00897319	2>1	0.825406	0.948817	569177	612891	414472	795755	240275	182221	198894	198209	0.999081	1>2	0.000206279	2.91886	H7858_peg_813	265917	357535	366777	380181	192385	157968	193921	178544	0.957864	1>2	0.00341966	1.89593	1146974	831492	1086968	726312	249467	288343	255032	212390	0.999988	1>2	1.4905e-06	3.77201
LMRG_02054	330615	238255	386645	168925	130415	166321	123613	144000	0.793455	1>2	0.0390005	1.99246	102709	97425	27779	177743	195746	158452	100282	341468	0.0342816	2>1	0.579639	0.509651	H7858_peg_812	134887	137312	165367	138700	227162	82760	243196	226771	0.0811632	2>1	0.405579	0.738908	144294	102457	78847	140912	112165	114320	114653	95576	0.0555468	1>2	0.380302	1.06823
LMRG_02053	88935	89245	73588	70927	64204	56497	41733	55128	0.356618	1>2	0.212017	1.48323	44165	48157	26612	116731	70437	44533	41736	134175	0.00514402	2>1	0.714949	0.810177	H7858_peg_811	39468	35406	46273	36410	58577	25358	47440	41266	0.00893404	2>1	0.854132	0.912628	51376	34431	31741	48338	31079	33124	40917	33674	0.0882955	1>2	0.323811	1.1952
LMRG_02052	21268	34592	28780	45384	3497	7538	3975	4223	0.996362	1>2	0.00099038	6.76046	25819	38883	49231	109072	7219	4970	5737	7007	0.99943	1>2	0.000108491	8.94417	H7858_peg_810	26386	35744	36584	33307	2043	3916	2024	1155	0.999998	1>2	5.83609e-07	14.4475	106435	97033	91155	84905	2549	3091	3637	3447	1	1>2	4.16175e-14	29.8277
LMRG_02051	167470	159123	148176	175748	152691	190489	228858	189153	0.0342168	2>1	0.681137	0.854604	150851	131185	121356	188542	231022	202130	247881	151691	0.161602	2>1	0.374454	0.710841	H7858_peg_809	160813	94554	117997	140630	153556	177637	134051	230663	0.0217566	2>1	0.722333	0.738596	151340	175555	139849	190461	234127	211394	229819	254399	0.875727	2>1	0.0205005	0.70687
LMRG_02050	81943	72041	92189	78094	63593	62838	54927	48878	0.338062	1>2	0.224381	1.40841	153188	164307	183153	181696	143415	155942	134927	149050	0.111406	1>2	0.433811	1.16973	H7858_peg_808	68052	68960	61571	88793	80054	63304	87891	70982	0.0031656	2>1	0.929871	0.950849	305904	199095	244598	220915	160093	165347	213669	184427	0.382501	1>2	0.13651	1.34135
LMRG_02049	102500	94269	87676	83506	72351	78748	68632	56533	0.153916	1>2	0.407477	1.33188	159411	176029	190434	190918	134787	167610	137670	199678	0.0446842	1>2	0.549218	1.12043	H7858_peg_807	72046	57254	62841	68080	78125	50322	84634	70877	0.00620654	2>1	0.889398	0.916407	220929	139921	180821	196859	145462	138807	164102	146466	0.378593	1>2	0.138227	1.24157
LMRG_02048	100796	116224	108723	114568	128005	135792	148276	156418	0.198476	2>1	0.34548	0.774526	90112	87235	85153	136285	122268	129602	121543	147278	0.24513	2>1	0.298568	0.765876	H7858_peg_806	168183	138958	149217	126954	169698	188691	160799	147206	0.00769336	2>1	0.870812	0.875326	116711	155828	131720	145673	198014	217376	207692	241997	0.984119	2>1	0.00277106	0.635701
LMRG_02047	30322	22829	27873	27588	16932	21096	27861	12303	0.0995212	1>2	0.512865	1.38904	43576	38569	37920	25336	39758	29023	30461	27132	0.0245961	1>2	0.616208	1.15056	H7858_peg_805	25667	21925	28160	24445	31096	30524	34679	45218	0.0643021	2>1	0.476211	0.708021	25348	23340	22471	25798	33239	29396	30563	25880	0.240315	2>1	0.205592	0.814231
LMRG_02046	83674	115343	59751	99034	72303	95259	119190	75215	0.00847121	2>1	0.830159	0.988493	125834	111044	103682	87636	107996	72964	94037	94499	0.0337324	1>2	0.58107	1.15887	H7858_peg_804	59935	61445	51322	46617	62404	107248	53937	69758	0.030643	2>1	0.655839	0.747644	37442	43625	36594	38301	55711	57561	56246	52967	0.969162	2>1	0.00489214	0.701
LMRG_02045	28536	17626	30338	19416	16974	23321	18380	10748	0.0269384	1>2	0.713528	1.38162	34370	31463	36202	30059	27284	35065	24971	29654	0.0264176	1>2	0.608451	1.12926	H7858_peg_803	21718	14827	18096	31264	24066	16907	31047	25388	0.00393652	2>1	0.919319	0.881909	42835	27989	39698	48777	42015	51362	44969	50672	0.121655	2>1	0.2826	0.842772
LMRG_02042	121210	84708	98209	111351	59422	85632	68462	52908	0.40441	1>2	0.185357	1.55946	440229	349598	475258	473890	321555	296429	305123	350642	0.68595	1>2	0.0895407	1.36524	H7858_peg_801	61611	54327	52694	82253	86041	107502	56218	98070	0.022979	2>1	0.711324	0.721284	432850	487263	345751	494580	279041	251648	272349	360829	0.81642	1>2	0.0318682	1.51258
LMRG_02041	3461288	2375176	4287995	2574641	1262022	1903062	1635203	1454090	0.63665	1>2	0.0877218	2.03043	4021650	4320141	5022178	4322041	4905062	5226017	3840911	4178087	0.00112512	2>1	0.724829	0.974432	H7858_peg_800	1753192	2015090	1406279	2601639	1399278	1293311	1865000	2404473	0.000546937	1>2	0.947225	1.11694	5391391	3766885	4229470	4221580	3308758	3430846	3864897	2379537	0.0871886	1>2	0.325608	1.35623
LMRG_02040	411677	331555	356332	317919	340635	320795	322296	348134	0.00731923	1>2	0.840153	1.06429	316334	326538	315352	344865	375033	409091	410270	451331	0.574242	2>1	0.132754	0.791802	H7858_peg_799	232911	211700	204638	164036	220629	153837	227427	198712	0.00255234	1>2	0.937437	1.01584	133546	119907	139734	140060	201611	209474	237507	220716	0.998278	2>1	0.000282671	0.613415
LMRG_02038	41903	29448	46315	43467	39324	35211	38105	28566	0.0110157	1>2	0.807674	1.14112	94882	86584	96088	94729	66222	58989	56373	75060	0.874097	1>2	0.03396	1.45058	H7858_peg_797	29106	29651	34377	34774	32389	20283	30884	24689	0.00849921	1>2	0.859707	1.18165	72868	61291	87992	79885	46158	45703	52015	55418	0.92679	1>2	0.0114129	1.51553
LMRG_02037	48863	42741	48399	49770	50888	47172	46589	40320	0.00342908	1>2	0.861397	1.02597	101701	117554	107114	119241	74347	81605	66604	107950	0.411794	1>2	0.197848	1.34827	H7858_peg_796	57684	41713	54216	65628	54183	53453	63604	59093	0.00441154	2>1	0.91276	0.951844	108836	114374	137112	124216	82971	68567	82114	108137	0.690969	1>2	0.0555853	1.41765
LMRG_02036	132136	70966	184523	177704	12039	15684	13987	12494	0.999846	1>2	5.35028e-05	10.4297	553929	326026	383276	592614	20693	25313	18250	22052	1	1>2	1.06244e-08	21.5026	H7858_peg_795	164220	347654	329326	200174	11765	21080	16482	10341	0.999982	1>2	4.89951e-06	17.4528	1352933	1128654	714507	989778	17001	16114	21062	17001	1	1>2	1.10529e-14	58.8085
LMRG_02035	182900	194645	211264	173609	161519	161449	235350	75755	0.125162	1>2	0.455473	1.20241	293216	299511	344059	283780	565142	432201	522162	412992	0.944471	2>1	0.0142068	0.6316	H7858_peg_794	201631	176403	171141	191588	225633	176571	198369	183138	0.00232029	2>1	0.939019	0.945199	245899	256871	241038	278577	428553	399794	415345	384398	0.99911	2>1	0.000138533	0.627966
LMRG_02034	114530	113902	117966	106667	115985	100817	161073	41900	0.27351	1>2	0.270756	1.0793	215544	194273	201373	212767	385292	284153	321880	243212	0.874752	2>1	0.0334813	0.667422	H7858_peg_793	138471	129614	115131	125203	146954	135857	140599	138261	0.00437579	2>1	0.913184	0.90519	208413	197647	198249	221973	289895	310933	315918	308040	0.996731	2>1	0.000540771	0.674634
LMRG_02033	169077	220863	183394	176716	195557	192093	262769	77758	0.0662579	1>2	0.579995	1.03004	335383	384826	385202	294913	551049	432183	530343	351584	0.182532	2>1	0.356781	0.75078	H7858_peg_792	233634	237156	206675	205061	249574	300991	235457	250876	0.012983	2>1	0.809532	0.851121	297542	361921	268865	345056	488724	473881	473483	491691	0.985199	2>1	0.00264986	0.660545
LMRG_02032	80284	67970	95409	75291	74915	85862	87614	101183	0.00815776	2>1	0.833695	0.912408	91676	103689	128274	94745	118462	121881	126517	100448	0.0251188	2>1	0.613946	0.895307	H7858_peg_931	607250	480542	486369	435628	598953	342332	676643	598444	0.00364658	2>1	0.923127	0.906792	435163	248578	387191	346267	560610	566084	551563	428824	0.581683	2>1	0.0773495	0.672589
LMRG_02031	21577	23449	20422	33762	25434	28437	25558	48024	0.020047	2>1	0.747668	0.778405	56471	66502	84637	96049	43992	49734	50903	71488	0.14168	1>2	0.398552	1.40507	H7858_peg_790	42471	29311	36666	27442	43093	61798	29866	33961	0.00785074	2>1	0.868126	0.805427	112695	162904	100249	109402	84391	81588	96448	106197	0.215707	1>2	0.216697	1.31638
LMRG_02030	303995	243211	406408	256150	328075	298331	242831	207652	0.0102375	1>2	0.814373	1.12339	351377	325828	333819	320018	470308	463327	330593	444998	0.417044	2>1	0.192872	0.77874	H7858_peg_789	247380	262389	239741	252014	306307	180341	380431	293309	0.0446148	2>1	0.558065	0.863094	275042	218813	306346	249484	378440	372925	363563	273016	0.401908	2>1	0.128291	0.756288
LMRG_02029	204375	191174	241848	221544	291630	229729	204769	227575	0.0119545	2>1	0.799974	0.900638	242575	274416	260309	277942	350979	342968	293507	386342	0.563448	2>1	0.135919	0.768121	H7858_peg_788	220470	210680	204819	201093	248862	206683	285094	207653	0.0110448	2>1	0.83076	0.882705	253622	218675	251563	219053	308309	300401	335063	228317	0.243636	2>1	0.202467	0.804471
LMRG_02028	211415	151629	233660	135044	103580	110676	89171	69406	0.762202	1>2	0.0477292	1.96267	165335	163972	143518	122007	164883	179170	153494	151096	0.0277747	2>1	0.603545	0.917041	H7858_peg_787	195528	186490	179667	193562	189589	262374	205674	116420	0.0278051	2>1	0.672887	0.975699	314275	264245	270003	273196	204174	200755	237688	223380	0.74468	1>2	0.0457357	1.29529
LMRG_02027	22528	18303	21496	16008	9541	12613	9702	10897	0.692474	1>2	0.067071	1.83227	24690	27215	21274	24520	27292	28850	20516	23270	0.0111514	2>1	0.692261	0.977694	H7858_peg_786	24954	22673	24960	24531	22834	17066	25559	20925	0.00555597	1>2	0.89762	1.12426	64626	33726	40584	38052	31769	32327	38464	29350	0.277875	1>2	0.185418	1.34173
LMRG_02026	1017326	1722999	938047	1520676	1149857	1643019	1574575	1292300	0.00372054	2>1	0.860213	0.9186	1335285	1306258	1364088	1622179	984951	987366	1073884	1453181	0.0442074	1>2	0.550843	1.2508	H7858_peg_785	1989497	1935937	2132898	1678172	1984321	1857059	1858872	1804016	0.000260561	1>2	0.947977	1.03095	1239429	1564093	1644325	1424809	1588013	1554718	1634027	1598903	0.0162819	2>1	0.522262	0.921105
LMRG_02025	30514	34869	40165	30161	32784	29253	37978	28269	0.00584539	1>2	0.849863	1.05788	33952	33485	35221	44226	37234	44133	51742	50614	0.0910118	2>1	0.46102	0.799486	H7858_peg_784	50315	34648	47034	38849	48280	61731	45221	47021	0.00767867	2>1	0.871127	0.844714	30118	50616	47733	48657	59325	54404	60121	60852	0.613648	2>1	0.0721317	0.754676
LMRG_02024	49507	74509	64298	65447	67971	62793	72862	57583	0.00881734	2>1	0.826769	0.971486	55962	78748	65288	78709	58633	66666	78885	78625	0.00976759	2>1	0.699671	0.985496	H7858_peg_783	93332	102271	105092	79064	90637	99112	80750	82111	0.00314993	1>2	0.930022	1.07699	65099	100055	80540	92963	105171	110085	107250	123809	0.496871	2>1	0.101326	0.758785
LMRG_02023	69197	75602	82767	62566	65992	68449	84255	66507	0.00516554	1>2	0.853739	1.01728	66504	97800	75845	90404	71588	94693	96656	82801	0.0177105	2>1	0.654764	0.956079	H7858_peg_782	65019	76080	71543	72031	66895	71675	63880	61692	0.00227447	1>2	0.939499	1.07773	43368	69778	60891	69085	82448	74168	71103	85683	0.317207	2>1	0.164837	0.775751
LMRG_02022	333004	284441	341078	264881	288964	390254	365676	314818	0.010193	2>1	0.814718	0.899752	367342	367155	432116	422689	468840	501306	445926	412859	0.0668486	2>1	0.500004	0.868979	H7858_peg_781	294113	279294	261062	309012	318325	380717	338959	332701	0.0234987	2>1	0.705759	0.83423	205739	363562	276156	306215	410619	352084	372868	418193	0.615486	2>1	0.0718685	0.741214
LMRG_02021	42157	46207	36109	36899	39443	48216	42567	18051	0.040347	1>2	0.661404	1.08831	149259	195651	206162	237737	117886	128541	139575	171462	0.330654	1>2	0.242341	1.415	H7858_peg_780	42838	44876	45937	51181	40953	50969	52328	35919	0.00347987	1>2	0.925436	1.02588	85486	111927	103958	115635	103013	88231	98557	120035	0.0167941	1>2	0.519163	1.01749
LMRG_02020	66766	81826	60877	79132	67553	84102	86908	45060	0.0145113	1>2	0.781508	1.01755	291590	354950	402256	427752	234667	232621	242783	328449	0.392741	1>2	0.206797	1.42178	H7858_peg_779	110623	116285	94055	82347	80580	140577	75688	73773	0.00597681	1>2	0.892017	1.08821	142060	223575	174040	210808	168303	145861	170957	235422	0.0236867	1>2	0.48729	1.04155
LMRG_02019	66245	102257	68417	73978	98225	105666	107899	77358	0.0353704	2>1	0.676281	0.798917	118561	139074	86053	97537	137490	109528	116795	132882	0.0365664	2>1	0.571069	0.888322	H7858_peg_778	108150	104572	134983	120345	119391	89469	120768	132145	0.00297532	1>2	0.932421	1.01359	87315	109261	103891	131353	130342	134103	136290	145290	0.532261	2>1	0.0936884	0.790843
LMRG_02018	14128	9784	12389	12354	22821	10192	10373	30785	0.126495	2>1	0.452643	0.655984	47381	58977	35958	43245	28159	30516	29119	38777	0.293559	1>2	0.264592	1.46606	H7858_peg_777	12583	19967	23266	24202	21482	15465	19149	27880	0.00294745	2>1	0.933008	0.952867	50453	61914	65529	67159	55489	53329	57715	66189	0.031719	1>2	0.449719	1.05299
LMRG_02017	2576	2540	5265	3345	55199	3371	3328	62232	0.832255	2>1	0.0301741	0.110578	3783	5550	3773	4515	8488	4074	2779	10546	0.101744	2>1	0.445215	0.680689	H7858_peg_776	2936	3841	8056	4889	5071	3911	4715	5897	0.0053691	1>2	0.900484	1.00653	5616	3299	4792	3904	2871	2836	2779	3016	0.579935	1>2	0.0776315	1.53113
LMRG_02016	525	753	628	669	9269	1114	481	11980	0.691679	2>1	0.0681199	0.112721	482	877	739	701	1492	306	274	1820	0.0207263	2>1	0.638414	0.719168	H7858_peg_775	1047	1422	1880	1278	1402	443	640	1739	0.00456994	1>2	0.910973	1.33215	1172	428	1076	393	794	740	704	172	0.018931	1>2	0.509127	1.27344
LMRG_02015	1757	1982	2396	1321	36370	3397	2345	54966	0.917101	2>1	0.0130293	0.0768042	1718	3436	2967	2920	4782	1954	2370	4510	0.0230026	2>1	0.62401	0.810884	H7858_peg_774	2375	2976	8018	3079	4915	5129	3739	4238	0.0115173	2>1	0.825677	0.912713	2625	3413	2478	1785	1506	1247	2590	1148	0.151071	1>2	0.254214	1.58697
LMRG_02014	925	176	1600	399	10563	691	1257	22147	0.234535	2>1	0.307461	0.0894454	987	875	531	456	2050	865	938	1817	0.0601639	2>1	0.514167	0.502469	H7858_peg_773	259	603	2648	1070	1271	786	1246	2197	0.0041833	2>1	0.915686	0.832727	697	578	710	906	1347	487	347	883	0.0436782	2>1	0.412712	0.943538
LMRG_02013	94355	109689	121615	139014	4300	5680	6289	2473	0.999989	1>2	4.96178e-06	24.7931	285166	307690	318661	774317	4591	3496	4131	3737	1	1>2	9.4691e-11	105.662	H7858_peg_772	154467	256748	261396	292076	51885	64180	61257	42714	0.999519	1>2	6.34716e-05	4.38422	1529306	993906	1085431	960963	30852	37236	33577	26801	1	1>2	4.87906e-14	35.5705
LMRG_02012	337846	851839	321407	631893	663487	963513	805283	799993	0.0771213	2>1	0.555966	0.662996	168141	200951	219368	346104	347753	266750	353005	427316	0.195264	2>1	0.340987	0.670023	H7858_peg_771	1305396	991443	886318	539025	925355	2260939	711361	854355	0.000660705	2>1	0.946888	0.783286	359381	456135	256845	283109	403446	471498	420952	381888	0.237363	2>1	0.207322	0.807893
LMRG_02011	171068	108708	187351	159629	37976	46029	43503	26799	0.998593	1>2	0.000314072	4.06175	164549	116437	139313	253474	76081	64307	72447	53226	0.978601	1>2	0.00506826	2.5324	H7858_peg_770	69640	66158	67137	66742	34843	36863	33972	28088	0.993796	1>2	0.000556071	2.01604	254456	113425	149198	159972	49749	45510	45362	54145	0.999864	1>2	2.0715e-05	3.47623
LMRG_02010	38583	50518	43554	43606	44704	36904	47044	41381	0.00533536	1>2	0.852706	1.03663	61004	49220	51950	53341	64161	53607	60446	60837	0.018747	2>1	0.649764	0.901544	H7858_peg_769	51001	60510	55169	52825	61628	68402	58796	52246	0.00357929	2>1	0.924068	0.910537	53041	68749	53493	51837	89193	80240	70803	79080	0.75916	2>1	0.0424918	0.71127
LMRG_02009	26639	26015	32600	23845	27247	22468	28990	27208	0.00331703	1>2	0.861885	1.03008	42050	32511	26928	26526	48538	38358	40058	26682	0.0234016	2>1	0.621668	0.833236	H7858_peg_768	31149	27472	35030	22390	31954	34420	29798	38972	0.0063569	2>1	0.886808	0.858647	34244	31757	30802	36073	43855	48589	43789	45365	0.914919	2>1	0.0128649	0.731704
LMRG_02008	66211	88453	61845	92041	69151	92447	86709	96701	0.0113346	2>1	0.804857	0.894327	132631	127983	168199	194323	120889	113267	140866	140885	0.0775532	1>2	0.479493	1.20785	H7858_peg_767	152138	175339	159125	138306	147681	228617	104310	170438	0.010463	2>1	0.838751	0.959852	207141	258800	185176	235788	156833	181827	195144	212881	0.114694	1>2	0.291965	1.18779
LMRG_02007	82101	146542	91332	121306	138600	147730	141706	194946	0.113795	2>1	0.480318	0.708337	283059	335851	362284	340982	220231	205402	211836	408890	0.201725	1>2	0.33283	1.2636	H7858_peg_766	92752	123982	106541	121156	102222	121488	101256	96075	0.00268567	1>2	0.936078	1.05555	220148	281252	256129	242627	178744	168755	165828	218486	0.709848	1>2	0.0525215	1.36668
LMRG_02006	158189	246133	164127	223096	267763	230519	231838	304997	0.0812455	2>1	0.54773	0.764691	504746	608823	617287	700631	436236	417341	443687	746870	0.0494772	1>2	0.53876	1.18949	H7858_peg_765	378367	388528	398715	356467	377268	340509	372948	362488	0.00109898	1>2	0.945311	1.04739	933904	1060559	922070	843207	641566	643769	660620	620130	0.989681	1>2	0.00171852	1.46517
LMRG_02005	28305	46966	30529	47602	45444	40301	38751	48665	0.0224806	2>1	0.736582	0.885892	93993	102755	113834	141493	67541	76369	68234	109334	0.180788	1>2	0.360425	1.40624	H7858_peg_764	32374	41515	41545	35636	43441	33959	39201	38267	0.00190773	2>1	0.942065	0.975476	104742	107602	95978	93700	72010	61931	62536	68258	0.992111	1>2	0.00135392	1.51858
LMRG_02004	75834	66192	124051	54046	56958	61974	53262	67828	0.122555	1>2	0.463778	1.33372	42990	52460	49940	58191	59892	61054	52590	47448	0.0147017	2>1	0.671949	0.921248	H7858_peg_763	103235	117036	120485	194623	105369	94431	115859	122130	0.0212154	1>2	0.730629	1.22292	231396	186820	222749	204523	83989	80454	91519	102533	0.999969	1>2	5.36583e-06	2.35844
LMRG_02003	17151	35131	38303	33133	30328	26563	38023	5077	0.0274712	1>2	0.710854	1.23729	3825	3571	6348	2827	6902	6973	5310	4082	0.0544158	2>1	0.528381	0.71221	H7858_peg_762	116688	85932	70335	123641	183395	83746	126177	160089	0.0139612	2>1	0.799736	0.716644	24151	17954	19158	17905	49000	41368	39662	26007	0.97624	2>1	0.00411208	0.507367
LMRG_02002	42866	64078	68352	89506	253137	19864	18858	262432	0.37429	2>1	0.204491	0.477731	127148	158703	137748	246820	37678	16594	13141	61682	0.977597	1>2	0.00531724	5.19322	H7858_peg_2503	79875	170710	170232	223707	13606	14601	13826	7923	0.999942	1>2	1.4066e-05	12.9018	722750	624310	746118	638447	4048	6811	8811	5893	1	1>2	3.84219e-14	106.859
LMRG_02001	20716	34151	27505	49244	128922	13548	10371	141649	0.189053	2>1	0.355233	0.446929	85054	109765	101389	196615	23324	8257	6610	40237	0.957275	1>2	0.0108317	6.28376	H7858_peg_2504	55286	103664	98699	122478	8638	9032	10464	6798	0.999983	1>2	4.49929e-06	10.8819	512900	452668	472343	424270	5648	3725	4319	3432	1	1>2	7.52339e-15	108.747
LMRG_02000	31184	28260	45047	39583	115888	12852	13460	107361	0.372843	2>1	0.205734	0.57731	86218	137696	95561	171437	23365	11318	6775	37850	0.982645	1>2	0.00385616	6.18994	H7858_peg_2505	46191	108223	92270	177312	9093	6774	12276	10852	0.999582	1>2	4.98275e-05	10.8731	453038	562868	524798	501587	4417	5083	6636	5656	1	1>2	3.55271e-14	93.7175
LMRG_01999	12862	21095	12808	18121	15178	16288	14114	23737	0.00708093	2>1	0.841614	0.936076	14833	16658	15520	16036	17146	14886	15932	15193	0.0020278	2>1	0.723238	0.998258	H7858_peg_2506	23034	23748	29794	25239	29540	16329	27302	25364	0.00513633	1>2	0.903769	1.03329	23601	19865	26108	31424	23274	26625	32782	29628	0.0278054	2>1	0.465155	0.899287
LMRG_01998	45256	51958	46992	47048	45760	61472	59900	88393	0.170661	2>1	0.384543	0.748475	42684	43536	36072	46137	54153	53246	57315	51910	0.293201	2>1	0.26507	0.777518	H7858_peg_2507	43660	38703	50742	39370	49204	34160	50041	49034	0.0030349	2>1	0.931707	0.945384	33724	44522	38519	37482	47068	38615	43336	39468	0.0272101	2>1	0.46874	0.915483
LMRG_01997	135830	248470	156251	232156	296302	276689	289139	436722	0.307814	2>1	0.249786	0.594915	150517	142196	217296	172487	235767	189713	230673	268688	0.24587	2>1	0.297651	0.73796	H7858_peg_2509	226671	168739	162350	186608	218903	317226	172907	210458	0.0107412	2>1	0.836232	0.809541	184109	273314	178221	270974	232113	217546	263715	319008	0.0378423	2>1	0.426667	0.878181
LMRG_01996	324933	131416	285944	142462	133612	193872	192879	93522	0.0166293	1>2	0.767423	1.44124	262576	232088	172344	172691	269997	347568	300455	221181	0.133116	2>1	0.408111	0.737095	H7858_peg_2510	77843	75928	83155	103506	99737	45014	117316	142000	0.0166148	2>1	0.77071	0.842514	100912	105049	132806	134106	125732	128896	118614	142720	0.0451046	2>1	0.407445	0.916488
LMRG_01995	421595	349196	344593	343666	291088	417721	377016	215312	0.0220517	1>2	0.738466	1.12137	555551	480957	421653	418336	507651	529184	433899	484170	0.0155731	2>1	0.66623	0.959892	H7858_peg_2512	82531	50987	55704	55300	73017	52990	75045	61967	0.00400581	2>1	0.918296	0.929674	93591	65752	78616	77494	92612	85848	89660	75290	0.0373183	2>1	0.428258	0.91859
LMRG_01994	338298	329497	359672	336371	348273	385349	313705	276347	0.00588929	1>2	0.849693	1.03034	361700	324444	340048	352625	408504	410906	372632	453969	0.160304	2>1	0.376424	0.837672	H7858_peg_2513	377536	318295	327824	291219	430510	287185	499105	418321	0.015803	2>1	0.779223	0.804145	469546	414449	411021	425796	482600	465298	464581	430071	0.0186113	2>1	0.510826	0.93393
LMRG_01993	1009127	1317899	1027669	1222174	1302375	1619270	1423977	1193580	0.00877416	2>1	0.827144	0.826269	1436754	1425963	1283234	1284338	1301121	1395889	1172088	1389081	0.00159677	1>2	0.724362	1.03273	H7858_peg_2514	665361	627729	594448	629076	704616	845382	833517	618225	0.0114685	2>1	0.826257	0.838385	670674	741601	666685	626930	832138	720647	745227	711852	0.053934	2>1	0.384456	0.899007
LMRG_01992	76373	78576	70301	75613	73537	67591	48439	73816	0.0270054	1>2	0.712915	1.1423	82770	93186	89896	80224	91494	97156	78815	114234	0.0317493	2>1	0.587107	0.906673	H7858_peg_2515	129520	126428	100737	126941	167292	147061	180674	178494	0.237597	2>1	0.193175	0.718056	206831	177612	200191	176769	209767	218113	255008	177765	0.068475	2>1	0.352358	0.884681
LMRG_01991	289425	144832	349992	114924	107967	127645	92069	110192	0.64003	1>2	0.0843532	2.0535	203234	197421	154425	112026	278670	340891	204984	163490	0.0956704	2>1	0.454974	0.675185	H7858_peg_2516	71642	87579	54851	83230	104419	56700	101885	113175	0.00789047	2>1	0.867464	0.790321	134309	96290	117053	106577	133091	134778	157769	83958	0.048867	2>1	0.395645	0.891351
LMRG_01990	174786	103413	273295	81316	62167	86341	57491	71437	0.665869	1>2	0.0766832	2.28092	115828	91073	109749	71495	172516	201622	121391	110250	0.272869	2>1	0.275602	0.640737	H7858_peg_2517	79065	84762	51223	59187	103203	42427	102191	103956	0.00749205	2>1	0.87409	0.779576	114861	71087	80737	90395	125924	116945	140818	58983	0.0481804	2>1	0.397393	0.806651
LMRG_01989	13229	25907	17108	29638	123439	23885	20273	264775	0.573348	2>1	0.105085	0.19863	14728	13716	12079	12632	37077	23159	19873	27192	0.952422	2>1	0.0119785	0.495382	H7858_peg_2518	19027	19270	20484	12278	21289	27567	18524	34480	0.0212866	2>1	0.729203	0.697614	7253	6618	6506	5055	16210	19132	15994	6580	0.968499	2>1	0.00504081	0.439119
LMRG_01988	94226	47194	113703	43273	59779	47031	43961	44632	0.195347	1>2	0.347448	1.52708	113449	103639	95244	59963	133773	151390	96282	142068	0.1428	2>1	0.396689	0.711148	H7858_peg_2519	30748	16661	31168	45636	68133	48531	55134	44006	0.149757	2>1	0.259969	0.575582	41505	50641	38847	48060	44630	35393	43756	33323	0.0473091	1>2	0.40012	1.13972
LMRG_01987	126817	107417	133796	82149	62038	91657	98069	58789	0.110784	1>2	0.484772	1.4496	106932	82348	97919	70605	112840	115055	111095	73073	0.0218406	2>1	0.631509	0.868324	H7858_peg_2520	61208	50989	55563	67783	65661	45380	62634	74325	0.00379252	2>1	0.921212	0.94977	46413	35369	47457	57740	52679	56207	61624	65313	0.254522	2>1	0.197591	0.792879
LMRG_01984	64547	55857	53855	63513	71485	69457	65263	69998	0.0234312	2>1	0.731484	0.86086	205371	208604	197984	229268	124386	155637	147886	174427	0.745043	1>2	0.0686667	1.39661	H7858_peg_2521	79668	79796	86491	77168	84739	110684	80961	116387	0.0311745	2>1	0.651892	0.822675	282025	351782	280644	284977	194365	228606	185000	297184	0.319953	1>2	0.164138	1.32511
LMRG_01983	204568	204224	200588	205342	160304	214590	196189	158057	0.0305243	1>2	0.696028	1.11737	287724	327212	268716	288616	259004	325585	268358	271475	0.0136069	1>2	0.679323	1.04255	H7858_peg_2522	180345	154361	162259	162964	195058	118153	205053	176269	0.00966254	2>1	0.847205	0.950177	184787	140672	182387	177247	167374	150574	145517	171373	0.0493588	1>2	0.393637	1.07916
LMRG_01982	216411	257700	207734	238967	159838	238661	238398	256971	0.0107692	1>2	0.809689	1.03014	358348	442598	238699	254024	365952	380341	435824	313200	0.0429468	2>1	0.552229	0.865147	H7858_peg_2523	226984	169701	205914	145641	213992	101339	181179	187057	0.00386386	1>2	0.920316	1.09461	95082	54205	70966	87280	102840	127748	105418	97122	0.475118	2>1	0.106989	0.710028
LMRG_01981	642217	1083657	965201	997943	705607	974355	1205780	694708	0.00316929	1>2	0.86266	1.03032	1708916	2091285	2044349	1531721	2023035	1782663	1824074	1793445	0.00411148	2>1	0.717206	0.993676	H7858_peg_2524	1476027	1758226	1477879	1984758	1348170	2407316	1609809	1738599	0.000613208	2>1	0.946977	0.942707	1778477	2761465	2334320	2093005	3182973	2824974	2570894	2765683	0.146993	2>1	0.257961	0.790449
LMRG_01980	326104	697658	405083	632534	461487	607595	681270	560622	0.0117629	2>1	0.801465	0.891996	814763	1084382	1274096	930817	937560	840832	917539	1068353	0.0122599	1>2	0.686621	1.09026	H7858_peg_2525	936284	1202779	989420	1031817	891717	2196583	911070	950322	0.0086758	2>1	0.857169	0.840517	1088976	1686891	1281292	1127453	1744998	1695147	1613609	1509629	0.187761	2>1	0.233951	0.78993
LMRG_01979	1254638	2045044	1023918	2151014	1755831	2188465	2126317	2525182	0.00890247	2>1	0.82609	0.75323	2435714	2837817	3138270	3288914	2623071	2421436	2615645	3481266	0.0028676	1>2	0.720775	1.0502	H7858_peg_2526	2313927	2503441	1932941	1835240	1911091	4443785	1678625	2078008	0.00210019	2>1	0.940895	0.849087	2985920	4103306	2514286	2515509	3317812	3612527	3367975	2922381	0.00637472	2>1	0.542592	0.91667
LMRG_01978	2010677	2326402	1681998	2508456	2532216	2557663	2458755	2687116	0.00526209	2>1	0.853197	0.833113	2969590	3619853	3326313	3462669	3746580	3260330	3509078	3991221	0.00252441	2>1	0.721916	0.922192	H7858_peg_2527	2825997	2670479	2294985	2641331	2787755	4486081	2647573	3348756	0.00435824	2>1	0.913511	0.786184	3808897	5499955	3452501	3339229	4547156	4738468	4317877	3856353	0.00635512	2>1	0.542895	0.922149
LMRG_01977	669715	344794	574906	607227	449815	416461	363229	333903	0.107662	1>2	0.491018	1.40503	926733	1005979	944133	1091428	996736	1014742	909803	947202	0.0037445	1>2	0.717887	1.0258	H7858_peg_2528	341381	265565	228065	406841	478338	363777	389477	431036	0.0395637	2>1	0.591698	0.746921	925142	751207	774004	730383	722696	701196	686691	606742	0.20734	1>2	0.223284	1.17054
LMRG_01976	99462	130813	129385	129763	73575	117835	119117	55896	0.0994329	1>2	0.513428	1.33568	868438	662872	915896	291708	413295	325368	390202	166576	0.109435	1>2	0.43551	2.11427	H7858_peg_2529	120383	148399	136929	147907	140262	234723	121217	153933	0.0216683	2>1	0.723836	0.851543	698702	641659	253406	347000	550788	602851	368945	304302	0.00661204	1>2	0.542289	1.06234
LMRG_01975	9099	15748	16342	12445	18102	14985	12915	18622	0.0143007	2>1	0.782695	0.829939	20447	21883	25159	22928	16567	14866	11618	20753	0.2541	1>2	0.289788	1.41711	H7858_peg_2530	15111	9189	19103	13420	12973	17412	15453	12062	0.00279293	2>1	0.935	0.981399	20453	19058	17605	23522	11731	11192	13405	12589	0.977309	1>2	0.00391379	1.64847
LMRG_01974	29480	47870	41592	44473	42947	54047	52399	76870	0.0505759	2>1	0.629732	0.722235	35653	38305	38928	37745	38341	35692	35866	42594	0.00617953	2>1	0.711459	0.98779	H7858_peg_2531	41710	50915	53761	57803	55912	73420	49303	59373	0.00755074	2>1	0.873286	0.857908	59509	93638	51356	61587	62447	59486	53369	69927	0.0702123	1>2	0.349532	1.08507
LMRG_01973	14666	17758	17111	17744	15211	25363	23791	26362	0.0736501	2>1	0.562095	0.741554	16979	25345	25582	24479	14978	23484	19921	26903	0.0148017	1>2	0.670666	1.08324	H7858_peg_2532	28591	30766	36335	26182	27305	61957	32990	26368	0.011906	2>1	0.821299	0.820038	27668	49717	40208	45282	32496	32735	33979	45757	0.0339847	1>2	0.439181	1.12353
LMRG_01972	106651	75635	129346	132235	36282	55818	62984	26346	0.867045	1>2	0.0241148	2.44649	263696	251858	246527	403115	134003	101273	124193	111266	0.99728	1>2	0.000481553	2.47527	H7858_peg_2533	101039	134080	124062	138176	36782	57469	43580	37973	0.997787	1>2	0.000250919	2.82904	366557	384067	372248	355739	54037	51795	47269	61214	1	1>2	7.01996e-10	6.89924
LMRG_01971	58568	100483	59003	100469	70673	107983	103283	59579	0.00837139	2>1	0.831662	0.932668	167719	168576	196719	183096	185038	136041	155533	202596	0.0240559	1>2	0.618444	1.05433	H7858_peg_2534	82002	107877	84936	73156	86182	133998	75298	90022	0.00482643	2>1	0.907326	0.902649	133660	149523	113815	149587	134893	128027	147758	158471	0.0244261	2>1	0.483567	0.960355
LMRG_01970	64092	57446	79953	61039	53839	57550	61950	22445	0.0902331	1>2	0.529823	1.34092	160467	140946	151318	132648	186277	115787	153662	130469	0.0254938	2>1	0.612366	0.998608	H7858_peg_2535	61592	45491	49696	47579	59255	55179	54968	56210	0.00537507	2>1	0.90036	0.905794	117382	97897	97856	120940	95563	102597	98885	104660	0.0365373	1>2	0.430743	1.08058
LMRG_01969	36508	56375	55343	44481	31324	52871	48673	62113	0.00926187	2>1	0.82293	0.988337	46586	51598	82637	59442	38929	40460	41257	43820	0.625919	1>2	0.114048	1.46087	H7858_peg_2536	61041	63208	77533	62175	68246	68544	60601	57974	0.0021716	1>2	0.940194	1.03365	55552	71178	74293	85138	49025	52798	66949	72403	0.0776075	1>2	0.336277	1.18653
LMRG_01968	8012	16946	11766	12721	10050	13528	14636	17563	0.00749933	2>1	0.839317	0.886477	19023	19735	28856	20236	13709	15741	15101	27056	0.0295902	1>2	0.595292	1.22684	H7858_peg_2537	41630	46502	46472	37830	36183	54451	26864	32168	0.0117706	1>2	0.823317	1.15213	26600	43900	32631	45076	30903	31278	39257	49843	0.0157388	2>1	0.523717	0.97968
LMRG_01967	9691	17871	11311	17835	12792	23304	21263	23707	0.0315068	2>1	0.691137	0.699529	20488	21869	32076	26651	14607	17745	15364	29431	0.0548705	1>2	0.526613	1.31028	H7858_peg_2538	44528	75126	64242	50817	48805	112401	41145	38553	0.00579058	2>1	0.894164	0.974301	29272	63615	48206	53035	46116	41339	54070	62886	0.0297872	2>1	0.457023	0.949694
LMRG_01966	123873	95421	161614	97090	123854	106392	107534	110984	0.0292363	1>2	0.702971	1.06514	84696	102264	67981	64009	96239	115978	101045	92265	0.142138	2>1	0.397435	0.786507	H7858_peg_2539	99840	125629	108626	156204	122654	157965	165763	128386	0.00754825	2>1	0.873387	0.853038	73953	116556	125884	90737	138025	108565	123425	108955	0.0736959	2>1	0.342959	0.850011
LMRG_01965	93933	97997	107106	94773	135491	90427	102117	111160	0.019749	2>1	0.749714	0.896661	77265	72974	52754	67755	92994	93261	97327	93282	0.659495	2>1	0.100222	0.718424	H7858_peg_2540	85409	82563	85811	95548	102452	55008	108547	92319	0.0122558	2>1	0.818393	0.974897	68459	59636	85717	77610	87229	90521	97810	76136	0.161922	2>1	0.247021	0.828619
LMRG_01964	39988	54066	34000	53016	72841	52488	56786	94196	0.118208	2>1	0.469182	0.655312	44916	41169	36825	45061	33689	36887	39669	34093	0.0493173	1>2	0.539002	1.16373	H7858_peg_2541	54065	57605	58296	55244	63517	49557	73375	58866	0.00570019	2>1	0.895479	0.918044	62875	59196	66236	58480	64284	72944	87596	50711	0.12559	2>1	0.277685	0.895665
LMRG_01963	10418	10121	12227	15643	12579	8662	7007	27991	0.0364547	2>1	0.674196	0.860773	10534	9762	11261	15944	3282	3794	3520	4855	0.995438	1>2	0.00093997	3.0743	H7858_peg_2542	5943	7860	10985	4100	7272	5970	4549	7478	0.00510899	1>2	0.904229	1.14322	4904	4044	4189	3124	1985	2768	2642	1770	0.685441	1>2	0.0567182	1.77425
LMRG_01962	9391	11736	16306	9979	10308	8387	9017	18896	0.00713591	1>2	0.841172	1.01725	18055	19686	15863	25183	6471	7839	8689	4798	0.988346	1>2	0.00229596	2.83437	H7858_peg_2543	7829	10270	16890	6051	7569	5942	5793	8170	0.0206257	1>2	0.737085	1.49378	10472	7007	9184	6513	4003	4107	5158	5856	0.792342	1>2	0.0366346	1.73478
LMRG_01961	4304	8000	5266	7763	5874	5682	6188	13044	0.00951592	2>1	0.820462	0.822821	10258	14406	13831	17988	3355	3175	3073	4112	0.999178	1>2	0.000167531	4.11834	H7858_peg_2544	3148	7735	10447	4473	5161	6261	3377	4982	0.00837277	1>2	0.86155	1.30443	8195	7795	7155	6546	2632	4299	3619	3092	0.993667	1>2	0.00106547	2.17644
LMRG_01960	2794	4524	5635	6559	4927	5445	5204	10345	0.0128345	2>1	0.793678	0.752749	10954	16329	16298	14101	3682	4530	3004	4915	0.998324	1>2	0.000372171	3.57585	H7858_peg_2545	2453	5743	6564	4960	3731	10896	2430	4174	0.00348219	2>1	0.925401	0.92883	5812	6537	7517	6031	4468	4040	3478	3658	0.875401	1>2	0.0206143	1.6554
LMRG_01959	43873	52799	46526	55535	51320	63758	60146	56259	0.0228566	2>1	0.734671	0.858521	85748	90397	88980	88513	72234	62562	64103	80814	0.412801	1>2	0.197353	1.26429	H7858_peg_2546	63990	69529	78748	61224	71783	116704	61438	61051	0.0103585	2>1	0.840388	0.87946	97800	121581	115262	109777	87854	94437	90966	116336	0.055294	1>2	0.381606	1.14073
LMRG_01958	793533	681430	651216	739202	618015	698152	643688	604999	0.00732795	1>2	0.840089	1.11717	940782	983704	960281	931233	683400	661598	677414	851435	0.650879	1>2	0.105637	1.32784	H7858_peg_2547	478461	413818	442105	690927	480263	448570	463885	533917	0.00417724	1>2	0.915907	1.05122	819185	732431	896365	795322	618272	564983	580366	623273	0.97325	1>2	0.00433137	1.3588
LMRG_01957	27260	43240	34547	40531	35920	30429	33146	31214	0.0139039	1>2	0.786064	1.11376	88194	90988	80446	125390	43893	42472	39158	55503	0.981828	1>2	0.00421487	2.12687	H7858_peg_2548	42438	53225	49617	69662	39340	37354	40367	38491	0.0814775	1>2	0.403214	1.3818	190994	164021	214099	132305	63701	53931	51758	58923	0.99997	1>2	5.09658e-06	3.07218
LMRG_01956	20232	14048	34725	19111	14529	12399	12154	13359	0.354812	1>2	0.215749	1.68029	52749	55612	41916	52523	24290	31170	30359	26742	0.968325	1>2	0.00798151	1.80169	H7858_peg_2549	24344	26642	43151	49849	20932	10669	27625	28349	0.0214926	1>2	0.72679	1.64415	118347	86259	143983	103510	37284	34905	33127	41868	0.999935	1>2	1.07889e-05	3.07166
LMRG_01955	27145	47350	39870	50052	33396	31583	30122	42421	0.0198135	1>2	0.748931	1.19557	76939	86914	77387	117756	36004	39465	40229	56211	0.953517	1>2	0.0118462	2.08829	H7858_peg_2550	54727	81020	81897	93832	45376	61245	51982	48762	0.130788	1>2	0.284129	1.50207	235095	222714	234610	172156	76496	77309	81118	63035	0.999986	1>2	2.21642e-06	2.90167
LMRG_01954	26487	7499	21239	15080	31099	9774	13735	45625	0.00943585	2>1	0.821266	0.701416	38195	44616	39209	40680	25891	37477	31220	44397	0.0688739	1>2	0.497482	1.17063	H7858_peg_2551	19639	25855	22622	23354	31399	26100	24482	32681	0.0150401	2>1	0.787401	0.797736	30199	46869	52021	44850	39061	35812	36670	47393	0.0433186	1>2	0.413187	1.0944
LMRG_01953	68672	49162	65835	68703	143405	53530	54814	212773	0.538819	2>1	0.115293	0.543294	169597	191258	196880	232304	126033	126655	125869	206916	0.199108	1>2	0.335854	1.3494	H7858_peg_2552	82931	77428	75776	81555	134067	91201	89988	149731	0.297355	2>1	0.133563	0.683223	135923	186507	175575	154017	147758	124725	155714	143385	0.0760634	1>2	0.339196	1.14073
LMRG_01952	56634	43734	54078	53363	53643	56185	61514	32693	0.0155222	1>2	0.775633	1.0185	78058	87645	63956	73993	71190	69766	72036	61780	0.0215879	1>2	0.632784	1.10511	H7858_peg_2553	150010	76083	84033	231647	160121	124919	157545	195470	0.01321	2>1	0.805975	0.849101	129863	138304	161320	159340	215319	173943	168013	140890	0.113714	2>1	0.292924	0.843392
LMRG_01951	139865	232512	130908	200918	156838	192943	246060	209016	0.0156271	2>1	0.774623	0.874942	175214	173708	172310	298434	152957	123247	146130	304520	0.0156115	1>2	0.666098	1.12769	H7858_peg_2554	168292	149630	153516	106653	169090	256616	113372	144283	0.00705084	2>1	0.878885	0.845953	80234	127260	97634	104188	99968	102395	116879	132493	0.0306271	2>1	0.453289	0.906098
LMRG_01950	79917	42322	66841	51141	38368	70932	67815	38807	0.009499	1>2	0.820624	1.11254	42390	46310	55987	45648	53165	75279	74208	59707	0.315794	2>1	0.250649	0.725475	H7858_peg_2555	68864	82385	60843	106322	79654	100165	109674	86678	0.00823226	2>1	0.86299	0.846461	50418	78001	70488	69120	81716	74377	66214	90291	0.061287	2>1	0.366723	0.857418
LMRG_01949	402842	432305	371448	470836	387108	537274	544638	325753	0.0120788	2>1	0.798968	0.93462	378370	328712	402452	399937	493235	475914	561833	492206	0.798726	2>1	0.0536205	0.746085	H7858_peg_2556	585326	564215	470363	627658	558507	688427	637345	514346	0.00155254	2>1	0.94369	0.937021	427526	407407	467293	449189	528415	548561	529179	539091	0.698029	2>1	0.0546941	0.816417
LMRG_01948	25707	15908	31704	34784	606	722	904	639	0.999961	1>2	1.2546e-05	37.6534	31193	25022	32041	68423	1250	1428	1595	1552	0.999985	1>2	2.43054e-06	26.8977	H7858_peg_2557	46887	68044	84565	106449	2734	2144	2401	3207	0.999999	1>2	3.59636e-07	29.1765	205575	109885	179409	143496	2251	2547	3220	2063	1	1>2	1.51041e-13	63.3236
LMRG_01947	6574	11117	7366	8388	5362	10948	8267	10428	0.00612054	2>1	0.847617	0.955435	16110	15552	21431	21836	11737	15456	13790	14500	0.159132	1>2	0.37916	1.35049	H7858_peg_2558	32997	28725	33038	28949	31492	39387	31160	36248	0.00319195	2>1	0.929503	0.894582	42038	59977	47646	48161	41475	43642	46345	58718	0.0226604	1>2	0.492419	1.04018
LMRG_01946	60643	76878	51806	58735	49425	71761	83532	56993	0.0105761	2>1	0.811573	0.947847	123953	122979	110829	136931	91132	93956	117603	104926	0.108276	1>2	0.437201	1.21362	H7858_peg_2559	89298	91110	101045	79469	89949	84479	85223	89768	0.00184517	1>2	0.942376	1.03292	101314	120950	113409	115376	95799	103021	108446	137483	0.0235472	1>2	0.488029	1.01417
LMRG_01945	391306	405805	237802	367792	128797	340834	318719	175967	0.0494332	1>2	0.633053	1.45461	573511	459840	477878	504645	287788	356871	423000	338681	0.656826	1>2	0.101889	1.43342	H7858_peg_2560	553060	514896	442285	418867	422083	805364	314240	565344	0.00731078	2>1	0.876342	0.915557	365278	475533	370956	390143	422695	587874	512494	624946	0.350669	2>1	0.150281	0.745765
LMRG_01944	307918	377474	186288	346199	120687	342641	290069	159815	0.0182281	1>2	0.75816	1.33362	509933	402412	386678	491110	288843	325129	354543	345023	0.597682	1>2	0.125175	1.36283	H7858_peg_2561	452611	427425	313253	306114	350027	649007	297866	421502	0.00362101	2>1	0.9236	0.872557	254155	379752	250433	265513	395520	463966	396164	438769	0.882258	2>1	0.0196148	0.678612
LMRG_01943	2491	456	3023	200	240	706	646	1064	0.0250985	1>2	0.723369	2.32304	1457	1143	2528	637	2211	2822	4452	864	0.0266257	2>1	0.607371	0.557059
LMRG_01942	976881	722751	866641	659069	672490	824529	678036	500758	0.0098115	1>2	0.817842	1.20537	720106	655226	432649	529885	1031904	1134190	933101	864256	0.853409	2>1	0.0392725	0.589856	H7858_peg_2564	393121	321645	303237	301080	403179	269011	467161	387083	0.00580853	2>1	0.893741	0.86416	423562	321146	358403	347772	594005	601521	550577	517360	0.982784	2>1	0.00290223	0.641001
LMRG_01941	61750	66049	59260	73127	55046	68727	63741	72821	0.00491963	2>1	0.855184	0.999428	214440	215760	237687	214083	103433	140496	101063	166575	0.969922	1>2	0.00748427	1.72406	H7858_peg_2565	109824	109242	120164	118662	143410	138721	118909	147839	0.0226098	2>1	0.715093	0.834231	307080	344360	288447	324800	277043	242340	248826	274185	0.425865	1>2	0.11942	1.21325
LMRG_01940	347274	383334	331327	339474	308107	397002	347274	365740	0.00338892	2>1	0.861691	0.988214	219758	237923	173883	185686	237910	287571	249432	315254	0.31784	2>1	0.248708	0.749656	H7858_peg_2566	271936	264472	275286	293243	313043	252782	395747	219179	0.0185272	2>1	0.755445	0.935792	199522	192252	192596	188603	289947	284888	300981	270021	0.998438	2>1	0.000258055	0.674592
LMRG_01939	223714	257097	237071	228913	219875	264768	262743	264334	0.00572073	2>1	0.850878	0.935827	165671	173273	153815	143418	185040	218517	197034	193072	0.317293	2>1	0.249194	0.801571	H7858_peg_2567	201388	197043	190358	190020	199998	259999	248502	187001	0.0177359	2>1	0.760012	0.869692	152140	182780	169579	164649	218478	220154	212501	213112	0.938076	2>1	0.0095689	0.774257
LMRG_01938	1142828	1495275	1189522	1532958	1131778	1933902	2019467	1394683	0.00645198	2>1	0.845666	0.827272	999618	992487	1189040	1004120	1716577	1576842	1637450	1638872	0.992753	2>1	0.00149789	0.637052	H7858_peg_2568	2212133	1856403	1579587	1833696	2129399	3630334	1913758	1951829	0.00341083	2>1	0.926354	0.777306	721353	1231622	901166	1060250	2052056	1793485	1763123	2199339	0.989135	2>1	0.00185709	0.501331
LMRG_01937	145117	146925	171671	161246	171236	153242	162931	142362	0.00330738	2>1	0.861983	0.992359	242298	258117	224804	232805	194672	241139	145031	299745	0.102737	1>2	0.444553	1.08794	H7858_peg_2570	293546	286159	290133	353841	362428	526935	333751	377466	0.0377698	2>1	0.600377	0.764522	462609	906932	623019	699031	549493	446583	576746	513739	0.170856	1>2	0.242554	1.28997
LMRG_01936	123649	188261	199743	178105	136114	133631	155205	94767	0.0442791	1>2	0.649144	1.32718	120495	131766	92604	72591	87909	94578	74850	79877	0.117716	1>2	0.425203	1.23796	H7858_peg_2571	171663	189707	264896	249556	221136	165668	263067	189799	0.00290092	1>2	0.933558	1.04306	64983	73791	95569	77568	117532	105092	100507	88870	0.402484	2>1	0.12795	0.757064
LMRG_01935	2493	2648	2223	1724	1312	1171	2144	1941	0.00961661	1>2	0.819325	1.38368	13948	14657	21765	12478	5677	5364	9826	7852	0.741358	1>2	0.0690474	2.18838	H7858_peg_2572	2472	1823	2322	3109	2455	1784	1746	2298	0.00294942	1>2	0.932925	1.17421	14394	15620	10574	15712	5137	7208	6099	9680	0.953202	1>2	0.00726303	2.00185
LMRG_01934	12691	12872	12193	10372	143235	12804	14438	161186	0.988818	2>1	0.00216956	0.145111	75685	74892	66240	61224	37680	34481	37919	39508	0.997291	1>2	0.000461563	1.85871	H7858_peg_2573	15189	14345	21060	18892	29758	35279	22746	37655	0.341461	2>1	0.11272	0.553947	81198	88306	77481	76082	47598	44108	40566	59132	0.993721	1>2	0.00104505	1.68788
LMRG_01933	2463	1428	2422	855	27398	1331	2083	31556	0.520779	2>1	0.121767	0.114931	6321	5025	7135	4109	5019	2193	4607	3505	0.0747073	1>2	0.485131	1.47416	H7858_peg_2574	2595	3440	3016	3256	3969	2350	3760	9228	0.0251004	2>1	0.695168	0.637437	4160	6986	4965	5187	4348	4874	2860	3533	0.107737	1>2	0.300516	1.36394
LMRG_01932	3787	6438	4123	8779	33490	5907	4539	55757	0.40792	2>1	0.181543	0.231982	10976	10052	12248	12190	7265	5349	5745	12256	0.266229	1>2	0.279886	1.48509	H7858_peg_2575	8787	14076	11488	6720	12477	21718	10204	19876	0.0227495	2>1	0.712952	0.638989	17239	25809	16407	14927	11564	13806	14513	12951	0.476566	1>2	0.106352	1.40784
LMRG_01931	5173	9485	4814	6095	51735	10009	7452	55346	0.727849	2>1	0.0526252	0.205288	18037	15910	19658	17455	12348	8697	8740	19178	0.334378	1>2	0.23893	1.4513	H7858_peg_2576	9872	10445	10369	10517	11910	20683	10350	16526	0.0440834	2>1	0.560656	0.692848	15775	21423	15115	18928	12474	13517	10372	12432	0.688495	1>2	0.0562624	1.46001
LMRG_01930	2074	2291	1983	1313	6566	1688	954	10319	0.157774	2>1	0.404174	0.392329	4921	3981	5333	4664	2608	3475	3059	5144	0.0551072	1>2	0.525852	1.3229	H7858_peg_2577	1135	2620	2146	2028	1965	2097	1208	1912	0.00197737	1>2	0.941539	1.10401	2351	4267	3106	3237	2287	2053	2181	2771	0.189811	1>2	0.233263	1.39486
LMRG_01929	108335	91040	99077	96479	106808	139484	146284	114400	0.109599	2>1	0.48729	0.778993	82729	68348	69268	64334	126809	126031	128145	79685	0.747525	2>1	0.0679197	0.617967	H7858_peg_2578	122357	82591	81973	90254	120335	152571	124722	129020	0.132771	2>1	0.277368	0.71618	45564	58227	45667	46839	148445	147838	120183	112211	0.999922	2>1	1.37693e-05	0.371299
LMRG_01928	504620	414860	445121	429005	438601	484061	503839	442658	0.00341216	2>1	0.861446	0.959579	282176	221381	285273	221509	470628	448181	497166	324804	0.903595	2>1	0.0251511	0.580395	H7858_peg_2579	321146	250061	229938	288159	345108	358983	368573	440727	0.116492	2>1	0.307009	0.719777	147954	108904	139937	154670	354672	368414	336398	326483	0.999992	2>1	9.71856e-07	0.397892
LMRG_01927	107845	105323	103896	121046	114725	111578	121573	101323	0.00344946	2>1	0.86125	0.975314	94507	88071	86427	99913	98887	100004	106499	101916	0.0249136	2>1	0.614471	0.905751	H7858_peg_2580	94424	79470	81165	60057	97634	75487	105517	84662	0.00597832	2>1	0.891871	0.867371	80741	60363	68395	64340	90694	106626	93137	75398	0.503669	2>1	0.0994644	0.748491
LMRG_01926	51105	47739	63235	55829	43953	53624	49599	49396	0.0105782	1>2	0.811484	1.10854	38050	29502	39128	33849	36289	42082	39676	32462	0.0137478	2>1	0.678711	0.933692	H7858_peg_2581	46718	41359	61055	49256	63018	56200	59825	59917	0.0230017	2>1	0.710777	0.830214	52152	48640	45258	45377	54174	67241	58495	57480	0.359465	2>1	0.146476	0.806382
LMRG_01925	554940	615629	409310	708678	487860	570557	552072	860705	0.00498455	2>1	0.854705	0.926094	2342851	2442598	2468004	2593693	1234714	1480346	1464662	1954907	0.835257	1>2	0.0445095	1.60517	H7858_peg_2582	483472	712382	595445	719824	648927	766889	478762	1015146	0.00281869	2>1	0.934553	0.863011	1974791	2731783	2209341	2091603	1564138	1611254	1654243	1964234	0.348689	1>2	0.151665	1.32583
LMRG_01924	18918	15250	20256	18303	44413	18939	20466	69718	0.591675	2>1	0.101459	0.47368	16768	20414	15242	11166	27299	12747	16287	22102	0.0179905	2>1	0.653491	0.810735	H7858_peg_2583	15681	17083	17611	21043	18413	16567	16988	19041	0.000938741	1>2	0.94574	1.00576	15403	17141	18416	19458	13218	14035	10116	15332	0.389621	1>2	0.133771	1.33618
LMRG_01923	16355	14220	18285	14000	35427	15183	14676	84704	0.724182	2>1	0.0536585	0.419095	9480	10385	10141	9585	16916	11709	11893	13773	0.240636	2>1	0.304017	0.729237	H7858_peg_2584	12102	8945	20091	9334	13130	14601	13189	11597	0.00528535	2>1	0.901584	0.96106	6006	5704	6371	5193	7719	8292	7208	5891	0.153632	2>1	0.25319	0.799519
LMRG_01920	21086	39883	19054	27054	25318	35453	37748	32222	0.0248002	2>1	0.725256	0.819001	26134	28555	31700	36718	27660	24623	31397	32208	0.0109118	1>2	0.693613	1.06229	H7858_peg_2589	18675	22802	20883	13278	17732	28101	16386	10314	0.00376122	1>2	0.921595	1.04281	12851	13957	14040	12532	17677	16510	17618	21640	0.676134	2>1	0.0578832	0.726802
LMRG_01919	14079	5493	15486	7826	3432	5928	6101	4284	0.262465	1>2	0.284366	2.17189	6756	6654	11369	6379	13933	10680	16706	6871	0.0597781	2>1	0.515755	0.646566	H7858_peg_2590	9093	7206	8496	11477	10557	8447	9907	11527	0.00310928	2>1	0.930623	0.896978	7315	6679	7326	10908	15463	13034	14121	13175	0.964576	2>1	0.00539797	0.577635
LMRG_01918	494034	408356	391145	476014	471586	581673	643347	269751	0.0265527	2>1	0.715149	0.899912	443798	381216	431312	445383	579295	542815	572192	463613	0.435067	2>1	0.18589	0.788589	H7858_peg_2591	539891	377115	346209	437744	474170	642486	498805	397623	0.00362093	2>1	0.923637	0.844952	313620	306774	294811	303254	555304	498351	503411	524110	0.99993	2>1	1.15724e-05	0.585467
LMRG_01917	1173	717	2216	2236	2121	1212	1151	2455	0.00549679	2>1	0.851936	0.913965	1098	983	1234	940	1207	900	701	1171	0.00378335	1>2	0.717693	1.06936	H7858_peg_2592	3361	3708	5871	4593	2404	2045	2581	2112	0.121982	1>2	0.297374	1.91785	2316	2859	3947	3628	2698	2423	2038	1651	0.192279	1>2	0.231543	1.44722
LMRG_01916	9441	8200	14042	9902	16440	9604	8357	26061	0.0378165	2>1	0.668324	0.687787	7408	11131	7979	8184	7199	6869	7896	8182	0.0137881	1>2	0.678219	1.15113	H7858_peg_2593	16341	25074	37598	19969	23867	27388	21037	16665	0.00491746	1>2	0.906298	1.11269	21274	20225	26207	14365	17550	15457	14930	16331	0.223076	1>2	0.212167	1.27701
LMRG_01915	2277	2831	2498	1327	3559	1964	1334	4277	0.00568841	2>1	0.851102	0.802317	1547	1570	984	1106	1492	1233	1402	1456	0.00424415	2>1	0.71662	0.932653	H7858_peg_2594	3501	6727	6184	2999	3867	4435	5804	3949	0.00459898	1>2	0.910477	1.0751	5423	3584	3897	2000	3710	3624	2492	3010	0.0458167	1>2	0.405021	1.16111
LMRG_01914	2892	2654	5457	1641	6310	1961	3286	9639	0.0165346	2>1	0.767962	0.596528	2123	3660	1683	1465	2658	3030	2274	3072	0.0402115	2>1	0.559941	0.809407	H7858_peg_2595	4220	3613	8532	2219	3380	5303	4307	3781	0.00813642	1>2	0.864049	1.1081	4056	3776	4268	2043	3176	3067	3403	2310	0.0472277	1>2	0.40086	1.18292
LMRG_01913	104223	87598	140001	89819	109267	80822	81190	65591	0.0301944	1>2	0.698529	1.25164	115381	109156	94128	104913	151734	147445	131189	104760	0.190762	2>1	0.346466	0.791545	H7858_peg_2596	75082	107274	115744	126980	78199	71560	100895	94920	0.00983999	1>2	0.844948	1.23007	227265	156872	234702	189382	154794	154981	157513	135989	0.76086	1>2	0.0417441	1.33972
LMRG_01912	1420061	1504611	1173281	1996876	1155157	1675694	1528667	1453095	0.00235132	1>2	0.865358	1.04855	6516154	6705063	8293846	7361963	3544793	4743692	4767463	6240291	0.137273	1>2	0.402627	1.49651	H7858_peg_2597	2921841	3123792	2647446	3435168	2863029	3582257	3192097	4297939	0.000774224	2>1	0.946401	0.870324	9277547	9906576	9445150	9966780	8352420	8301158	9074952	10229707	0.00186422	1>2	0.548449	1.07336
LMRG_01911	7911	2577	5849	3783	8827	5289	3485	7777	0.0110084	2>1	0.807859	0.792813	4648	5338	6634	3800	3329	3876	2567	4406	0.0803914	1>2	0.475274	1.44026
LMRG_01910	6896	5172	6147	5120	12547	4647	5631	16997	0.130124	2>1	0.448356	0.585983	4987	7133	3088	4070	4074	4085	4126	3677	0.0599999	1>2	0.514962	1.20774
LMRG_01909	908635	595259	623252	768088	1060591	757732	766593	1165820	0.0146256	2>1	0.78115	0.771911	438854	361072	401225	415704	506733	470692	602972	482382	0.429993	2>1	0.188859	0.783824
LMRG_01908	49614	28076	50700	36488	26250	40833	32221	27948	0.0308452	1>2	0.694647	1.29568	48484	45298	56984	34531	40425	45913	43011	44678	0.0283021	1>2	0.600022	1.06476	H7858_peg_2598	26180	26515	28357	25350	29180	38181	36771	19842	0.025375	2>1	0.693329	0.858261	24218	32099	29759	24062	36891	33615	34492	31570	0.264833	2>1	0.192033	0.80647
LMRG_01907	270884	187988	259201	204412	195409	197323	226796	156641	0.0229757	1>2	0.733793	1.18851	263874	258041	233515	216478	243387	297879	266922	218861	0.0161992	2>1	0.66195	0.946311	H7858_peg_2599	110996	94725	112255	137259	131754	101032	159083	114366	0.0041892	2>1	0.915642	0.899256	145417	103326	159905	159424	176927	157400	177545	147575	0.117159	2>1	0.289079	0.861437
LMRG_01906	204476	185022	207246	179843	185064	170957	200834	138441	0.0176011	1>2	0.762317	1.11692	234878	228785	180863	195341	218483	226722	242764	158908	0.0139518	2>1	0.677603	0.991723	H7858_peg_2600	164298	115057	134762	151554	163851	133833	198130	145678	0.00577359	2>1	0.894582	0.881805	182619	144048	196802	176891	210243	191532	213842	184041	0.110368	2>1	0.298313	0.875824
LMRG_01905	468287	857902	776730	775434	1087345	966179	1056164	1606986	0.109725	2>1	0.486034	0.610251	474294	547613	662968	673605	718340	598560	639795	1249135	0.0704245	2>1	0.494942	0.735685	H7858_peg_2601	435891	423241	420145	408848	490316	411182	413861	442043	0.00124688	2>1	0.944799	0.96058	224516	295719	286311	361093	362323	331748	410591	396249	0.364631	2>1	0.145443	0.777954
LMRG_01904	39450	54039	53639	54859	48624	52199	57770	57938	0.00975718	2>1	0.818422	0.932832	59386	52772	79523	62625	69201	61091	65355	62951	0.0194806	2>1	0.64655	0.983403	H7858_peg_2602	29626	44412	36227	40553	41105	53157	28660	40478	0.0039979	2>1	0.91842	0.922999	43482	67433	63343	66414	56157	53833	55261	70043	0.0361991	1>2	0.431866	1.02286
LMRG_01903	239709	299902	251059	247103	230835	279628	291503	253067	0.00469628	2>1	0.856185	0.98364	261543	270780	304038	212459	232507	263737	265419	207817	0.0198321	1>2	0.644028	1.08184	H7858_peg_2603	174733	170095	191686	164317	215142	166531	184163	187637	0.00324899	2>1	0.92882	0.930134	147191	180385	172398	173884	190411	190876	181232	197558	0.147297	2>1	0.257281	0.886565
LMRG_01902	30543	35055	38355	27937	50944	38022	36259	90165	0.226442	2>1	0.313843	0.612331	55489	59216	76754	65044	42228	45119	43118	63697	0.164581	1>2	0.369683	1.32108	H7858_peg_2604	29944	36009	37810	36640	38106	48924	41803	32381	0.00604926	2>1	0.890985	0.870911	65707	62058	73739	66148	48555	47245	61684	64424	0.216485	1>2	0.215653	1.20614
LMRG_01901	25536	29110	30859	31177	61832	33445	32454	131860	0.794666	2>1	0.0381585	0.449484	51860	56945	60948	64223	42760	39703	38428	55608	0.258542	1>2	0.284621	1.32565	H7858_peg_2605	56611	45575	48673	53749	54490	53094	52751	49870	0.00143711	2>1	0.944103	0.973374	73948	89119	81923	78242	60311	53093	65363	62389	0.816655	1>2	0.0317163	1.34034
LMRG_01900	4656	4130	4326	5608	25292	5422	3549	53995	0.876161	2>1	0.0217298	0.212105	3411	4778	5785	4852	4311	3686	2962	6297	0.0157908	1>2	0.665303	1.09098	H7858_peg_2606	3323	5190	7228	6672	5515	7092	7687	5953	0.00664569	2>1	0.882896	0.853926	4169	6070	5474	5442	5723	4214	4511	5055	0.0164862	1>2	0.520472	1.0847
LMRG_01899	7805	4941	9839	9364	42208	8549	6350	108225	0.718197	2>1	0.0577681	0.193241	7752	8584	6470	6996	6321	6373	6500	14142	0.038808	2>1	0.562828	0.893988	H7858_peg_2607	7620	10008	12084	7358	10499	11399	12520	15922	0.0135712	2>1	0.80278	0.736393	7610	8656	7904	5261	6757	8044	7313	9504	0.0250002	2>1	0.479602	0.930831
LMRG_01898	8112	15744	10191	7501	86125	13210	14800	302923	0.878479	2>1	0.0199778	0.0996216	3081	5490	4123	3883	4847	3813	4425	8546	0.0336688	2>1	0.581273	0.766354	H7858_peg_2608	4831	4616	10718	4568	6122	11374	8388	8206	0.0126759	2>1	0.812057	0.725521	2661	3829	2421	2376	3013	2347	2475	2388	0.0334154	1>2	0.441797	1.10408
LMRG_01897	11517	11264	18054	14762	56520	15560	17721	205861	0.885139	2>1	0.0182212	0.188042	2475	2881	4742	1828	4531	4642	4664	6020	0.279553	2>1	0.270825	0.600594	H7858_peg_2609	4909	5731	8587	6616	9244	10449	9479	11050	0.0917533	2>1	0.368043	0.642509	1110	1554	1216	1728	2860	1939	2697	2351	0.626996	2>1	0.0700491	0.569514
LMRG_01896	13424	17453	17593	19172	64243	17323	23319	204510	0.940759	2>1	0.00923119	0.218627	2503	5565	3172	4415	4545	6073	6932	6742	0.160945	2>1	0.375243	0.644451	H7858_peg_2610	4646	6044	10910	6222	9622	10503	7732	11719	0.0227587	2>1	0.712411	0.703002	557	1233	1239	1662	1768	1706	2939	3075	0.427381	2>1	0.119084	0.494414
LMRG_01895	121497	200148	119151	152380	138112	207432	175849	174677	0.0193452	2>1	0.752187	0.852179	122665	145501	111862	129286	137957	136586	127429	160306	0.024962	2>1	0.614121	0.905805	H7858_peg_2611	256541	209763	197527	207953	256546	330006	221445	249616	0.0126602	2>1	0.812733	0.824294	155552	246880	162848	181934	236348	227645	225157	244889	0.456403	2>1	0.112124	0.799982
LMRG_01894	28452	33471	25057	26876	29198	38003	25685	28330	0.00714003	2>1	0.841109	0.939282	10603	10656	6964	8859	15880	15123	10766	12754	0.18223	2>1	0.357188	0.680117	H7858_peg_2612	18277	12835	20263	15432	25466	9815	21472	20494	0.00586441	2>1	0.893244	0.864849	5894	4116	6739	7141	8630	12657	12765	9809	0.880522	2>1	0.0200518	0.544675
LMRG_01893	30929	25259	28082	19393	19207	24363	18273	24022	0.0154644	1>2	0.77601	1.20728	13273	9867	5362	8651	14988	20187	18942	10592	0.230685	2>1	0.310774	0.574155	H7858_peg_2613	31307	33033	41596	29037	40083	14762	36910	40048	0.00765054	1>2	0.871648	1.02405	14274	10101	12781	13568	18348	23397	21230	18645	0.913955	2>1	0.0131253	0.621465
LMRG_01892	129292	189041	123932	150207	138308	180362	123933	193168	0.00829222	2>1	0.832369	0.931895	63644	73159	50928	57883	115420	104352	81638	91957	0.759326	2>1	0.0638386	0.624389	H7858_peg_2614	83672	87481	100450	85610	100706	67901	106407	94373	0.00435122	2>1	0.913696	0.967043	34651	36290	34092	31109	55553	68387	60920	54866	0.998361	2>1	0.000268392	0.567907
LMRG_01891	42467	36540	56141	24178	31378	37539	27402	49830	0.0101421	1>2	0.815658	1.09016	13668	14795	5847	12245	39655	31238	25101	17254	0.579025	2>1	0.130503	0.411089
LMRG_01890	1929	1726	2357	1171	992	1279	730	982	0.0366974	1>2	0.673144	1.80341	631	824	321	198	1037	1145	602	699	0.0333649	2>1	0.581681	0.566753
LMRG_01889	2035	1653	2715	954	925	1529	1399	1009	0.0108561	1>2	0.809143	1.51316	1078	1766	591	1082	1552	2922	940	955	0.0130473	2>1	0.682593	0.709217	H7858_peg_2615	15396	12961	17843	14568	22609	9566	22408	14070	0.00782807	2>1	0.868563	0.885147	5518	4588	6434	5665	11579	10051	11144	8492	0.977217	2>1	0.0039697	0.538094
LMRG_01888	348470	526241	378187	477252	400208	515340	543399	500978	0.0105309	2>1	0.812193	0.882763	444020	507769	534760	428344	493711	483298	527233	713749	0.0459875	2>1	0.54499	0.863346	H7858_peg_2618	592089	607385	588534	632658	657640	600761	574510	612817	0.00025277	2>1	0.948011	0.989753	349759	467882	421817	457631	648604	572584	607406	588407	0.962852	2>1	0.00557232	0.702147
LMRG_01887	168576	242029	221207	263072	266544	287297	328571	205248	0.0230259	2>1	0.73344	0.822761	306465	327685	349036	309744	317100	309434	345072	347120	0.0070808	2>1	0.709227	0.980439	H7858_peg_2619	239865	207813	232767	231805	256230	303557	286101	198401	0.0105881	2>1	0.837418	0.873561	193234	262181	254407	216508	355199	282134	295123	317283	0.65707	2>1	0.0628295	0.741219
LMRG_01886	803	2423	1767	1391	648	3260	1683	1198	0.00464329	2>1	0.856551	0.940345	738	1922	2145	839	608	1734	1155	1175	0.00961279	1>2	0.700533	1.20805	H7858_peg_2620	1733	1352	7626	1344	2138	2408	2006	2964	0.019052	1>2	0.751505	1.26681	1302	2351	1720	2467	2058	1467	1464	3518	0.0195559	2>1	0.505694	0.921594
LMRG_01885	13049	15617	18844	14776	12600	16020	15971	13508	0.00397264	1>2	0.859314	1.07207	15768	13825	16993	16358	18811	14543	14045	17772	0.00780845	2>1	0.706862	0.965828	H7858_peg_2621	8081	9815	11213	7406	10909	7472	12458	8983	0.00301573	2>1	0.931937	0.916955	9056	8476	9527	8233	11673	10670	12944	10040	0.2776	2>1	0.185766	0.778609
LMRG_01884	17151	17347	23519	16744	14730	15610	12398	12764	0.0627514	1>2	0.59291	1.347	18288	17578	22189	16654	21532	22067	19649	18144	0.0100187	2>1	0.698368	0.917891	H7858_peg_2622	17368	16445	22371	20231	21525	20833	18833	21132	0.00259995	2>1	0.936999	0.928234	17825	19164	18756	22631	17951	19138	22323	23421	0.0339704	2>1	0.4394	0.946193
LMRG_01883	8326	10861	11074	11586	7003	12203	12863	15027	0.0088389	2>1	0.826468	0.888547	25050	30805	32591	28762	17270	18202	23527	29506	0.132789	1>2	0.408474	1.32431	H7858_peg_2623	14122	14186	17512	18191	10643	23560	9653	12742	0.00770187	1>2	0.870495	1.13098	18890	35957	25928	34150	17923	15646	15262	28683	0.109786	1>2	0.299257	1.48264
LMRG_01882	2387	1567	5557	2938	2941	3753	2802	4949	0.012248	2>1	0.79785	0.861821	4386	6686	4112	3471	4451	3667	4807	4512	0.0182295	1>2	0.651923	1.06985	H7858_peg_2624	3647	5066	8638	4420	4884	8009	3659	4725	0.00345658	1>2	0.925745	1.02322	7271	7303	7310	7831	7790	8622	7997	8287	0.105256	2>1	0.304582	0.908827
LMRG_01881	9765	13588	10243	13034	12684	12024	14564	15722	0.0107199	2>1	0.810411	0.847911	9411	14317	14467	14695	16569	14895	15837	18269	0.0720818	2>1	0.490943	0.806619	H7858_peg_2625	11318	7907	9819	7647	8444	11884	7657	7526	0.00261653	1>2	0.936827	1.03323	12282	13879	12839	8544	18246	20769	18155	18630	0.932085	2>1	0.0106786	0.62723
LMRG_01880	6542	12870	8703	11973	15102	11920	16272	20781	0.0787867	2>1	0.553089	0.625642	14094	17312	15370	14649	19627	19179	21352	20035	0.261418	2>1	0.282729	0.765965	H7858_peg_2626	3866	6258	11494	7500	4753	11087	7412	4758	0.00300286	1>2	0.932051	1.03956	12077	12385	11362	8904	16511	22208	18991	17718	0.953911	2>1	0.00705462	0.592989
LMRG_01879	8414	6901	14250	7729	11685	7954	9409	13091	0.00794775	2>1	0.835137	0.885023	7093	9658	9744	9396	13548	15838	18596	10998	0.510263	2>1	0.155957	0.608528	H7858_peg_2627	3542	6699	9329	4457	5983	6397	5781	4083	0.00537972	1>2	0.900174	1.08016	11196	8400	7188	4615	17157	20229	14262	17278	0.984047	2>1	0.00279202	0.455547
LMRG_01878	337936	308328	408947	364536	413425	371321	355131	499034	0.0124766	2>1	0.796305	0.866275	214166	208675	217660	213901	271549	272953	267972	244562	0.687667	2>1	0.088725	0.8083	H7858_peg_2628	149026	114998	142387	125209	167658	155976	166490	139521	0.0164976	2>1	0.771389	0.844317	92392	88570	96537	78687	150537	157376	142156	124589	0.99294	2>1	0.00120336	0.619823
LMRG_01877	5488	12537	8710	9267	11935	12949	12343	15573	0.0932635	2>1	0.523933	0.681856	9186	14065	11458	8342	10030	11693	9772	12042	0.0140441	2>1	0.67686	0.988837	H7858_peg_2629	22529	23528	36409	18061	22334	21701	21337	20971	0.0176141	1>2	0.761496	1.16428	14173	19641	19388	12658	17659	16657	18624	18964	0.0584637	2>1	0.37318	0.915943
LMRG_01876	47639	51632	52372	56315	44558	61458	60071	60062	0.0106379	2>1	0.81077	0.919562	95336	78288	79046	73731	62906	52322	72467	76993	0.0951939	1>2	0.455294	1.23315	H7858_peg_2630	41702	27701	35903	37199	42178	59192	43870	41505	0.0234749	2>1	0.706326	0.763099	42967	57426	48206	45986	61587	51633	52863	57189	0.0745647	2>1	0.342093	0.871515
LMRG_01875	92004	102360	98125	109385	99218	117927	109938	124610	0.0142611	2>1	0.78293	0.889706	176237	150768	171303	149058	130464	124427	134307	136329	0.362796	1>2	0.221731	1.23184	H7858_peg_2631	110464	75626	91881	73672	99982	101808	102245	92196	0.00968994	2>1	0.846759	0.88747	112217	127650	113897	112651	136474	121984	141342	148270	0.209614	2>1	0.221212	0.851014
LMRG_01873	71794	119367	93484	103584	87851	111665	109550	109793	0.0133508	2>1	0.789884	0.926873	186058	162029	150369	170963	108432	120184	122176	110721	0.911271	1>2	0.0218305	1.45049	H7858_peg_2633	50731	58388	57099	41932	55723	78530	49939	50124	0.00552699	2>1	0.898011	0.88833	80136	98519	83408	78596	89506	76195	80849	101211	0.0188603	2>1	0.509808	0.979578
LMRG_01872	40317	67828	40754	72490	39826	64469	59016	46998	0.0100535	1>2	0.816504	1.05268	94485	66930	76090	60865	61574	51560	46339	46227	0.434256	1>2	0.186881	1.45051	H7858_peg_2634	61746	72027	61222	51366	57240	108058	55001	79683	0.0127661	2>1	0.811146	0.821253	85423	112986	81204	79778	80732	89607	85072	93311	0.028184	1>2	0.46274	1.03059
LMRG_01871	29586	29457	31055	31457	20927	30323	29420	17648	0.0655202	1>2	0.581282	1.23635	78330	51559	43211	33982	38276	39127	36957	22588	0.100962	1>2	0.446534	1.51212	H7858_peg_2635	28372	26062	27911	24225	29622	33279	36814	35989	0.0379654	2>1	0.596082	0.785312	49233	56955	50823	43307	39911	44554	41021	37564	0.268827	1>2	0.190292	1.22857
LMRG_01870	104418	83470	134742	91789	69632	92484	84644	101741	0.0231205	1>2	0.733087	1.18915	216282	151781	200584	167581	123763	194454	145526	185080	0.0228735	1>2	0.625005	1.13471
LMRG_01869	25036	35594	34376	31762	8897	31222	28817	19745	0.106913	1>2	0.493475	1.42948	19479	25967	44694	16504	12672	27557	27534	14290	0.0155629	1>2	0.666362	1.2997
LMRG_01868	73173	52741	69579	72270	115458	67784	66971	103960	0.0582341	2>1	0.606192	0.756023	96494	87545	122101	134668	66416	77908	89753	123671	0.035086	1>2	0.576333	1.23217	H7858_peg_2637	47718	32661	38709	55966	62674	71591	62398	65558	0.331484	2>1	0.121082	0.667582	118500	151747	155368	158811	91817	87323	95779	103299	0.973657	1>2	0.00426604	1.54521
LMRG_01867	115106	83653	89330	79360	187385	96486	110918	162097	0.155857	2>1	0.406652	0.659828	71203	66215	61186	55359	78799	72924	84414	68335	0.0627788	2>1	0.508534	0.83411	H7858_peg_2638	56381	54367	53396	60648	74636	55352	78224	73441	0.03659	2>1	0.612697	0.798117	55447	27403	37571	29657	52466	59997	55619	45819	0.460587	2>1	0.110826	0.701624
LMRG_01866	168042	173692	134161	182735	331968	267543	249042	367195	0.937081	2>1	0.0099332	0.541749	131864	147619	135783	127961	126359	125181	153430	150971	0.010504	2>1	0.695842	0.977131	H7858_peg_2639	183999	153334	142232	151698	216481	359382	198826	170745	0.107942	2>1	0.328598	0.667697	97024	100801	81681	67338	144779	136863	108789	109582	0.549143	2>1	0.0887134	0.69367
LMRG_01865	35526	16691	35162	25811	21504	15421	24701	37168	0.00841045	1>2	0.83095	1.14572	41872	48449	45959	33186	29737	35022	66272	27116	0.0312616	1>2	0.58869	1.07157	H7858_peg_2640	11397	12643	20878	12696	10494	13311	8981	8515	0.0176034	1>2	0.761865	1.39498	26866	22744	25427	21675	11153	11520	10629	10475	0.999889	1>2	1.80897e-05	2.2092
LMRG_01864	3463	3248	4563	4031	7699	3649	4517	7015	0.0372217	2>1	0.670215	0.668925	5945	8027	3276	6775	3024	3483	3161	4756	0.174764	1>2	0.362846	1.66549	H7858_peg_2641	2199	3600	8561	4358	3169	2723	3009	2861	0.0321843	1>2	0.643718	1.5914	7698	5057	7161	5471	1296	1732	1221	2299	0.999584	1>2	6.71404e-05	3.87706
LMRG_01863	4892	4278	7066	5339	6544	5096	4359	12733	0.0203391	2>1	0.745265	0.750905	4678	7154	4788	4264	3336	4276	2742	4409	0.071256	1>2	0.492664	1.41462	H7858_peg_2642	3081	5039	10001	5049	3716	4563	3361	3715	0.0244592	1>2	0.698783	1.50895	8101	8921	10185	7755	3364	2978	2202	2147	0.999855	1>2	2.16853e-05	3.27023
LMRG_01862	3297	2244	4370	3238	5424	2580	3005	9215	0.0293368	2>1	0.702313	0.650168	2891	3259	1832	2342	1389	2105	1601	2013	0.0545934	1>2	0.527877	1.45245	H7858_peg_2643	1559	3100	9056	2798	3168	2808	2529	2404	0.028336	1>2	0.669326	1.5137	8818	6123	6335	5416	1667	1231	1439	1305	0.999971	1>2	4.57154e-06	4.73095
LMRG_01861	2283	2931	3433	2264	4617	2841	2883	9390	0.0629304	2>1	0.592101	0.552988	1209	2166	1936	1895	1022	1747	1187	1687	0.0190543	1>2	0.64831	1.27698	H7858_peg_2644	2907	2926	9618	2075	4222	3175	1806	2224	0.00913357	1>2	0.852908	1.53374	5349	5182	5872	4782	1122	1283	710	1206	0.999987	1>2	1.84972e-06	4.9028
LMRG_01860	1786	1700	1919	938	2762	1621	1156	6426	0.0244292	2>1	0.727117	0.53013	280	300	658	721	302	574	550	508	0.00410252	1>2	0.717401	1.01293	H7858_peg_2645	1273	735	2642	440	521	668	625	291	0.0121122	1>2	0.819024	2.41805	999	714	385	589	161	670	578	217	0.04146	1>2	0.418129	1.65252
LMRG_01859	9323	5966	8204	6154	18256	5917	5463	26307	0.140324	2>1	0.427449	0.52995	3033	3866	1679	1139	3336	3301	4217	3365	0.190074	2>1	0.348135	0.683381	H7858_peg_2646	5899	3937	12972	2486	6389	2664	4169	3050	0.00932982	1>2	0.850397	1.55445	1630	990	1274	1899	1816	1244	2014	1305	0.0181625	2>1	0.513187	0.908136
LMRG_01858	5612	2947	8561	6789	13480	6367	7665	28236	0.0762555	2>1	0.556919	0.428876	4295	4461	2603	2044	2756	4633	3706	3008	0.0159379	2>1	0.664371	0.950365	H7858_peg_2647	4310	4774	18243	2297	4975	6506	4253	3952	0.0327105	1>2	0.639478	1.50483	1269	1942	1793	1299	2981	2204	1933	1882	0.124807	2>1	0.278673	0.700333
LMRG_01856	65501	89017	81663	78918	51984	76541	88104	86474	0.00948142	1>2	0.820785	1.03958	107625	104317	115980	117582	63656	71164	86753	107583	0.481204	1>2	0.169785	1.35347	H7858_peg_2648	71616	90597	73812	78305	78622	80769	61361	82247	0.00269721	1>2	0.935977	1.0374	78717	104113	85147	102786	69321	72703	88991	104077	0.0350184	1>2	0.434546	1.10645
LMRG_01855	240247	121942	239004	140671	124800	120434	122881	94224	0.33244	1>2	0.230498	1.60459	193210	206614	164141	196587	212352	257363	229364	176395	0.0487158	2>1	0.539728	0.868732	H7858_peg_2649	115555	106814	112666	175724	121573	68758	144477	138091	0.00341681	1>2	0.926253	1.08006	224910	129462	245650	254299	162499	184702	207349	186773	0.128143	1>2	0.27438	1.15243
LMRG_01854	21258	19225	22863	20821	15674	17178	18389	13970	0.0522487	1>2	0.623598	1.29069	46443	41847	36687	48237	26841	41088	29026	35910	0.124216	1>2	0.417454	1.30368	H7858_peg_2650	13284	15619	15365	11914	10587	13302	16564	10273	0.00293032	1>2	0.933174	1.10756	40529	23776	42700	31955	18329	25569	24234	26696	0.356176	1>2	0.147514	1.46539
LMRG_01853	47461	95103	43981	67558	51221	70133	75106	67030	0.020752	2>1	0.743637	0.964374	130051	154539	204108	181052	105436	106508	109736	134987	0.532298	1>2	0.147467	1.4666	H7858_peg_2651	43472	49548	46847	32081	36034	69881	30655	39858	0.00486373	2>1	0.906734	0.974607	60698	85701	56905	70580	63299	61615	74078	82757	0.024069	2>1	0.485621	0.972085
LMRG_01852	4451	7655	6654	4424	3849	5151	5257	4809	0.00942951	1>2	0.821425	1.21599	5930	5040	3859	5155	5559	7771	5191	5618	0.0215351	2>1	0.633101	0.827872	H7858_peg_2222	13134	13103	11525	8438	13121	11469	9795	10173	0.00181865	1>2	0.9425	1.03685	17858	18542	20675	17676	14254	15126	19019	20788	0.0396989	1>2	0.421847	1.08042
LMRG_01851	108164	46683	101420	75870	46206	71385	63407	77308	0.0271665	1>2	0.712094	1.28583	210961	160412	267475	235099	164828	203647	227389	160100	0.027798	1>2	0.603361	1.15607	H7858_peg_2223	47058	55615	51630	88243	68219	72184	57683	83402	0.00799982	2>1	0.866345	0.861657	192582	264844	241185	310982	161664	156111	185390	238940	0.231172	1>2	0.210431	1.36044
LMRG_01850	25397	33906	25920	40111	14822	24421	16628	24086	0.115095	1>2	0.479032	1.56752	134013	180998	248408	236874	30163	36699	35673	48967	0.999881	1>2	1.38949e-05	5.28239	H7858_peg_2224	34848	42878	52042	49888	28632	30999	21138	28894	0.252075	1>2	0.185533	1.63826	199524	237008	241212	250262	53539	49549	59372	80647	0.999997	1>2	1.9341e-07	3.81727
LMRG_01849	49767	62806	57456	72192	49696	48152	48806	30891	0.0755809	1>2	0.558341	1.36428	127650	147892	130345	176634	77028	78270	70265	79594	0.996155	1>2	0.000695881	1.90892	H7858_peg_2225	100949	92390	107628	135312	84768	84630	95069	103782	0.0100837	1>2	0.842622	1.18474	377303	292365	285499	245695	130117	117898	119066	130555	0.999962	1>2	6.54281e-06	2.41313
LMRG_01848	22140	18063	32010	23979	19212	14069	20936	10356	0.05461	1>2	0.613998	1.48966	50812	53201	55311	51557	32194	37853	34117	23058	0.924877	1>2	0.0199582	1.65758	H7858_peg_2226	56115	49573	68845	59627	50892	37501	49051	56192	0.010936	1>2	0.833454	1.20928	133182	118203	119476	100658	57256	56411	53513	62708	0.999838	1>2	2.48371e-05	2.05108
LMRG_01847	164136	183596	143767	217356	170761	216281	185201	211855	0.0142771	2>1	0.782813	0.904039	334830	376142	387327	397026	220395	269566	248311	341554	0.712817	1>2	0.0802827	1.38478	H7858_peg_2227	127386	140071	136912	141671	124131	139038	145165	124631	0.000974371	1>2	0.945648	1.02453	341357	328320	342398	282094	238407	223077	243674	223685	0.955154	1>2	0.00700257	1.39331
LMRG_01846	53983	42232	56261	44757	42760	43251	38249	58319	0.00844456	1>2	0.830447	1.08026	79559	90276	88318	103768	66582	80997	88535	105171	0.0202032	1>2	0.640863	1.06047	H7858_peg_2228	52432	50893	51807	60132	55187	35823	56177	67564	0.00890664	1>2	0.85467	1.00239	105240	86403	97854	116980	67373	75112	91889	101433	0.118347	1>2	0.287469	1.21045
LMRG_01845	168767	203734	157977	219084	228527	239452	205730	245548	0.0632037	2>1	0.590474	0.8154	502251	587176	497445	559629	294553	356654	307623	468432	0.726507	1>2	0.0752496	1.50393	H7858_peg_2229	200889	211292	244888	208425	235488	247523	243589	211928	0.00289758	2>1	0.933613	0.922182	516563	571679	568839	531205	386334	394547	419936	435139	0.934817	1>2	0.0100451	1.33762
LMRG_01844	37525	69762	41963	58154	49094	69189	56926	76490	0.0210234	2>1	0.742651	0.824016	121998	144070	214036	181256	102961	108141	120805	174344	0.0620364	1>2	0.510693	1.30639	H7858_peg_2230	133784	126278	102797	101092	115588	212049	91098	96784	0.0103795	2>1	0.840063	0.899969	217358	301016	184084	229611	225059	205073	223986	265853	0.0271693	1>2	0.468937	1.01315
LMRG_01843	14852	20356	13659	19524	14161	22609	16476	23794	0.00911153	2>1	0.824486	0.887734	32213	39742	67011	51639	25668	33820	36823	48542	0.0325846	1>2	0.583706	1.31585	H7858_peg_2231	28555	35533	29624	24928	26598	45602	26471	23085	0.00482073	2>1	0.907433	0.974408	59938	88162	60248	68337	60711	59432	60369	88353	0.0252829	1>2	0.47903	1.02909
LMRG_01842	25882	42301	23902	41844	51393	45348	41243	72007	0.0973459	2>1	0.516787	0.637784	87365	99587	101575	104178	47091	60384	50668	101464	0.569653	1>2	0.134558	1.51269	H7858_peg_2232	49965	44888	40173	53705	46986	58657	46404	43033	0.00271889	2>1	0.935799	0.967454	78507	110961	98358	83619	70164	61180	66848	89076	0.234826	1>2	0.209394	1.29303
LMRG_01841	71590	32168	70004	47112	33147	36993	29147	42008	0.150805	1>2	0.411566	1.56321	38643	29528	58749	37980	60554	62579	50113	59867	0.361455	2>1	0.222723	0.707382	H7858_peg_2233	12996	8762	11906	11665	17913	11647	13499	23500	0.02531	2>1	0.693944	0.681035	22280	14383	21568	26276	22184	24195	28559	17334	0.0236654	2>1	0.487475	0.915847
LMRG_01840	102855	18284	66198	17597	12240	13675	25283	14409	0.31553	1>2	0.241437	3.12366	26854	31962	37007	13637	27941	43677	53535	12130	0.0160362	2>1	0.663568	0.797331
LMRG_01839	13344	3391	12029	4632	1707	3856	5079	5187	0.0525229	1>2	0.621156	2.1098	8528	5553	11035	6379	10458	13332	16048	3733	0.0332721	2>1	0.581884	0.722843
LMRG_01838	50278	32351	66865	20156	16939	23394	14406	11091	0.398102	1>2	0.187901	2.57709	4938	5891	4140	3141	7384	11686	9248	5313	0.31262	2>1	0.252101	0.538491	H7858_peg_2154	89885	100446	83385	107486	117133	71689	142505	79382	0.00981078	2>1	0.845101	0.928156	159801	89781	135844	132492	168864	182632	201859	131442	0.150848	2>1	0.254897	0.756309
LMRG_01837	979549	1080442	967507	1270484	856440	1534249	1516858	1090121	0.00819769	2>1	0.833348	0.859998	1774986	2290651	1983434	2188951	1513865	1884641	1892582	2455927	0.00386818	1>2	0.717595	1.06338	H7858_peg_2234	974546	1326909	1106285	1443829	948536	2257395	1424608	1428856	0.00286302	2>1	0.934073	0.800669	1203098	1971830	1910592	1440276	1780438	1735992	1731650	1801848	0.0396018	2>1	0.422078	0.925654
LMRG_01836	477532	575675	521204	586359	467868	716663	712920	463830	0.0115054	2>1	0.803995	0.915084	958260	887620	993531	941439	794593	865430	911151	1046100	0.00926609	1>2	0.701712	1.04522	H7858_peg_2235	543370	681335	601474	828955	517492	869438	685167	825638	0.00167393	2>1	0.943231	0.916279	646423	785903	901406	738142	827183	835321	825750	830462	0.0594696	2>1	0.369697	0.925621
LMRG_01835	1025744	1431042	998129	1513054	1134296	1764730	1708996	1327553	0.00531151	2>1	0.852979	0.836982	2090812	2178747	2308987	2216434	1584780	1790464	1708039	2315348	0.0220595	1>2	0.629904	1.18873	H7858_peg_2236	1346249	1634385	1362959	1462554	1327030	3046991	1583866	1725858	0.00734861	2>1	0.87586	0.75564	1347384	2131206	1830480	1397006	1934691	1887565	1773482	1686468	0.0273766	2>1	0.46755	0.920885
LMRG_01834	1192598	1528266	827685	1758915	1453986	2037848	1985451	1690406	0.0143241	2>1	0.782458	0.740471	2236595	2636319	2096587	2309576	1687388	2008318	2051794	2244055	0.014753	1>2	0.671437	1.16111	H7858_peg_2237	1263051	1576584	1483434	1739104	1412923	2441470	1571379	1921166	0.0014013	2>1	0.944259	0.825129	1303338	2075357	2263862	1366750	1857275	1995917	1809554	1646718	0.034216	2>1	0.437644	0.958936
LMRG_01833	1298513	1358065	1110239	1620671	1327284	1661999	1635778	1701868	0.00476998	2>1	0.85566	0.851517	1879191	1910984	1656010	1946769	1418830	1783808	1949020	1724859	0.00483934	1>2	0.71554	1.0751	H7858_peg_2238	1366175	1481957	1525819	1270652	1606715	1418793	1560509	2026832	0.00226474	2>1	0.939544	0.853581	1371476	1843008	1927990	1451138	1735338	1833868	1669289	1543535	0.0122918	2>1	0.533381	0.972218
LMRG_01832	327289	268798	237286	273031	140885	290351	186837	253472	0.0617971	1>2	0.59611	1.26947	75679	114124	89312	119091	226320	203089	253490	115379	0.737764	2>1	0.0705714	0.498831	H7858_peg_2239	472622	385540	376848	420194	562870	277342	514747	559443	0.00926994	2>1	0.851524	0.864606	73647	58830	64483	66677	260251	261999	226168	167919	0.999994	2>1	7.05807e-07	0.287707
LMRG_01831	251959	221866	271806	218535	167952	175542	219193	170652	0.167065	1>2	0.391505	1.31476	219739	206012	216599	180761	281396	262028	324259	251059	0.618626	2>1	0.119569	0.735747	H7858_peg_2240	200117	191714	187671	222804	222294	140021	216153	208843	0.0055271	1>2	0.897946	1.01905	176038	146671	151153	178495	250625	260063	257329	291093	0.997066	2>1	0.000476717	0.615948
LMRG_01830	69666	87980	82131	84562	52282	79123	76644	62816	0.0283427	1>2	0.706645	1.19742	70981	63108	93602	76341	70991	78257	83896	97750	0.0225832	2>1	0.626488	0.91882	H7858_peg_2241	43725	39863	31864	28295	36094	47363	34763	30474	0.00280996	2>1	0.934685	0.96673	34873	32366	29934	35015	43047	45238	51883	49594	0.941807	2>1	0.00879273	0.696599
LMRG_01829	140792	173178	167030	162972	129471	167256	194614	129931	0.0116051	1>2	0.80332	1.03654	207712	182212	189407	182409	189610	172466	230611	191040	0.014292	2>1	0.675364	0.971946	H7858_peg_2242	121186	127309	143152	142756	129734	166458	134085	149032	0.00337002	2>1	0.92702	0.922484	117972	148192	125073	133211	168178	177912	188219	206347	0.93108	2>1	0.0108219	0.708086
LMRG_01828	20591	11332	22480	9886	9380	8812	9244	6526	0.270931	1>2	0.275349	1.89297	19882	17831	17063	20555	27268	24928	29512	13691	0.106867	2>1	0.438213	0.789641	H7858_peg_2243	9334	5746	9248	8409	9306	4485	10116	12735	0.0045874	2>1	0.910825	0.893428	21716	14351	17432	20450	18188	17015	18860	21246	0.0281951	2>1	0.462335	0.981941
LMRG_01827	255435	195997	213000	202217	176791	215973	240564	156262	0.0130407	1>2	0.791744	1.09759	380824	423230	378335	353718	336511	328024	339222	295301	0.184458	1>2	0.355147	1.18248	H7858_peg_2244	181164	174603	168432	177211	171356	175730	187984	194106	0.000756933	2>1	0.946474	0.961921	231883	293416	295397	252087	252979	253506	247387	288990	0.0261695	1>2	0.474612	1.02869
LMRG_01826	152945	112188	129885	115763	126868	121752	124948	81125	0.0132378	1>2	0.790215	1.12335	247175	220120	249528	246605	221527	223376	225094	190967	0.038461	1>2	0.565025	1.11901	H7858_peg_2245	119585	97152	105843	99402	106312	93864	128732	116533	0.00272975	2>1	0.935697	0.947335	158515	152752	159346	147289	161699	151491	142351	153261	0.0101301	1>2	0.537865	1.01495
LMRG_01825	78580	57121	55117	59594	42650	53533	58727	30231	0.0590811	1>2	0.60276	1.35255	140723	126120	162496	137103	107428	106040	97379	103775	0.765634	1>2	0.062019	1.36616	H7858_peg_2246	59324	46932	46738	50156	54821	71125	45771	69771	0.0114426	2>1	0.826833	0.841243	89771	115057	90472	97790	97573	91120	94713	101015	0.0230721	1>2	0.489684	1.02255
LMRG_01824	23307	11575	28321	23672	14597	24382	19229	19535	0.0108166	1>2	0.809416	1.11746	45906	51742	60818	45276	44944	56475	44037	46601	0.0126703	1>2	0.68521	1.06084	H7858_peg_2247	3231	8602	5657	4604	5892	11706	5306	4234	0.00445436	2>1	0.912188	0.814135	10957	20292	15148	13984	11225	11960	12973	15803	0.0544886	1>2	0.383422	1.16204
LMRG_01823	353193	218299	397098	262677	315748	258605	241946	306052	0.0152652	1>2	0.777502	1.09704	502615	625235	705423	553551	565978	758315	558544	671054	0.00986097	2>1	0.698912	0.934583	H7858_peg_2248	208787	185469	171812	184573	248069	207219	256136	263909	0.108903	2>1	0.316422	0.769625	455511	435636	378830	375300	438464	408287	407047	304535	0.0276022	1>2	0.466355	1.05579
LMRG_01822	465679	291414	497331	316093	511144	311100	335612	344816	0.00575858	1>2	0.850372	1.04515	819050	909427	611134	712775	848533	964744	716046	825129	0.0130274	2>1	0.682713	0.909951	H7858_peg_2249	310082	308713	306756	378159	401580	235010	513643	681130	0.0724372	2>1	0.436862	0.71188	694557	666610	638446	784595	624516	603733	622196	577557	0.123483	1>2	0.280641	1.14671
LMRG_01821	159189	218867	162750	243121	192362	255750	247098	181135	0.0126531	2>1	0.794737	0.894542	257143	292427	293671	294611	300079	264247	300177	348178	0.018749	2>1	0.649619	0.938295
LMRG_01820	248671	367018	196658	361225	302611	461044	411344	287174	0.0157584	2>1	0.773091	0.802622	307482	280134	303295	412591	307661	298394	315078	392747	0.0128711	2>1	0.684026	0.992101	H7858_peg_2252	379126	357020	318777	221679	327785	558602	306351	239762	0.00295513	2>1	0.932813	0.891171	297259	350249	269323	291395	368272	352184	355076	422333	0.389694	2>1	0.133428	0.806632
LMRG_01819	71907	102228	75073	94708	59883	101975	87719	92760	0.00865266	1>2	0.828112	1.00461	144251	134187	179031	183108	97288	106247	102278	138966	0.417023	1>2	0.193372	1.44021	H7858_peg_2253	109233	123722	114765	106833	104834	130926	100121	121971	0.00240259	2>1	0.938625	0.992795	219859	255014	207046	227947	153451	140229	164611	180747	0.935515	1>2	0.00983884	1.42381
LMRG_01818	40738	119322	35083	112539	86381	116171	92872	145024	0.0856631	2>1	0.536619	0.698566	143969	154704	156319	214917	96813	87541	95335	156810	0.312299	1>2	0.252585	1.53473	H7858_peg_2254	115442	107502	121677	86181	117651	219832	113810	110674	0.0210295	2>1	0.731571	0.766597	234916	269231	195740	177055	170681	142965	166176	150006	0.801513	1>2	0.0346848	1.39235
LMRG_01817	93720	96193	105821	98294	90552	90570	62920	68009	0.107131	1>2	0.492863	1.2627	180312	180694	138434	214513	123350	147837	113317	149600	0.261347	1>2	0.283202	1.33673	H7858_peg_2255	101760	108325	132317	129081	129789	102720	145602	119009	0.00291116	2>1	0.933449	0.948429	290019	260429	267252	250891	164517	148919	155943	190524	0.997364	1>2	0.000439883	1.61932
LMRG_01816	16443	6965	16154	14139	4543	10064	7273	17433	0.0128178	1>2	0.793785	1.36599	13301	14323	19137	14157	9532	16717	10945	42203	0.219218	2>1	0.318361	0.767258	H7858_peg_2256	22211	20202	20811	30368	33861	27381	22241	16775	0.00386265	2>1	0.920356	0.933512	40073	67673	48052	52668	37547	30829	49228	34561	0.164772	1>2	0.245302	1.37
LMRG_01815	63841	185101	145858	172469	98692	129307	206192	59212	0.0057696	1>2	0.85026	1.14971	13355	13215	19280	11650	10678	11886	12873	8823	0.0644132	1>2	0.504987	1.29914	H7858_peg_2257	135516	176512	142602	165994	198692	205235	95051	117790	0.0096543	1>2	0.847353	1.00625	17811	21278	18850	25493	15414	15707	18584	25247	0.0351633	1>2	0.4341	1.11314
LMRG_01814	83051	98060	144032	139673	3199	2965	3589	2292	0.999997	1>2	2.71766e-06	38.59	142318	194267	166770	399555	3680	5149	3426	3303	1	1>2	3.79937e-09	58.0351	H7858_peg_2258	110113	223270	247000	350431	3721	3921	5910	2627	1	1>2	5.29749e-08	57.5322	664236	494596	723801	567886	4000	3419	5614	3415	1	1>2	1.42109e-14	148.986
LMRG_01813	7767	6543	8636	7864	2956	5624	8637	6612	0.0391638	1>2	0.664482	1.29296	8738	7942	17743	10970	8860	6398	11085	8686	0.0280047	1>2	0.601884	1.29587	H7858_peg_2259	7644	8343	8579	6876	7514	13213	6905	6460	0.00624392	2>1	0.888626	0.922269	12167	11402	8274	8958	9017	8974	10831	9585	0.0178334	1>2	0.514527	1.06233
LMRG_01812	22098	10434	17744	15895	55089	10283	9184	59779	0.132339	2>1	0.442536	0.492582	29738	24181	42400	37168	35186	27883	28195	28053	0.0256234	1>2	0.611483	1.11876	H7858_peg_2260	17343	18069	16358	18124	15429	11224	13929	23464	0.0125117	1>2	0.815825	1.09131	64513	32001	42338	40779	32150	28684	30209	32309	0.729055	1>2	0.0485194	1.45625
LMRG_01811	24084	36252	23684	36841	34987	36379	32990	74904	0.0528924	2>1	0.620452	0.674222	32833	39997	46320	47193	25223	28273	30286	42732	0.0860807	1>2	0.465423	1.31482	H7858_peg_2261	66186	99542	79661	91761	71398	125281	47288	76411	0.00585055	1>2	0.893529	1.05235	51474	109855	78510	84924	58186	54110	65380	72345	0.190148	1>2	0.232232	1.29894
LMRG_01810	33402	32125	42053	32957	40445	44973	35192	44708	0.0178159	2>1	0.76161	0.850101	42872	37913	42575	39940	56606	40337	33829	54989	0.0782626	2>1	0.478293	0.879087	H7858_peg_2263	42992	33281	37553	41420	48057	56080	48171	52659	0.0735263	2>1	0.426067	0.757419	37794	43654	33332	47741	51017	40748	41988	47770	0.0441942	2>1	0.40985	0.895319
LMRG_01809	63873	45152	57275	36601	45349	48283	57183	16889	0.0260893	1>2	0.717349	1.20988	24658	50293	61610	15777	95507	128449	328420	77593	0.309825	2>1	0.254036	0.241818	H7858_peg_2264	36915	16670	18707	24236	43711	28055	36316	45513	0.0417798	2>1	0.577951	0.628458	31723	26220	20124	22830	101400	87723	106554	51032	0.999179	2>1	0.000123615	0.291014
LMRG_01808	53487	31061	67213	32949	49204	39285	37378	35536	0.0262188	1>2	0.716153	1.1444	55206	51651	37483	43160	71598	58018	46914	47160	0.0387724	2>1	0.563929	0.838214	H7858_peg_2265	31961	33639	40390	38613	43153	26294	48861	33309	0.0055573	2>1	0.897554	0.953739	35437	29376	38112	26916	47264	44236	44341	34772	0.272483	2>1	0.187509	0.761026
LMRG_01807	46786	45644	59509	40380	46104	48852	41356	33180	0.0115728	1>2	0.803514	1.13468	56033	57427	52737	52022	67770	71001	45690	48546	0.0502128	2>1	0.53657	0.936534	H7858_peg_2266	48263	44394	59870	66014	58564	40962	70951	65865	0.00384258	2>1	0.92063	0.924681	50523	51162	65518	47893	70809	78349	67853	62432	0.348013	2>1	0.1527	0.769731
LMRG_01806	8548	6800	9381	6305	4527	7558	5201	5156	0.031559	1>2	0.6909	1.38285	15945	17829	15059	12810	15008	14643	11589	13894	0.0131608	1>2	0.681872	1.11806	H7858_peg_2267	5308	4706	7493	5195	3444	3950	6074	3375	0.00980811	1>2	0.845253	1.34786	5104	3794	5743	5933	5883	4663	5157	5094	0.0140231	2>1	0.528986	0.989277
LMRG_01805	14792	6523	18288	10471	5186	10414	9201	5161	0.0391382	1>2	0.66476	1.67125	17182	12681	16990	15821	18893	19602	18220	14120	0.0131298	2>1	0.682233	0.884789	H7858_peg_2268	12746	12059	8950	7924	11959	12909	12482	10786	0.00343131	2>1	0.925915	0.865859	9789	7352	5645	5302	14494	11347	10619	8754	0.490779	2>1	0.102886	0.621224
LMRG_01804	20846	23975	25113	26445	26250	29926	29912	18922	0.00677352	2>1	0.843419	0.917808	31610	38557	31968	30175	24404	25519	26086	23332	0.453525	1>2	0.180975	1.33188	H7858_peg_2270	13001	15145	32264	16943	16756	20215	14403	9931	0.00499269	1>2	0.905414	1.26177	33659	36669	44096	30610	15437	17548	14606	18346	0.999256	1>2	0.000111538	2.19958
LMRG_01803	5323	5306	7671	4801	5491	5712	6011	4011	0.0040711	1>2	0.858961	1.08839	5074	6784	5675	6566	5079	6749	4668	4092	0.0198406	1>2	0.643879	1.17054	H7858_peg_2271	2878	1409	7817	1872	2397	2544	2065	2424	0.0303298	1>2	0.658162	1.48208	4226	3863	5437	4263	2037	2205	1886	3690	0.676684	1>2	0.0576491	1.81188
LMRG_01802	10867	9074	14879	10209	11129	13364	10394	8390	0.00451041	1>2	0.857328	1.04048	9881	14600	7430	8076	9434	10183	9928	6944	0.0128418	1>2	0.684264	1.09586	H7858_peg_2272	2557	4815	17990	5389	4843	4745	2520	2680	0.0323008	1>2	0.642034	2.07946	6951	5994	7944	2650	3529	4641	2773	2409	0.240062	1>2	0.205938	1.76296
LMRG_01801	24903	28643	30523	20545	27791	26386	36791	22618	0.00708173	2>1	0.841551	0.921011	6039	4842	6499	7636	7365	8520	8566	7214	0.0528643	2>1	0.530638	0.790021	H7858_peg_2273	13953	12970	15828	12769	15551	8770	13990	14447	0.00266554	1>2	0.936354	1.05235	4967	4787	3424	4874	6710	7391	6064	7301	0.592561	2>1	0.0745665	0.657249
LMRG_01800	155528	182140	147523	164856	102675	156861	140724	98794	0.0960707	1>2	0.517898	1.30256	206078	206409	175728	190300	212185	222286	234235	238206	0.112528	2>1	0.432789	0.858424	H7858_peg_2274	187850	189158	191064	211626	209011	167932	233794	220592	0.00437879	2>1	0.913137	0.937893	243764	212994	258793	271995	277887	283737	261671	243071	0.0344495	2>1	0.436541	0.926085
LMRG_01799	819069	953254	820225	882930	595988	912475	880319	482020	0.0302036	1>2	0.697851	1.21063	1373541	1333523	1064950	1232329	1312349	1386956	1325271	1312003	0.00863548	2>1	0.704464	0.937744	H7858_peg_2275	1069002	1089694	1078669	912994	1054556	1077189	1181662	1001666	0.000349479	2>1	0.947769	0.961828	1371522	1243058	1292114	995603	1492216	1433363	1249920	1041227	0.0152847	2>1	0.526125	0.939727
LMRG_01798	235444	261374	259627	239588	179105	218788	234954	146080	0.133329	1>2	0.440318	1.27872	387622	430816	309317	345437	382329	399660	435404	392908	0.0269947	2>1	0.606285	0.914855	H7858_peg_2276	218003	228875	258018	246731	253710	194614	297654	226590	0.00384288	2>1	0.920591	0.978468	388092	260067	326029	298942	335730	405490	392707	321725	0.0575415	2>1	0.37557	0.874612
LMRG_01797	293193	284808	188167	348520	184415	387949	335954	398860	0.00893279	2>1	0.825711	0.852744	323163	354091	352279	422482	368561	434603	484135	463913	0.093921	2>1	0.456575	0.829149
LMRG_01796	610368	682484	514660	653668	647153	696188	687832	458703	0.00495904	2>1	0.854918	0.988475	1171743	1148156	1223513	1523577	1316982	1316180	1351469	1634645	0.00731213	2>1	0.70851	0.901716
LMRG_01795	82440	82210	92945	94416	74765	78054	84256	112804	0.0107241	1>2	0.810231	1.00609	207676	240927	267570	290267	165512	194976	171355	277925	0.0711155	1>2	0.493235	1.24287	H7858_peg_2277	42419	55268	47339	54346	52112	55091	48470	47794	0.00264353	2>1	0.936454	0.979874	132507	121600	138964	146114	95529	95921	119425	128165	0.257721	1>2	0.195505	1.2281
LMRG_01794	20333	15457	15677	15830	7161	10850	11952	7996	0.442893	1>2	0.153934	1.77289	11587	14547	16801	14546	6046	6577	7394	5862	0.990493	1>2	0.00187522	2.22114	H7858_peg_2278	15904	27238	25455	34107	3508	2834	3129	4296	0.999954	1>2	1.12661e-05	7.46016	71935	67691	57990	63675	2508	1456	2480	1996	1	1>2	1.7053e-14	30.9586
LMRG_01793	9725424	12862920	7624412	10930723	8400267	13230614	13669644	10910576	0.000224478	2>1	0.87036	0.890338	5003320	5872843	5247935	5392155	5043822	4674658	5714729	5268653	0.000876381	1>2	0.725109	1.03934	H7858_peg_2279	10510990	11758514	9654215	8552063	9905411	12655983	8189096	10769621	0.000107137	2>1	0.948354	0.974848	3572074	4954963	4348501	3540005	4526277	4487433	3849723	4418215	0.00325618	2>1	0.547104	0.949883
LMRG_01792	5994727	10953715	4621198	9475155	6351795	10378825	9704212	8725433	0.00105206	2>1	0.86926	0.882951	3061750	3490868	3481402	3780995	3109237	2935801	3951048	3869641	0.00203756	2>1	0.723144	0.996343	H7858_peg_2280	8864922	9711586	7816432	5314796	7837474	11679359	6048477	6956636	0.000154778	2>1	0.948269	0.974964	3057486	3740899	3037042	2611415	3285766	3504277	3074974	2893116	0.00340175	2>1	0.546805	0.975601
LMRG_01791	2719985	4522840	2330536	3959292	2967445	4349199	4362561	3347155	0.00189864	2>1	0.86665	0.900594	1408801	1606472	1575412	1651245	1560494	1447385	1670576	1777034	0.00200062	2>1	0.723332	0.966918	H7858_peg_2281	3513899	3932105	2983101	2817838	3118495	5347407	2485729	3525586	0.0010279	2>1	0.945554	0.91502	1190211	1573818	1329384	1066179	1381647	1386844	1242813	1295363	0.0214146	2>1	0.498873	0.972285
LMRG_01790	6167780	7773449	4916961	6965892	5071106	7472450	7874606	5183905	0.000611888	1>2	0.869922	1.00867	2485699	3033727	2903147	3032123	2559191	2901196	3469373	3156464	0.00177693	2>1	0.724082	0.947748	H7858_peg_2282	5822945	6428999	5502700	5177022	5286692	5589391	4820516	5529280	0.000142698	1>2	0.948303	1.08036	2089586	2352712	2418251	2318551	2381200	2514870	2188380	2739528	0.00383304	2>1	0.546506	0.934357
LMRG_01789	3140787	5020650	2787227	4778490	3484533	4691687	4836051	4066542	0.00167314	2>1	0.867379	0.920858	1737123	1856475	2438071	2408711	1959533	1872907	2207087	2633193	0.00233122	2>1	0.72239	0.97321	H7858_peg_2283	5909157	4934719	4324047	3159297	4556653	5234552	4259668	3781937	0.000365538	1>2	0.947734	1.02772	2070033	2246935	2278817	2127485	2285164	2502742	2469292	2620810	0.0423683	2>1	0.416255	0.8831
LMRG_01788	601598	1311723	780176	1072006	1033684	1209699	1147132	494354	0.00252095	2>1	0.864657	0.969274	433157	445764	504020	561952	401231	381281	351216	552489	0.0404698	1>2	0.559047	1.15341	H7858_peg_2284	1772971	1259620	1592781	869833	1093699	1377472	1136681	706777	0.00180927	1>2	0.942541	1.27362	708697	793784	571508	618244	487042	443651	434915	593794	0.382305	1>2	0.137195	1.37401
LMRG_01787	145435	191026	216577	163095	212353	209429	190933	167875	0.0129713	2>1	0.792608	0.917425	175260	155287	186724	170699	242396	211257	193288	211767	0.354135	2>1	0.229131	0.801169	H7858_peg_2285	109840	112037	119316	138292	141156	131999	153893	151257	0.0248792	2>1	0.696383	0.829121	129153	127895	158364	148953	150549	148456	166109	168552	0.0876394	2>1	0.325309	0.890635
[truncated: 2,152 more rows]
